# Supplementary material for: Remodeling of the endothelial cell transcriptional program via paracrine and DNA-binding activities of MPO
Source: iScience. 2024 Jan 12;27(2):108898. doi: 10.1016/j.isci.2024.108898 (PMC10844825; doi:10.1016/j.isci.2024.108898)
Supplement: Table S1. MPO and iMPO ChIP-Seq, overlap with regulated gene set [file mmc2.xlsx]

## Sheet: MPO peaks hg19 annotated
Table S1: Conserved peaks, identified for MPO. (A) Genome hg19 with annotation, Related to Figure 2 and STAR Methods.
seqnames	start	end	width	strand	peak	feature	start_position	end_position	strand	insideFeature
chr15	61265789	61266383	595	*	2393	ENSG00000259481	61473448	61488137	+	upstream
chr1	66802684	66803255	572	*	382	ENSG00000118473	66999066	67213982	+	upstream
chr3	71113201	71113769	569	*	5400	ENSG00000221382	70927811	70927943	-	upstream
chr22	47559225	47560250	1026	*	5182	ENSG00000224715	47741319	47769291	+	upstream
chr7	47293580	47294540	961	*	6648	ENSG00000229192	47040218	47118726	-	upstream
chr10	123901956	123902735	780	*	1072	ENSG00000138152	124030821	124097677	+	upstream
chr15	29395955	29396718	764	*	2304	ENSG00000259277	29262399	29269667	-	upstream
chr3	111578802	111579665	864	*	5412	ENSG00000144827	111697857	111712210	+	upstream
chr7	151384926	151385957	1032	*	6845	ENSG00000242048	151503744	151507906	+	upstream
chr1	208202181	208203544	1364	*	708	ENSG00000174059	208057594	208084747	-	upstream
chr16	81656233	81657019	787	*	2868	ENSG00000261218	81771853	81801311	+	upstream
chr20	47238065	47238723	659	*	4777	ENSG00000238452	47122480	47122555	-	upstream
chr7	151329714	151330209	496	*	6844	ENSG00000106615	151163098	151217206	-	upstream
chr7	139366119	139366961	843	*	6809	ENSG00000059377	139476850	139720125	+	upstream
chr15	57025286	57026097	812	*	2382	ENSG00000260392	56835150	56921790	-	upstream
chr10	81005750	81006528	779	*	954	ENSG00000108179	81107225	81115093	+	upstream
chr6	157542113	157543282	1170	*	6462	ENSG00000233044	157428861	157440840	-	upstream
chr12	125138581	125139720	1140	*	1899	ENSG00000196498	124808961	125052135	-	upstream
chr2	153492075	153492644	570	*	4424	ENSG00000177917	153574407	153617767	+	upstream
chr3	13008574	13009228	655	*	5241	ENSG00000232746	12919021	12926710	-	upstream
chr20	50269382	50270389	1008	*	4803	ENSG00000215444	50351072	50351606	+	upstream
chr3	194734868	194735420	553	*	5573	ENSG00000233303	194815317	194816786	+	upstream
chr20	35090283	35091243	961	*	4727	ENSG00000101335	35169887	35178228	+	upstream
chr2	159992009	159992682	674	*	4431	ENSG00000226878	159912606	159913371	-	upstream
chr2	43132118	43134661	2544	*	4184	ENSG00000232202	43053462	43054757	-	upstream
chr20	35093707	35094279	573	*	4728	ENSG00000101335	35169887	35178228	+	upstream
chr9	124414175	124414681	507	*	7307	ENSG00000229854	124337170	124338493	-	upstream
chr1	42149343	42150467	1125	*	305	ENSG00000264896	42224812	42224898	+	upstream
chr11	114032233	114033743	1511	*	1486	ENSG00000221112	113957533	113957651	-	upstream
chr17	1013304	1014179	876	*	2951	ENSG00000235361	1085187	1088380	+	upstream
chr20	37677988	37679058	1071	*	4746	ENSG00000223864	37606354	37607065	-	upstream
chr5	171781612	171782336	725	*	6098	ENSG00000168246	171636644	171711075	-	upstream
chr1	25174142	25175490	1349	*	185	ENSG00000238482	25104364	25104470	-	upstream
chr9	755008	755545	538	*	7135	ENSG00000227914	673478	685555	-	upstream
chr3	43662656	43663160	505	*	5286	ENSG00000011198	43731605	43775863	+	upstream
chr18	7369651	7370469	819	*	3489	ENSG00000212626	7301018	7301151	-	upstream
chr10	30093337	30093833	497	*	857	ENSG00000197321	29746267	30025710	-	upstream
chr1	232764897	232766754	1858	*	773	ENSG00000116991	232533711	232697304	-	upstream
chr5	14011609	14012017	409	*	5858	ENSG00000039139	13690440	13944652	-	upstream
chr20	50244801	50245248	448	*	4802	ENSG00000101096	50003494	50179370	-	upstream
chr14	61933234	61933768	535	*	2152	ENSG00000258989	61995846	62124682	+	upstream
chr8	13134400	13134811	412	*	6874	ENSG00000253932	13196083	13200263	+	upstream
chr6	158183681	158184824	1144	*	6467	ENSG00000130340	158244296	158366109	+	upstream
chr2	218783701	218784987	1287	*	4518	ENSG00000223923	218843430	218857338	+	upstream
chr9	101077588	101078922	1335	*	7266	ENSG00000095383	100961311	101017915	-	upstream
chr7	101331045	101331564	520	*	6759	ENSG00000106436	101256605	101272576	-	upstream
chr17	36667150	36668302	1153	*	3141	ENSG00000260833	36606638	36608688	-	upstream
chr17	984002	985973	1972	*	2950	ENSG00000264429	925716	925799	-	upstream
chr15	66937505	66939715	2211	*	2418	ENSG00000137834	66994566	67074338	+	upstream
chr10	126335297	126336159	863	*	1080	ENSG00000233334	126392194	126402786	+	upstream
chr4	87928064	87929192	1129	*	5740	ENSG00000235043	87870818	87871276	-	upstream
chr5	172325189	172326273	1085	*	6111	ENSG00000254295	172381910	172384165	+	upstream
chr9	87012245	87012850	606	*	7239	ENSG00000197506	86890372	86955672	-	upstream
chr2	43385304	43386321	1018	*	4188	ENSG00000230587	43324884	43329829	-	upstream
chr16	16244252	16244836	585	*	2677	ENSG00000241067	16188049	16189066	-	upstream
chr6	158190124	158190532	409	*	6468	ENSG00000130340	158244296	158366109	+	upstream
chr5	43121640	43122323	684	*	5890	ENSG00000177738	43014516	43067521	-	upstream
chr10	81053252	81053955	704	*	955	ENSG00000108179	81107225	81115093	+	upstream
chr21	30670427	30671954	1528	*	4858	ENSG00000248476	30723955	30734215	+	upstream
chr18	20052291	20052964	674	*	3515	ENSG00000270855	19998792	19999257	-	upstream
chr14	104094627	104096505	1879	*	2274	ENSG00000264904	104042305	104042396	-	upstream
chr21	46897198	46899447	2250	*	4937	ENSG00000183535	46839631	46844985	-	upstream
chr7	151451766	151453176	1411	*	6846	ENSG00000242048	151503744	151507906	+	upstream
chr5	16993824	16995032	1209	*	5864	ENSG00000201436	16941952	16942060	-	upstream
chr17	78831083	78831559	477	*	3422	ENSG00000262833	78775440	78779432	-	upstream
chr18	20050825	20051366	542	*	3514	ENSG00000270855	19998792	19999257	-	upstream
chr5	172331331	172332134	804	*	6112	ENSG00000254295	172381910	172384165	+	upstream
chr8	8152710	8154164	1455	*	6858	ENSG00000253981	8093525	8102189	-	upstream
chr11	107728660	107729744	1085	*	1476	ENSG00000240652	107779146	107779490	+	upstream
chr3	133698749	133700294	1546	*	5462	ENSG00000221972	133646992	133648656	-	upstream
chr9	138903238	138905028	1791	*	7432	ENSG00000130560	138824815	138853226	-	upstream
chr21	46894664	46895211	548	*	4936	ENSG00000183535	46839631	46844985	-	upstream
chr3	16925021	16926225	1205	*	5254	ENSG00000264818	16974688	16974752	+	upstream
chr5	145429303	145429737	435	*	6049	ENSG00000251556	145478969	145499975	+	upstream
chr9	137348340	137349557	1218	*	7425	ENSG00000223795	137397318	137413288	+	upstream
chr10	3927749	3928480	732	*	812	ENSG00000226005	3976711	3978005	+	upstream
chr10	112113598	112114127	530	*	1044	ENSG00000119953	112050488	112064709	-	upstream
chr2	218714589	218715075	487	*	4517	ENSG00000256309	218664514	218665979	-	upstream
chr20	35121738	35122355	618	*	4729	ENSG00000101335	35169887	35178228	+	upstream
chr7	44422000	44423039	1040	*	6642	ENSG00000058404	44256749	44374176	-	upstream
chr10	100075432	100076067	636	*	1004	ENSG00000138131	100007447	100028007	-	upstream
chr9	138900593	138902610	2018	*	7431	ENSG00000130560	138824815	138853226	-	upstream
chr12	124950420	124951474	1055	*	1895	ENSG00000214650	124997768	124999359	+	upstream
chr18	20887455	20888663	1209	*	3518	ENSG00000266495	20837128	20840318	-	upstream
chr1	208131774	208132333	560	*	707	ENSG00000174059	208057594	208084747	-	upstream
chr5	34791922	34792552	631	*	5872	ENSG00000205838	34838938	34899561	+	upstream
chr2	241452878	241453443	566	*	4593	ENSG00000188542	241499471	241503431	+	upstream
chr21	46891510	46892794	1285	*	4935	ENSG00000183535	46839631	46844985	-	upstream
chr1	31627613	31628684	1072	*	233	ENSG00000225142	31581035	31581470	-	upstream
chr2	218797542	218797998	457	*	4519	ENSG00000223923	218843430	218857338	+	upstream
chr9	137590121	137591079	959	*	7427	ENSG00000204011	137541231	137544689	-	upstream
chr15	67055473	67056322	850	*	2421	ENSG00000270490	67100742	67102898	+	upstream
chr1	82136521	82137488	968	*	397	ENSG00000236676	82051626	82091398	-	upstream
chr7	44418935	44420822	1888	*	6641	ENSG00000058404	44256749	44374176	-	upstream
chr7	811296	812341	1046	*	6503	ENSG00000188191	588834	767287	-	upstream
chr20	31105071	31105714	644	*	4700	ENSG00000233293	31148895	31161690	+	upstream
chr22	38713598	38714648	1051	*	5105	ENSG00000265311	38670345	38670430	-	upstream
chr3	15686463	15687119	657	*	5252	ENSG00000131373	15602211	15643338	-	upstream
chr3	45687527	45688523	997	*	5291	ENSG00000211456	45730548	45786916	+	upstream
chr8	10447918	10448953	1036	*	6863	ENSG00000253649	10340388	10405095	-	upstream
chr7	44416743	44418104	1362	*	6640	ENSG00000058404	44256749	44374176	-	upstream
chr16	81729407	81731687	2281	*	2869	ENSG00000261218	81771853	81801311	+	upstream
chr14	52117530	52119046	1517	*	2127	ENSG00000251756	52159470	52159579	+	upstream
chr3	128336772	128338044	1273	*	5442	ENSG00000198685	128290843	128294929	-	upstream
chr17	75319578	75320088	511	*	3382	ENSG00000263718	75253819	75277979	-	upstream
chr6	167041502	167042271	770	*	6484	ENSG00000235272	166999612	166999965	-	upstream
chr4	140661167	140662777	1611	*	5793	ENSG00000178458	140619298	140619708	-	upstream
chr4	166033270	166034204	935	*	5819	ENSG00000273097	165991760	165992156	-	upstream
chr3	46971094	46972698	1605	*	5299	ENSG00000268537	46927699	46930171	-	upstream
chr6	170250817	170251337	521	*	6490	ENSG00000236173	170209414	170210198	-	upstream
chr9	126979435	126980505	1071	*	7315	ENSG00000119408	127019885	127115586	+	upstream
chr22	24457232	24458166	935	*	5002	ENSG00000232545	24497652	24499317	+	upstream
chr2	235198135	235199830	1696	*	4573	ENSG00000237784	235238127	235238482	+	upstream
chr3	5061595	5062304	710	*	5214	ENSG00000235831	4938493	5021646	-	upstream
chr6	167039862	167040719	858	*	6483	ENSG00000235272	166999612	166999965	-	upstream
chr6	112007482	112008103	622	*	6420	ENSG00000239015	111967530	111967630	-	upstream
chr7	129464806	129466174	1369	*	6793	ENSG00000242078	129423210	129425025	-	upstream
chr20	31109138	31109609	472	*	4701	ENSG00000233293	31148895	31161690	+	upstream
chr16	80965884	80966474	591	*	2862	ENSG00000260896	80862632	80926492	-	upstream
chr22	38709716	38713058	3343	*	5104	ENSG00000265311	38670345	38670430	-	upstream
chr13	114199771	114200907	1137	*	2030	ENSG00000198176	114239013	114295785	+	upstream
chr22	23561700	23562774	1075	*	4990	ENSG00000236794	23522058	23522465	-	upstream
chr12	94494742	94496037	1296	*	1784	ENSG00000257360	94533853	94535113	+	upstream
chr1	22195494	22196810	1317	*	154	ENSG00000232037	22234591	22235073	+	upstream
chr22	38142466	38144341	1876	*	5094	ENSG00000238569	38181533	38181614	+	upstream
chr16	86421385	86422291	907	*	2888	ENSG00000168367	86365450	86383289	-	upstream
chr3	128144604	128145185	582	*	5435	ENSG00000242049	128182437	128191160	+	upstream
chr3	11608985	11610015	1031	*	5234	ENSG00000270531	11570962	11571229	-	upstream
chr5	111093442	111094086	645	*	5960	ENSG00000253057	111055466	111055758	-	upstream
chr22	36462103	36462890	788	*	5063	ENSG00000100320	36134783	36424473	-	upstream
chr2	28577759	28578959	1201	*	4165	ENSG00000075426	28615315	28640179	+	upstream
chr3	46966955	46969606	2652	*	5298	ENSG00000268537	46927699	46930171	-	upstream
chr1	22197863	22202880	5018	*	155	ENSG00000232037	22234591	22235073	+	upstream
chr20	17617103	17617608	506	*	4662	ENSG00000230495	17579900	17580452	-	upstream
chr22	23558818	23560081	1264	*	4989	ENSG00000236794	23522058	23522465	-	upstream
chr3	46984891	46986404	1514	*	5300	ENSG00000160796	47021173	47051193	+	upstream
chr11	129993290	129994020	731	*	1544	ENSG00000149418	130029457	130080271	+	upstream
chr8	10488336	10488989	654	*	6864	ENSG00000263762	10524488	10524580	+	upstream
chr7	6486904	6487649	746	*	6559	ENSG00000269781	6522922	6524873	+	upstream
chr5	136833247	136834136	890	*	6008	ENSG00000221612	136869143	136869210	+	upstream
chr5	154173203	154173936	734	*	6084	ENSG00000263361	154209018	154209100	+	upstream
chr13	111031157	111032132	976	*	2017	ENSG00000238629	111066552	111066653	+	upstream
chr22	38146280	38148582	2303	*	5095	ENSG00000238569	38181533	38181614	+	upstream
chr5	10700295	10701248	954	*	5856	ENSG00000251548	10664607	10665225	-	upstream
chr9	128170104	128170843	740	*	7328	ENSG00000227845	128134604	128135045	-	upstream
chr6	16726342	16726802	461	*	6215	ENSG00000229931	16761369	16762883	+	upstream
chr22	27504484	27505198	715	*	5019	ENSG00000231405	27539439	27555840	+	upstream
chr3	15678282	15678892	611	*	5251	ENSG00000131373	15602211	15643338	-	upstream
chr16	87210852	87211986	1135	*	2896	ENSG00000261095	87245728	87260036	+	upstream
chr15	39921157	39921709	553	*	2325	ENSG00000259279	39885781	39886432	-	upstream
chr2	127817947	127819451	1505	*	4370	ENSG00000260634	127781828	127783299	-	upstream
chr2	55276151	55277386	1236	*	4220	ENSG00000200086	55241554	55241657	-	upstream
chr15	67490529	67491136	608	*	2433	ENSG00000242634	67524784	67525175	+	upstream
chr6	150740463	150741029	567	*	6455	ENSG00000220598	150705443	150706256	-	upstream
chr3	46964286	46965374	1089	*	5297	ENSG00000268537	46927699	46930171	-	upstream
chr1	204415014	204415774	761	*	694	ENSG00000158615	204372515	204380919	-	upstream
chr8	142174004	142174578	575	*	7082	ENSG00000253210	142136143	142140060	-	upstream
chr6	111887266	111887938	673	*	6419	ENSG00000255389	111921078	111923498	+	upstream
chr20	39619223	39620044	822	*	4748	ENSG00000222612	39652845	39653034	+	upstream
chr1	6420016	6420715	700	*	48	ENSG00000271746	6453615	6454451	+	upstream
chr2	132439385	132440967	1583	*	4403	ENSG00000270930	132404277	132405945	-	upstream
chr7	4781873	4782228	356	*	6539	ENSG00000242802	4815253	4833943	+	upstream
chr10	88159561	88160296	736	*	969	ENSG00000182771	87359312	88126250	-	upstream
chr13	31618122	31618633	512	*	1942	ENSG00000231894	31651391	31689836	+	upstream
chr17	25887458	25888311	854	*	3101	ENSG00000263368	25853412	25854249	-	upstream
chr1	181110427	181111503	1077	*	650	ENSG00000237292	181143620	181151344	+	upstream
chr7	2842369	2843063	695	*	6532	ENSG00000231357	2875255	2875656	+	upstream
chr16	87212981	87213839	859	*	2897	ENSG00000261095	87245728	87260036	+	upstream
chr2	132447638	132449889	2252	*	4404	ENSG00000197927	132479948	132524973	+	upstream
chr7	101500183	101500742	560	*	6760	ENSG00000259294	101465527	101468009	-	upstream
chr17	75310147	75311393	1247	*	3381	ENSG00000263718	75253819	75277979	-	upstream
chr5	95998158	95998669	512	*	5945	ENSG00000264129	96030235	96030335	+	upstream
chr15	41951997	41954371	2375	*	2349	ENSG00000207766	41983783	41983876	+	upstream
chr2	109789767	109791182	1416	*	4340	ENSG00000264934	109757946	109758044	-	upstream
chr6	3263677	3264479	803	*	6192	ENSG00000137285	3224495	3231964	-	upstream
chr2	132437577	132438277	701	*	4402	ENSG00000270930	132404277	132405945	-	upstream
chr3	128326518	128327895	1378	*	5441	ENSG00000198685	128290843	128294929	-	upstream
chr14	103476261	103476965	705	*	2268	ENSG00000213176	103507806	103508431	+	upstream
chr1	42193320	42194635	1316	*	306	ENSG00000264896	42224812	42224898	+	upstream
chr11	10952272	10952944	673	*	1177	ENSG00000250041	10906432	10920869	-	upstream
chr3	42232066	42233282	1217	*	5282	ENSG00000222872	42263332	42263457	+	upstream
chr7	4784036	4784549	514	*	6540	ENSG00000242802	4815253	4833943	+	upstream
chr12	50134097	50136269	2173	*	1670	ENSG00000257730	50164743	50164919	+	upstream
chr1	22204015	22207527	3513	*	156	ENSG00000232037	22234591	22235073	+	upstream
chr13	31620829	31621496	668	*	1943	ENSG00000231894	31651391	31689836	+	upstream
chr17	55520037	55520815	779	*	3290	ENSG00000263902	55489272	55489562	-	upstream
chr11	111848019	111848675	657	*	1481	ENSG00000255286	111816363	111817616	-	upstream
chr10	62703072	62704792	1721	*	891	ENSG00000223107	62672523	62672685	-	upstream
chr16	48399128	48400023	896	*	2755	ENSG00000240793	48368382	48368765	-	upstream
chr14	79745707	79746459	753	*	2216	ENSG00000258662	79713011	79715366	-	upstream
chr2	109788110	109789251	1142	*	4339	ENSG00000264934	109757946	109758044	-	upstream
chr3	15673397	15674042	646	*	5250	ENSG00000131373	15602211	15643338	-	upstream
chr5	141735549	141737838	2290	*	6046	ENSG00000187678	141689992	141706020	-	upstream
chr12	124838411	124839296	886	*	1890	ENSG00000255965	124867927	124868056	+	upstream
chr1	85069532	85069944	413	*	403	ENSG00000117151	85015289	85040163	-	upstream
chr11	128366671	128367238	568	*	1538	ENSG00000254588	128396037	128400284	+	upstream
chr7	131630402	131631101	700	*	6800	ENSG00000252849	131600994	131601081	-	upstream
chr19	19597243	19597985	743	*	3839	ENSG00000186010	19626545	19644285	+	upstream
chr2	46424393	46425057	665	*	4201	ENSG00000231336	46393928	46395117	-	upstream
chr4	2537099	2537894	796	*	5621	ENSG00000251229	2506808	2508006	-	upstream
chr2	47213007	47213863	857	*	4207	ENSG00000272814	47183754	47184027	-	upstream
chr3	11599971	11601241	1271	*	5233	ENSG00000270531	11570962	11571229	-	upstream
chr9	131902180	131906049	3870	*	7379	ENSG00000095321	131857089	131873468	-	upstream
chr2	232092242	232093566	1325	*	4554	ENSG00000237039	232120810	232121019	+	upstream
chr8	125212178	125214454	2277	*	7039	ENSG00000253868	125058314	125183763	-	upstream
chr5	179192656	179193924	1269	*	6154	ENSG00000213316	179220981	179223648	+	upstream
chr3	183301463	183302463	1001	*	5542	ENSG00000172578	183205319	183273477	-	upstream
chr22	38153754	38154753	1000	*	5096	ENSG00000238569	38181533	38181614	+	upstream
chr12	123431478	123433234	1757	*	1880	ENSG00000111325	123459127	123464590	+	upstream
chr8	12990109	12991637	1529	*	6873	ENSG00000200630	13017687	13017788	+	upstream
chr2	43357375	43358941	1567	*	4187	ENSG00000230587	43324884	43329829	-	upstream
chr2	69968511	69970701	2191	*	4246	ENSG00000231024	69927324	69940979	-	upstream
chr4	7969124	7971344	2221	*	5650	ENSG00000196526	7760441	7941653	-	upstream
chr5	149892950	149893730	781	*	6066	ENSG00000254333	149855094	149865531	-	upstream
chr14	91081574	91082211	638	*	2227	ENSG00000259163	91108982	91115238	+	upstream
chr6	3259158	3260212	1055	*	6191	ENSG00000137285	3224495	3231964	-	upstream
chr20	36754212	36755653	1442	*	4738	ENSG00000264767	36726798	36727102	-	upstream
chr15	67466337	67469197	2861	*	2432	ENSG00000259202	67435072	67439277	-	upstream
chr18	20139478	20140153	676	*	3516	ENSG00000239490	20166428	20167190	+	upstream
chr17	2076357	2076896	540	*	2966	ENSG00000265777	2103056	2103331	+	upstream
chr19	19600392	19601326	935	*	3840	ENSG00000186010	19626545	19644285	+	upstream
chr4	15657206	15657838	633	*	5672	ENSG00000237765	15683285	15707188	+	upstream
chr7	97911357	97913961	2605	*	6715	ENSG00000272782	97937257	97939753	+	upstream
chr16	72881766	72882819	1054	*	2841	ENSG00000251868	72855832	72855891	-	upstream
chr3	138634328	138635209	882	*	5478	ENSG00000242244	138608097	138608799	-	upstream
chr7	2909419	2910455	1037	*	6535	ENSG00000146535	2767746	2883958	-	upstream
chr17	80823844	80824736	893	*	3470	ENSG00000141579	80787311	80798454	-	upstream
chr10	124739292	124740171	880	*	1077	ENSG00000119965	124690419	124713919	-	upstream
chr20	33734513	33735177	665	*	4717	ENSG00000101000	33759876	33765165	+	upstream
chr2	85864474	85865510	1037	*	4292	ENSG00000168887	85833777	85839189	-	upstream
chr19	45945971	45946926	956	*	3959	ENSG00000125740	45971253	45978437	+	upstream
chr3	193587075	193587851	777	*	5568	ENSG00000229155	193560349	193561813	-	upstream
chr16	86965338	86966392	1055	*	2895	ENSG00000260795	86939781	86940078	-	upstream
chr8	126417405	126418150	746	*	7045	ENSG00000173334	126442563	126450647	+	upstream
chr5	95950988	95951658	671	*	5944	ENSG00000238518	95925896	95925980	-	upstream
chr7	30953417	30955103	1687	*	6621	ENSG00000106128	30978284	31032869	+	upstream
chr1	31255520	31256180	661	*	229	ENSG00000162511	31205316	31230667	-	upstream
chr1	201567193	201568060	868	*	667	ENSG00000269690	201592013	201592738	+	upstream
chr17	25878893	25879459	567	*	3100	ENSG00000263368	25853412	25854249	-	upstream
chr19	18579015	18579856	842	*	3826	ENSG00000256989	18553705	18554469	-	upstream
chr3	180630358	180630948	591	*	5539	ENSG00000213157	180605465	180605863	-	upstream
chr8	142164524	142165470	947	*	7081	ENSG00000253210	142136143	142140060	-	upstream
chr12	113772066	113773005	940	*	1847	ENSG00000151176	113796371	113827203	+	upstream
chr12	53318389	53320112	1724	*	1700	ENSG00000111057	53342655	53346685	+	upstream
chr10	3851713	3852419	707	*	811	ENSG00000067082	3818188	3827473	-	upstream
chr9	132176395	132178491	2097	*	7381	ENSG00000226355	132200495	132201397	+	upstream
chr3	10234872	10236445	1574	*	5230	ENSG00000222348	10258896	10259003	+	upstream
chr19	42612948	42613660	713	*	3933	ENSG00000254887	42636707	42641251	+	upstream
chr22	41417929	41418844	916	*	5128	ENSG00000222698	41441501	41441595	+	upstream
chr19	34811192	34811591	400	*	3858	ENSG00000257074	34787181	34787645	-	upstream
chr14	102173269	102173875	607	*	2260	ENSG00000258512	102196774	102198859	+	upstream
chr14	69378277	69379251	975	*	2171	ENSG00000258967	69354502	69354801	-	upstream
chr9	112810984	112812446	1463	*	7280	ENSG00000228053	112787161	112787638	-	upstream
chr20	19974439	19975080	642	*	4670	ENSG00000173418	19997760	20014299	+	upstream
chr1	22211281	22213183	1903	*	157	ENSG00000232037	22234591	22235073	+	upstream
chr2	132429115	132431964	2850	*	4401	ENSG00000270930	132404277	132405945	-	upstream
chr5	172358746	172360647	1902	*	6113	ENSG00000254295	172381910	172384165	+	upstream
chr20	42378719	42379586	868	*	4757	ENSG00000124196	42354804	42355638	-	upstream
chr12	123436101	123438234	2134	*	1881	ENSG00000111325	123459127	123464590	+	upstream
chr3	45707569	45708091	523	*	5292	ENSG00000211456	45730548	45786916	+	upstream
chr8	124168383	124169746	1364	*	7034	ENSG00000147689	124191200	124222314	+	upstream
chr17	39822363	39824115	1753	*	3179	ENSG00000173812	39845137	39848920	+	upstream
chr12	120662544	120664328	1785	*	1857	ENSG00000240925	120685263	120685594	+	upstream
chr4	2010817	2012424	1608	*	5615	ENSG00000216105	1988111	1988204	-	upstream
chr1	211688856	211689358	503	*	716	ENSG00000198570	211649864	211666259	-	upstream
chr11	73042950	73046540	3591	*	1429	ENSG00000257038	73018280	73020406	-	upstream
chr16	86962607	86964415	1809	*	2894	ENSG00000260795	86939781	86940078	-	upstream
chr5	17179864	17181194	1331	*	5865	ENSG00000250816	17202383	17203254	+	upstream
chr1	52082955	52083673	719	*	348	ENSG00000227742	52027538	52060569	-	upstream
chr12	113681257	113682338	1082	*	1846	ENSG00000166578	113633246	113658899	-	upstream
chr17	55949775	55952923	3149	*	3293	ENSG00000181610	55916842	55927417	-	upstream
chr10	74058055	74059881	1827	*	918	ENSG00000269926	74034673	74035738	-	upstream
chr7	4793155	4794709	1555	*	6541	ENSG00000242802	4815253	4833943	+	upstream
chr7	97915224	97917813	2590	*	6716	ENSG00000272782	97937257	97939753	+	upstream
chr16	27248257	27250902	2646	*	2697	ENSG00000259940	27224631	27226314	-	upstream
chr11	124587816	124589015	1200	*	1525	ENSG00000154146	124609742	124617106	+	upstream
chr1	25050062	25051267	1206	*	184	ENSG00000169504	25071848	25170815	+	upstream
chr17	75490370	75491267	898	*	3388	ENSG00000267016	75465244	75468852	-	upstream
chr16	27486194	27486751	558	*	2701	ENSG00000259954	27458990	27464714	-	upstream
chr12	109195672	109196168	497	*	1815	ENSG00000264043	109171920	109174194	-	upstream
chr21	46556277	46556756	480	*	4927	ENSG00000267857	46520728	46534873	-	upstream
chr16	55521686	55523126	1441	*	2761	ENSG00000087253	55542910	55620582	+	upstream
chr7	150102166	150103185	1020	*	6830	ENSG00000239377	150076943	150080973	-	upstream
chr10	13696522	13697163	642	*	829	ENSG00000273474	13717646	13717990	+	upstream
chr22	38576770	38577683	914	*	5101	ENSG00000185022	38597889	38612518	+	upstream
chr11	9385138	9387334	2197	*	1158	ENSG00000205339	9406169	9469673	+	upstream
chr2	132426962	132428030	1069	*	4400	ENSG00000270930	132404277	132405945	-	upstream
chr10	5589209	5589986	778	*	814	ENSG00000205488	5556207	5568209	-	upstream
chr1	201756857	201757560	704	*	672	ENSG00000221028	201777739	201777830	+	upstream
chr17	45357564	45358229	666	*	3234	ENSG00000238419	45336724	45336786	-	upstream
chr8	142044619	142045293	675	*	7079	ENSG00000253266	142065389	142070695	+	upstream
chr16	27247071	27247731	661	*	2696	ENSG00000259940	27224631	27226314	-	upstream
chr19	6238517	6239183	667	*	3678	ENSG00000267563	6259168	6259810	+	upstream
chr10	104543054	104543479	426	*	1033	ENSG00000252994	104563686	104563788	+	upstream
chr3	45709953	45710557	605	*	5293	ENSG00000211456	45730548	45786916	+	upstream
chr5	150019879	150020678	800	*	6070	ENSG00000164591	150040436	150058927	+	upstream
chr1	16275898	16279187	3290	*	103	ENSG00000234607	16296127	16296689	+	upstream
chr9	19127006	19128230	1225	*	7159	ENSG00000264126	19106479	19106788	-	upstream
chr5	141081973	141082489	517	*	6041	ENSG00000120318	141032968	141061788	-	upstream
chr17	75418161	75419923	1763	*	3386	ENSG00000200651	75438191	75438295	+	upstream
chr12	120665362	120668466	3105	*	1858	ENSG00000240925	120685263	120685594	+	upstream
chr1	234634713	234635650	938	*	775	ENSG00000059588	234527059	234614849	-	upstream
chr15	59279840	59280763	924	*	2387	ENSG00000259393	59259245	59260007	-	upstream
chr1	165345561	165346378	818	*	621	ENSG00000162761	165171104	165325952	-	upstream
chr16	87615880	87616657	778	*	2900	ENSG00000154118	87635441	87731762	+	upstream
chr16	84095780	84096756	977	*	2874	ENSG00000166558	84043272	84076241	-	upstream
chr2	232552116	232552804	689	*	4564	ENSG00000187514	232571605	232578251	+	upstream
chr15	68851867	68852978	1112	*	2437	ENSG00000103647	68871308	69020145	+	upstream
chr1	16263789	16264911	1123	*	102	ENSG00000270620	16244193	16244403	-	upstream
chr8	22774704	22775211	508	*	6897	ENSG00000253142	22752947	22755326	-	upstream
chr14	69282412	69283861	1450	*	2170	ENSG00000185650	69254377	69263190	-	upstream
chr20	4740536	4741032	497	*	4650	ENSG00000180259	4711928	4721314	-	upstream
chr10	99313006	99313797	792	*	1000	ENSG00000165887	99332198	99343641	+	upstream
chr11	73000163	73001243	1081	*	1427	ENSG00000110237	73019334	73080136	+	upstream
chr12	51766043	51766728	686	*	1681	ENSG00000050438	51785101	51902980	+	upstream
chr3	58632380	58633470	1091	*	5389	ENSG00000168309	58549844	58613337	-	upstream
chr19	48793576	48794578	1003	*	3992	ENSG00000268186	48766157	48774540	-	upstream
chr2	232529968	232531060	1093	*	4563	ENSG00000239202	232510711	232510984	-	upstream
chr16	86958961	86960426	1466	*	2893	ENSG00000260795	86939781	86940078	-	upstream
chr18	3447470	3448008	539	*	3484	ENSG00000266835	3466248	3478976	+	upstream
chr7	2902717	2903168	452	*	6534	ENSG00000146535	2767746	2883958	-	upstream
chr21	44918166	44918810	645	*	4902	ENSG00000185186	44881974	44899414	-	upstream
chr17	55946012	55947660	1649	*	3292	ENSG00000181610	55916842	55927417	-	upstream
chr15	78614085	78614648	564	*	2490	ENSG00000166426	78632666	78640572	+	upstream
chr11	75945607	75947576	1970	*	1441	ENSG00000255362	75922000	75927069	-	upstream
chr14	95960664	95962008	1345	*	2241	ENSG00000176438	95883831	95942173	-	upstream
chr12	6073864	6075091	1228	*	1568	ENSG00000047617	5641035	6055398	-	upstream
chr10	13894443	13895341	899	*	832	ENSG00000215227	13912797	13913175	+	upstream
chr16	15684069	15684930	862	*	2671	ENSG00000257769	15702331	15704420	+	upstream
chr17	47269376	47270396	1021	*	3257	ENSG00000108798	47287589	47300587	+	upstream
chr16	15802426	15803087	662	*	2672	ENSG00000263335	15820531	15826850	+	upstream
chr22	50330148	50332818	2671	*	5187	ENSG00000182858	50293877	50312106	-	upstream
chr22	36730245	36733312	3068	*	5069	ENSG00000266345	36711989	36712246	-	upstream
chr11	64631010	64632164	1155	*	1329	ENSG00000230835	64649007	64649417	+	upstream
chr17	79446960	79448304	1345	*	3435	ENSG00000263271	79428039	79428963	-	upstream
chr19	6241276	6242208	933	*	3679	ENSG00000267563	6259168	6259810	+	upstream
chr7	2701268	2701827	560	*	6531	ENSG00000174945	2719156	2815134	+	upstream
chr1	22281663	22284708	3046	*	164	ENSG00000142798	22148738	22263790	-	upstream
chr7	51020953	51021705	753	*	6652	ENSG00000201133	51003047	51003190	-	upstream
chr1	16463993	16466032	2040	*	106	ENSG00000227959	16481706	16483824	+	upstream
chr2	109947783	109949674	1892	*	4341	ENSG00000265965	109930027	109930081	-	upstream
chr17	35715328	35716130	803	*	3136	ENSG00000167230	35732928	35749662	+	upstream
chr5	176854118	176856341	2224	*	6134	LRG_145	176829139	176836577	-	upstream
chr5	176854118	176856341	2224	*	6134	ENSG00000131187	176829141	176836577	-	upstream
chr14	75440018	75441249	1232	*	2197	ENSG00000119630	75408537	75422487	-	upstream
chr13	53174076	53174801	726	*	1979	ENSG00000139675	53191605	53217919	+	upstream
chr15	67456803	67457964	1162	*	2431	ENSG00000259202	67435072	67439277	-	upstream
chr7	129649593	129650567	975	*	6795	ENSG00000201109	129667117	129667237	+	upstream
chr18	77138423	77139328	906	*	3569	ENSG00000131196	77155856	77289325	+	upstream
chr7	75227575	75229009	1435	*	6687	ENSG00000264312	75209959	75210221	-	upstream
chr22	46390346	46393197	2852	*	5159	ENSG00000188064	46316242	46373009	-	upstream
chr12	6291563	6292774	1212	*	1573	ENSG00000010278	6308881	6347425	+	upstream
chr8	131685266	131686168	903	*	7062	ENSG00000253656	131607545	131667958	-	upstream
chr18	3448988	3453587	4600	*	3485	ENSG00000266835	3466248	3478976	+	upstream
chr7	50535338	50536002	665	*	6651	ENSG00000132436	50511831	50518088	-	upstream
chr17	18925333	18926110	778	*	3087	ENSG00000188522	18872102	18908117	-	upstream
chr16	22200449	22201888	1440	*	2686	ENSG00000103319	22217603	22298554	+	upstream
chr4	8304756	8305919	1164	*	5657	ENSG00000249145	8321903	8325590	+	upstream
chr4	140004481	140005850	1370	*	5787	ENSG00000240723	140021531	140021810	+	upstream
chr15	60665540	60666064	525	*	2390	ENSG00000240163	60682570	60682881	+	upstream
chr19	47633875	47634871	997	*	3982	ENSG00000130749	47567444	47617009	-	upstream
chr2	46503981	46504674	694	*	4202	ENSG00000116016	46520806	46613836	+	upstream
chr1	201760928	201762267	1340	*	673	ENSG00000221028	201777739	201777830	+	upstream
chr9	131396478	131398833	2356	*	7369	ENSG00000227759	131413277	131414424	+	upstream
chr8	103800984	103801567	584	*	7021	ENSG00000253669	103817745	103822199	+	upstream
chr5	131722289	131722874	586	*	5984	ENSG00000233006	131646978	131705608	-	upstream
chr9	140213300	140214122	823	*	7483	ENSG00000198435	140194083	140196703	-	upstream
chr1	155931999	155932918	920	*	571	ENSG00000273002	155948590	155952777	+	upstream
chr14	74208882	74209627	746	*	2185	ENSG00000264741	74225450	74225522	+	upstream
chr8	144415841	144417033	1193	*	7094	ENSG00000212221	144432342	144432448	+	upstream
chr14	100094958	100096054	1097	*	2249	ENSG00000182218	100111447	100146906	+	upstream
chr14	101701051	101702202	1152	*	2259	ENSG00000258681	101683709	101684578	-	upstream
chr10	126737875	126739238	1364	*	1082	ENSG00000264572	126721352	126721439	-	upstream
chr17	19264602	19265886	1285	*	3088	ENSG00000166484	19281034	19286857	+	upstream
chr16	55512564	55514859	2296	*	2760	ENSG00000260135	55461470	55496209	-	upstream
chr17	73697230	73697753	524	*	3358	ENSG00000264270	73679623	73680879	-	upstream
chr17	41399660	41401328	1669	*	3207	ENSG00000236383	41368960	41383338	-	upstream
chr5	172140999	172142873	1875	*	6104	ENSG00000253445	172117457	172124723	-	upstream
chr1	54954066	54955357	1292	*	366	ENSG00000265404	54970341	54970443	+	upstream
chr9	137517378	137518494	1117	*	7426	ENSG00000130635	137533620	137736686	+	upstream
chr12	48204426	48205134	709	*	1653	ENSG00000257488	48220637	48231681	+	upstream
chr2	232527183	232528609	1427	*	4562	ENSG00000239202	232510711	232510984	-	upstream
chr21	46551050	46551607	558	*	4926	ENSG00000267857	46520728	46534873	-	upstream
chr16	81526300	81526987	688	*	2867	ENSG00000260229	81509628	81510124	-	upstream
chr9	37784492	37785354	863	*	7211	ENSG00000122741	37800499	37867663	+	upstream
chr12	65064689	65065077	389	*	1762	ENSG00000256314	65047840	65048799	-	upstream
chr22	36728110	36729256	1147	*	5068	ENSG00000266345	36711989	36712246	-	upstream
chr16	57681415	57683778	2364	*	2776	ENSG00000261633	57655946	57665559	-	upstream
chr12	120669488	120670907	1420	*	1859	ENSG00000240925	120685263	120685594	+	upstream
chr12	3243196	3245188	1993	*	1560	ENSG00000256197	3258963	3260642	+	upstream
chr17	66015925	66016677	753	*	3332	ENSG00000182481	66031635	66042958	+	upstream
chr16	57686443	57688053	1611	*	2777	ENSG00000182885	57702099	57723975	+	upstream
chr22	21921402	21922722	1321	*	4980	ENSG00000183246	21899646	21905750	-	upstream
chr17	8043015	8043659	645	*	3044	ENSG00000179111	8023908	8027410	-	upstream
chr18	46376719	46377676	958	*	3541	ENSG00000267764	46352422	46361141	-	upstream
chr3	50176965	50178174	1210	*	5335	ENSG00000001617	50192478	50226508	+	upstream
chr22	37897935	37900036	2102	*	5087	ENSG00000100060	37865101	37882439	-	upstream
chr4	158141412	158142038	627	*	5817	ENSG00000249819	158125614	158126007	-	upstream
chr11	10436263	10436833	571	*	1172	ENSG00000221574	10420739	10420864	-	upstream
chr2	9427149	9427905	757	*	4113	ENSG00000213772	9411421	9411757	-	upstream
chr7	1215779	1216901	1123	*	6511	ENSG00000178381	1191707	1200395	-	upstream
chr9	139537945	139540985	3041	*	7450	ENSG00000172889	139553308	139567130	+	upstream
chr11	46382595	46383875	1281	*	1236	ENSG00000264102	46397952	46398034	+	upstream
chr5	176851908	176853297	1390	*	6133	LRG_145	176829139	176836577	-	upstream
chr5	176851908	176853297	1390	*	6133	ENSG00000131187	176829141	176836577	-	upstream
chr5	10457219	10458114	896	*	5852	ENSG00000250600	10441402	10441904	-	upstream
chr1	157980042	157980559	518	*	600	ENSG00000226520	157995340	158000956	+	upstream
chr20	52209665	52210156	492	*	4805	ENSG00000235415	52224893	52251129	+	upstream
chr22	50327297	50328827	1531	*	5186	ENSG00000182858	50293877	50312106	-	upstream
chr11	72461904	72464740	2837	*	1421	ENSG00000202522	72477049	72477161	+	upstream
chr14	104207279	104207850	572	*	2277	ENSG00000253096	104192065	104192162	-	upstream
chr13	110974601	110975219	619	*	2016	ENSG00000187498	110801318	110959496	-	upstream
chr22	27635773	27636470	698	*	5020	ENSG00000233521	27617310	27620688	-	upstream
chr1	51780302	51781662	1361	*	347	ENSG00000261664	51795326	51800996	+	upstream
chr12	12939634	12941387	1754	*	1611	ENSG00000270296	12924285	12924639	-	upstream
chr1	227949653	227950177	525	*	755	ENSG00000230005	227931532	227934892	-	upstream
chr13	21650433	21652265	1833	*	1922	ENSG00000150457	21547171	21635686	-	upstream
chr16	57333341	57334492	1152	*	2772	ENSG00000102934	57290004	57318599	-	upstream
chr8	29916152	29916774	623	*	6929	ENSG00000239175	29901317	29901424	-	upstream
chr7	2860548	2861067	520	*	6533	ENSG00000231357	2875255	2875656	+	upstream
chr2	132270545	132273147	2603	*	4394	ENSG00000163040	132285248	132291239	+	upstream
chr4	10094792	10095357	566	*	5662	ENSG00000264931	10080235	10080316	-	upstream
chr12	109899655	109900412	758	*	1821	ENSG00000255655	109883215	109885302	-	upstream
chr8	141553942	141555451	1510	*	7075	ENSG00000259758	141530255	141539600	-	upstream
chr14	65453815	65454271	457	*	2158	ENSG00000139998	65412532	65439494	-	upstream
chr20	33894397	33895712	1316	*	4721	ENSG00000125998	33873534	33880204	-	upstream
chr12	48133524	48134719	1196	*	1649	ENSG00000111405	48103517	48119350	-	upstream
chr22	19860639	19863493	2855	*	4956	ENSG00000232926	19874812	19875493	+	upstream
chr1	144930524	144932903	2380	*	494	ENSG00000222788	144944672	144944750	+	upstream
chr20	62313986	62315175	1190	*	4830	ENSG00000243509	62328021	62330037	+	upstream
chr5	151119580	151120723	1144	*	6077	ENSG00000253921	151133553	151146808	+	upstream
chr11	69308634	69309494	861	*	1409	ENSG00000255774	69291901	69294708	-	upstream
chr21	44913324	44914823	1500	*	4901	ENSG00000185186	44881974	44899414	-	upstream
chr6	6725021	6725870	850	*	6198	ENSG00000226281	6692977	6711235	-	upstream
chr1	203640665	203642693	2029	*	691	ENSG00000236035	203626097	203626888	-	upstream
chr19	15543714	15545122	1409	*	3782	ENSG00000011243	15490859	15529952	-	upstream
chr12	6532879	6533487	609	*	1582	ENSG00000213942	6518803	6519179	-	upstream
chr2	47994883	47995685	803	*	4211	ENSG00000251872	48008518	48008604	+	upstream
chr3	10245302	10245854	553	*	5231	ENSG00000222348	10258896	10259003	+	upstream
chr19	6516370	6517065	696	*	3683	ENSG00000104833	6494330	6502859	-	upstream
chr17	5431032	5431618	587	*	2996	ENSG00000253071	5417529	5417590	-	upstream
chr1	47678029	47679149	1121	*	341	ENSG00000226252	47691469	47696422	+	upstream
chr19	39197662	39201090	3429	*	3893	ENSG00000267375	39174513	39184246	-	upstream
chr2	232049852	232051090	1239	*	4552	ENSG00000135931	232063260	232239548	+	upstream
chr18	54305175	54305715	541	*	3552	ENSG00000091157	54318574	54698828	+	upstream
chr15	69351876	69352433	558	*	2439	ENSG00000212766	69365266	69388160	+	upstream
chr21	46858365	46860175	1811	*	4934	ENSG00000183535	46839631	46844985	-	upstream
chr20	3787826	3788460	635	*	4644	ENSG00000125843	3801178	3805949	+	upstream
chr6	149638903	149639627	725	*	6448	ENSG00000216265	149625243	149625564	-	upstream
chr17	75122229	75122990	762	*	3377	ENSG00000228733	75108843	75108930	-	upstream
chr17	48192581	48193230	650	*	3266	ENSG00000250282	48178068	48179284	-	upstream
chr1	6660468	6664690	4223	*	57	ENSG00000116273	6673745	6684093	+	upstream
chr3	42201069	42201938	870	*	5281	ENSG00000234562	42187138	42187863	-	upstream
chr17	5403314	5404604	1291	*	2995	ENSG00000072849	5374571	5390131	-	upstream
chr17	74393785	74394425	641	*	3368	ENSG00000161542	74305567	74380602	-	upstream
chr19	4808748	4809990	1243	*	3659	ENSG00000269604	4791757	4795571	-	upstream
chr1	236260217	236260885	669	*	789	ENSG00000235371	236273361	236275670	+	upstream
chr2	110857216	110861796	4581	*	4343	ENSG00000264979	110844010	110844100	-	upstream
chr2	242485032	242485429	398	*	4603	ENSG00000176720	242498136	242513546	+	upstream
chr2	231688548	231689108	561	*	4549	ENSG00000270891	231701624	231702100	+	upstream
chr17	49008423	49009162	740	*	3280	ENSG00000251665	49021465	49026111	+	upstream
chr14	30397013	30397922	910	*	2090	ENSG00000257904	30409951	30449418	+	upstream
chr18	46374064	46375261	1198	*	3540	ENSG00000267764	46352422	46361141	-	upstream
chr12	96630658	96631759	1102	*	1793	ENSG00000258177	96616575	96617751	-	upstream
chr20	33003358	33003988	631	*	4712	ENSG00000234933	32989955	32990502	-	upstream
chr6	44202003	44202798	796	*	6351	ENSG00000096384	44214824	44221620	+	upstream
chr15	99449529	99450304	776	*	2541	ENSG00000259621	99423888	99436764	-	upstream
chr2	220394341	220394901	561	*	4539	ENSG00000227432	220346795	220381599	-	upstream
chr19	13093698	13094916	1219	*	3747	ENSG00000008441	13106422	13209610	+	upstream
chr3	129338319	129342575	4257	*	5457	ENSG00000004399	129274018	129325661	-	upstream
chr16	57678174	57679935	1762	*	2775	ENSG00000261633	57655946	57665559	-	upstream
chr1	110319206	110320000	795	*	460	ENSG00000198758	110292702	110306649	-	upstream
chr20	1293524	1294518	995	*	4620	ENSG00000234684	1306049	1359378	+	upstream
chr19	35503594	35505301	1708	*	3865	ENSG00000269303	35489137	35491074	-	upstream
chr14	91580264	91581072	809	*	2230	ENSG00000221102	91592769	91592897	+	upstream
chr7	30603549	30604626	1078	*	6618	ENSG00000006625	30536237	30591095	-	upstream
chr2	20713510	20714797	1288	*	4140	ENSG00000227047	20699331	20701071	-	upstream
chr3	101647351	101647779	429	*	5408	ENSG00000214407	101659703	101716770	+	upstream
chr3	159721460	159721829	370	*	5515	ENSG00000242107	159733811	159749210	+	upstream
chr19	5803574	5804768	1195	*	3669	ENSG00000141994	5784843	5791249	-	upstream
chr4	10092560	10093753	1194	*	5661	ENSG00000264931	10080235	10080316	-	upstream
chr17	79316609	79319659	3051	*	3430	ENSG00000185332	79285074	79304474	-	upstream
chr11	76290115	76291992	1878	*	1444	ENSG00000254755	76302067	76302255	+	upstream
chr11	64637059	64639036	1978	*	1330	ENSG00000230835	64649007	64649417	+	upstream
chr12	54796997	54799089	2093	*	1715	ENSG00000161642	54762917	54785082	-	upstream
chr19	19080935	19081901	967	*	3834	ENSG00000241172	19068769	19069067	-	upstream
chr1	208064163	208064834	672	*	706	ENSG00000226202	208047140	208052418	-	upstream
chr20	17485755	17486836	1082	*	4660	ENSG00000232333	17497488	17497952	+	upstream
chr20	23124967	23125671	705	*	4674	ENSG00000233746	23105705	23113258	-	upstream
chr21	46736849	46740985	4137	*	4930	ENSG00000184274	46720160	46725172	-	upstream
chr19	4327908	4329015	1108	*	3649	ENSG00000269425	4339574	4343488	+	upstream
chr12	110282815	110283311	497	*	1822	ENSG00000111199	110220890	110271212	-	upstream
chr12	110282815	110283311	497	*	1822	LRG_372	110220892	110271212	-	upstream
chr13	31445101	31447307	2207	*	1940	ENSG00000236094	31456688	31457532	+	upstream
chr9	130954075	130955992	1918	*	7363	ENSG00000106976	130965658	131017527	+	upstream
chr20	39778212	39779516	1305	*	4751	ENSG00000226648	39726969	39766643	-	upstream
chr2	132273705	132274497	793	*	4395	ENSG00000163040	132285248	132291239	+	upstream
chr21	45541953	45542810	858	*	4910	ENSG00000160221	45553487	45565605	+	upstream
chr12	6281393	6281951	559	*	1572	ENSG00000255775	6264201	6269885	-	upstream
chr1	149870966	149872091	1126	*	510	ENSG00000184270	149859019	149859466	-	upstream
chr2	43037348	43039685	2338	*	4183	ENSG00000226491	43024365	43025852	-	upstream
chr14	105659141	105669746	10606	*	2293	ENSG00000183828	105639275	105647660	-	upstream
chr19	42625233	42625643	411	*	3934	ENSG00000254887	42636707	42641251	+	upstream
chr20	62316578	62317958	1381	*	4831	ENSG00000243509	62328021	62330037	+	upstream
chr2	170572969	170573720	752	*	4442	ENSG00000206961	170584382	170584513	+	upstream
chr1	27626322	27628492	2171	*	207	ENSG00000243659	27637731	27638329	+	upstream
chr22	27695216	27695735	520	*	5021	ENSG00000226741	27706612	27713417	+	upstream
chr19	42794872	42795865	994	*	3940	ENSG00000188368	42806250	42814973	+	upstream
chr22	50323466	50324722	1257	*	5185	ENSG00000182858	50293877	50312106	-	upstream
chr1	201717985	201719216	1232	*	671	ENSG00000235121	201692422	201706634	-	upstream
chr16	89668378	89668862	485	*	2932	ENSG00000015413	89679716	89704839	+	upstream
chr20	62599082	62600713	1632	*	4841	ENSG00000198276	62571186	62587769	-	upstream
chr5	179245264	179248795	3532	*	6156	ENSG00000161013	179224597	179233952	-	upstream
chr17	29875720	29877549	1830	*	3121	ENSG00000207614	29887015	29887102	+	upstream
chr5	60572016	60572522	507	*	5901	ENSG00000249279	60497136	60560756	-	upstream
chr17	17348532	17349462	931	*	3067	ENSG00000230865	17359741	17360573	+	upstream
chr21	46975506	46976457	952	*	4940	ENSG00000173638	46913486	46964325	-	upstream
chr12	1714495	1715363	869	*	1555	ENSG00000171823	1675159	1703331	-	upstream
chr1	16470545	16471694	1150	*	107	ENSG00000227959	16481706	16483824	+	upstream
chr8	22485306	22486496	1191	*	6896	ENSG00000253200	22471421	22474170	-	upstream
chr3	195623846	195625106	1261	*	5580	ENSG00000224614	195634947	195638128	+	upstream
chr1	112057823	112058810	988	*	467	LRG_424	112042051	112046743	-	upstream
chr2	47195078	47195727	650	*	4206	ENSG00000272814	47183754	47184027	-	upstream
chr16	31008568	31009424	857	*	2740	ENSG00000268863	30996808	30997533	-	upstream
chr2	54784819	54785547	729	*	4219	ENSG00000234943	54772505	54773814	-	upstream
chr20	30263042	30264970	1929	*	4689	ENSG00000236559	30274019	30304628	+	upstream
chr2	237087945	237088725	781	*	4584	ENSG00000168505	237073879	237077012	-	upstream
chr8	49231519	49232055	537	*	6970	ENSG00000252710	49220487	49220590	-	upstream
chr6	41623755	41625016	1262	*	6330	ENSG00000230913	41634644	41635387	+	upstream
chr11	19585983	19586642	660	*	1201	ENSG00000265210	19596857	19596919	+	upstream
chr17	66431546	66432843	1298	*	3336	ENSG00000207561	66420592	66420689	-	upstream
chr12	53459050	53460264	1215	*	1703	ENSG00000257337	53408380	53448222	-	upstream
chr5	149969830	149970303	474	*	6068	ENSG00000171992	149980642	150038782	+	upstream
chr19	13962075	13963956	1882	*	3760	ENSG00000187556	13972877	13991571	+	upstream
chr22	36861759	36865822	4064	*	5077	ENSG00000228719	36841445	36850991	-	upstream
chr17	1476875	1479481	2607	*	2957	ENSG00000174238	1421012	1466110	-	upstream
chr20	33890957	33893132	2176	*	4720	ENSG00000125998	33873534	33880204	-	upstream
chr19	13958220	13959221	1002	*	3759	ENSG00000207980	13947401	13947473	-	upstream
chr9	131122855	131125921	3067	*	7367	ENSG00000167118	131133598	131153015	+	upstream
chr13	75793906	75794814	909	*	1983	ENSG00000266534	75783114	75783173	-	upstream
chr16	22206918	22207725	808	*	2687	ENSG00000103319	22217603	22298554	+	upstream
chr2	238383436	238384919	1484	*	4585	ENSG00000115648	238394071	238463961	+	upstream
chr18	8730764	8731478	715	*	3492	ENSG00000252319	8720032	8720130	-	upstream
chr17	36619301	36621196	1896	*	3140	ENSG00000260833	36606638	36608688	-	upstream
chr15	93159696	93160216	521	*	2529	ENSG00000259064	93170303	93170644	+	upstream
chr17	55938022	55940889	2868	*	3291	ENSG00000181610	55916842	55927417	-	upstream
chr14	75114156	75114880	725	*	2193	ENSG00000258439	75124752	75125293	+	upstream
chr11	64622624	64623354	731	*	1328	ENSG00000171219	64590859	64612041	-	upstream
chr22	37581669	37582468	800	*	5081	ENSG00000100385	37521878	37571094	-	upstream
chr14	23537305	23538247	943	*	2067	ENSG00000139880	23516271	23526747	-	upstream
chr1	41960883	41963119	2237	*	304	ENSG00000127129	41944446	41950344	-	upstream
chr17	76285023	76286401	1379	*	3394	ENSG00000204277	76257430	76274573	-	upstream
chr21	38629691	38630889	1199	*	4880	ENSG00000272948	38640085	38640785	+	upstream
chr2	45251194	45251917	724	*	4195	ENSG00000231156	45240353	45240807	-	upstream
chr13	99195119	99195641	523	*	2000	ENSG00000271437	99205497	99206034	+	upstream
chr4	76597773	76599072	1300	*	5726	ENSG00000201644	76587305	76587397	-	upstream
chr19	6057620	6058956	1337	*	3674	ENSG00000267262	6067964	6077130	+	upstream
chr19	10501688	10502743	1056	*	3712	ENSG00000105397	10461209	10491352	-	upstream
chr18	12278010	12279065	1056	*	3500	ENSG00000267069	12288307	12291487	+	upstream
chr5	60571011	60571472	462	*	5900	ENSG00000249279	60497136	60560756	-	upstream
chr19	2061409	2063673	2265	*	3618	ENSG00000099875	2037470	2051243	-	upstream
chr7	98996100	98998661	2562	*	6721	ENSG00000106245	99006264	99017239	+	upstream
chr19	45192274	45193573	1300	*	3949	ENSG00000213892	45202421	45213986	+	upstream
chr17	2092916	2093665	750	*	2967	ENSG00000265777	2103056	2103331	+	upstream
chr22	46498490	46499413	924	*	5169	ENSG00000198986	46508629	46508702	+	upstream
chr16	30077182	30078763	1582	*	2721	ENSG00000149923	30087299	30096698	+	upstream
chr21	37792548	37796259	3712	*	4873	ENSG00000230479	37802658	37853368	+	upstream
chr1	212810185	212811579	1395	*	723	ENSG00000235862	212797626	212800113	-	upstream
chr11	72344217	72345258	1042	*	1419	ENSG00000255808	72354281	72370451	+	upstream
chr2	85968487	85971361	2875	*	4293	ENSG00000168874	85978467	86015189	+	upstream
chr6	41286273	41287168	896	*	6327	ENSG00000213461	41275904	41276303	-	upstream
chr22	31499041	31500064	1024	*	5046	ENSG00000235573	31509003	31509382	+	upstream
chr12	111833792	111835182	1391	*	1828	ENSG00000111252	111843752	111889427	+	upstream
chr2	128166061	128166673	613	*	4374	ENSG00000115718	128176003	128186822	+	upstream
chr3	177076895	177078050	1156	*	5535	ENSG00000226782	177055416	177066954	-	upstream
chr7	5613336	5614205	870	*	6554	ENSG00000075624	5566782	5603415	-	upstream
chr11	65255319	65257056	1738	*	1348	ENSG00000251562	65265233	65273940	+	upstream
chr1	41418096	41419056	961	*	300	ENSG00000233118	41407923	41408187	-	upstream
chr14	102553705	102554340	636	*	2263	ENSG00000240457	102543520	102543810	-	upstream
chr9	116362163	116364027	1865	*	7295	ENSG00000237073	116332470	116352299	-	upstream
chr17	38268730	38269707	978	*	3166	ENSG00000188895	38278551	38293042	+	upstream
chr10	102279014	102279713	700	*	1011	ENSG00000166135	102288829	102319755	+	upstream
chr9	36257986	36258763	778	*	7205	ENSG00000222760	36267780	36267919	+	upstream
chr7	27249500	27250214	715	*	6612	ENSG00000106031	27233122	27239725	-	upstream
chr13	111056797	111057292	496	*	2018	ENSG00000238629	111066552	111066653	+	upstream
chr17	79314218	79315871	1654	*	3429	ENSG00000185332	79285074	79304474	-	upstream
chr20	351542	352592	1051	*	4612	ENSG00000101255	361261	378203	+	upstream
chr6	31525923	31527619	1697	*	6270	ENSG00000213760	31512239	31516204	-	upstream
chr2	75070750	75071313	564	*	4277	ENSG00000272711	75059782	75061114	-	upstream
chr1	17240776	17242500	1725	*	119	ENSG00000272426	17230834	17231271	-	upstream
chr19	55963726	55964712	987	*	4070	ENSG00000187902	55940107	55954230	-	upstream
chr9	140306103	140307513	1411	*	7484	ENSG00000272272	140315596	140315690	+	upstream
chr10	135070833	135073538	2706	*	1095	ENSG00000166917	135059982	135061395	-	upstream
chr11	126216097	126218515	2419	*	1535	ENSG00000110080	126225535	126310239	+	upstream
chr19	35500511	35501455	945	*	3864	ENSG00000269303	35489137	35491074	-	upstream
chr17	17350332	17351009	678	*	3068	ENSG00000230865	17359741	17360573	+	upstream
chr8	53626088	53626575	488	*	6973	ENSG00000271555	53635463	53635701	+	upstream
chr16	81519478	81520949	1472	*	2866	ENSG00000260229	81509628	81510124	-	upstream
chr19	13956804	13957568	765	*	3758	ENSG00000207980	13947401	13947473	-	upstream
chr12	48211315	48213321	2007	*	1654	ENSG00000257488	48220637	48231681	+	upstream
chr14	91790776	91792572	1797	*	2233	ENSG00000265856	91800057	91800167	+	upstream
chr20	47131819	47132819	1001	*	4776	ENSG00000238452	47122480	47122555	-	upstream
chr22	46400228	46405733	5506	*	5160	ENSG00000273145	46409486	46411378	+	upstream
chr2	237086249	237087393	1145	*	4583	ENSG00000168505	237073879	237077012	-	upstream
chr9	5501337	5502767	1431	*	7145	ENSG00000197646	5510545	5571282	+	upstream
chr2	128394243	128396957	2715	*	4376	ENSG00000144230	128403439	128410213	+	upstream
chr9	132222895	132223583	689	*	7382	ENSG00000230676	132192931	132213701	-	upstream
chr3	52311564	52312253	690	*	5366	ENSG00000199150	52302292	52302379	-	upstream
chr12	112847028	112847459	432	*	1842	ENSG00000179295	112856155	112947717	+	upstream
chr19	18476418	18476996	579	*	3819	ENSG00000130513	18485541	18499986	+	upstream
chr5	131835606	131837321	1716	*	5987	ENSG00000125347	131817301	131826490	-	upstream
chr4	6987966	6990159	2194	*	5644	ENSG00000187904	6997068	7000685	+	upstream
chr22	37891534	37893550	2017	*	5086	ENSG00000100060	37865101	37882439	-	upstream
chr9	139423162	139424576	1415	*	7443	ENSG00000263403	139414020	139414078	-	upstream
chr1	110315722	110317080	1359	*	459	ENSG00000198758	110292702	110306649	-	upstream
chr14	77416919	77417729	811	*	2204	ENSG00000258602	77425981	77432145	+	upstream
chr5	138896962	138898357	1396	*	6020	ENSG00000131508	138906016	139008018	+	upstream
chr13	111806123	111806960	838	*	2025	ENSG00000227352	111796652	111797080	-	upstream
chr5	139038344	139041781	3438	*	6023	ENSG00000250635	139028584	139029313	-	upstream
chr12	125410913	125412958	2046	*	1904	ENSG00000150991	125396150	125401914	-	upstream
chr3	127308069	127309383	1315	*	5432	ENSG00000073111	127317066	127341276	+	upstream
chr17	49031036	49032722	1687	*	3281	ENSG00000247011	49012350	49022074	-	upstream
chr1	59052074	59052837	764	*	371	ENSG00000184292	59041099	59043166	-	upstream
chr13	114991501	114992553	1053	*	2039	ENSG00000130177	115000362	115038198	+	upstream
chr21	39865516	39866194	679	*	4882	ENSG00000231480	39874369	39874545	+	upstream
chr3	50288892	50291142	2251	*	5342	ENSG00000230454	50297735	50300790	+	upstream
chr4	8429027	8430802	1776	*	5658	ENSG00000155275	8437867	8495258	+	upstream
chr19	5689742	5691931	2190	*	3666	ENSG00000174917	5678432	5680907	-	upstream
chr4	89513941	89514526	586	*	5744	ENSG00000252322	89504817	89505123	-	upstream
chr16	77245492	77247708	2217	*	2857	ENSG00000226348	77254303	77255155	+	upstream
chr6	85483028	85485010	1983	*	6387	ENSG00000112837	85397069	85474237	-	upstream
chr7	150735614	150736339	726	*	6835	ENSG00000243433	150725868	150726841	-	upstream
chr9	6757673	6758813	1141	*	7151	ENSG00000256968	6748703	6748981	-	upstream
chr10	121128808	121130101	1294	*	1063	ENSG00000265719	121137484	121137555	+	upstream
chr1	2573117	2574512	1396	*	35	ENSG00000142606	2522078	2564481	-	upstream
chr15	57627258	57628621	1364	*	2383	ENSG00000260870	57617670	57618645	-	upstream
chr19	45259647	45262113	2467	*	3950	ENSG00000253027	45268207	45268357	+	upstream
chr3	9448700	9449075	376	*	5217	ENSG00000206573	9391373	9440263	-	upstream
chr1	203296657	203297239	583	*	688	ENSG00000202300	203288124	203288227	-	upstream
chr20	3792752	3793430	679	*	4645	ENSG00000125843	3801178	3805949	+	upstream
chr7	2663211	2664825	1615	*	6528	ENSG00000136295	2671585	2704436	+	upstream
chr19	5891574	5892876	1303	*	3670	ENSG00000266941	5899906	5901522	+	upstream
chr3	48732123	48733031	909	*	5313	ENSG00000213672	48701364	48723797	-	upstream
chr1	1837972	1840510	2539	*	18	ENSG00000169885	1846266	1848735	+	upstream
chr19	52204960	52207356	2397	*	4043	ENSG00000269959	52188616	52196709	-	upstream
chr16	57294900	57295914	1015	*	2770	ENSG00000260946	57282459	57286664	-	upstream
chr1	19237482	19238626	1145	*	124	ENSG00000159423	19197926	19229275	-	upstream
chr14	21093355	21094618	1264	*	2043	ENSG00000239327	21084803	21085150	-	upstream
chr1	23865875	23866640	766	*	175	ENSG00000007968	23832922	23857712	-	upstream
chr22	24190750	24192305	1556	*	4997	ENSG00000133460	24198890	24228496	+	upstream
chr17	75401266	75402474	1209	*	3385	ENSG00000264060	75393066	75393136	-	upstream
chr2	132277118	132278093	976	*	4396	ENSG00000163040	132285248	132291239	+	upstream
chr1	154850870	154851797	928	*	549	ENSG00000143603	154669931	154842756	-	upstream
chr3	157815541	157816286	746	*	5511	ENSG00000174891	157823644	158263519	+	upstream
chr7	100433215	100434898	1684	*	6749	ENSG00000196411	100400187	100425121	-	upstream
chr15	79164156	79165085	930	*	2494	ENSG00000243711	79155589	79156071	-	upstream
chr17	39804516	39805616	1101	*	3178	ENSG00000214514	39782579	39796451	-	upstream
chr1	110074459	110075073	615	*	454	ENSG00000156097	110082494	110091028	+	upstream
chr17	80309213	80309963	751	*	3460	ENSG00000182459	80317123	80321652	+	upstream
chr19	6220399	6221758	1360	*	3677	ENSG00000267427	6210390	6212492	-	upstream
chr11	124745686	124751526	5841	*	1530	ENSG00000254568	124753587	124757685	+	upstream
chr19	55573173	55574652	1480	*	4061	ENSG00000267149	55538961	55565296	-	upstream
chr4	3306410	3308982	2573	*	5631	ENSG00000248840	3314239	3314785	+	upstream
chr17	62105816	62106450	635	*	3317	ENSG00000108622	62079954	62097994	-	upstream
chr1	16407919	16408955	1037	*	105	ENSG00000185519	16384264	16400127	-	upstream
chr16	58426217	58426849	633	*	2781	ENSG00000252271	58418346	58418446	-	upstream
chr14	91606667	91607048	382	*	2231	ENSG00000266343	91614372	91614663	+	upstream
chr12	6387288	6389128	1841	*	1577	ENSG00000256103	6379325	6379591	-	upstream
chr8	38578008	38578860	853	*	6953	ENSG00000147526	38585704	38710546	+	upstream
chr5	10636031	10636591	561	*	5855	ENSG00000250106	10627372	10628337	-	upstream
chr9	130570697	130572987	2291	*	7352	ENSG00000225032	130578345	130584799	+	upstream
chr17	41749997	41751456	1460	*	3209	ENSG00000267440	41757641	41783252	+	upstream
chr16	2954321	2955352	1032	*	2616	ENSG00000059122	2961938	3001209	+	upstream
chr3	53106721	53108105	1385	*	5373	ENSG00000242142	53098299	53099107	-	upstream
chr21	47394051	47394712	662	*	4941	ENSG00000142156	47401651	47424964	+	upstream
chr21	44759509	44761528	2020	*	4898	ENSG00000237864	44742297	44751919	-	upstream
chr3	128200467	128202122	1656	*	5436	ENSG00000244300	128208055	128221191	+	upstream
chr16	70727529	70729503	1975	*	2834	ENSG00000132613	70695107	70719969	-	upstream
chr20	61282203	61283722	1520	*	4821	ENSG00000167046	61272071	61274656	-	upstream
chr4	80993151	80993763	613	*	5734	ENSG00000236530	81000686	81002276	+	upstream
chr22	36719765	36720548	784	*	5067	ENSG00000266345	36711989	36712246	-	upstream
chr6	170614969	170616549	1581	*	6492	ENSG00000271234	170606964	170607463	-	upstream
chr17	76928928	76931528	2601	*	3407	ENSG00000035862	76849059	76921469	-	upstream
chr14	100196617	100197471	855	*	2251	ENSG00000066629	100204030	100408397	+	upstream
chr6	3743973	3746829	2857	*	6193	ENSG00000270504	3751345	3754105	+	upstream
chr11	20149548	20150982	1435	*	1206	ENSG00000254894	20141230	20142178	-	upstream
chr1	17298065	17299671	1607	*	120	ENSG00000226526	17305421	17331586	+	upstream
chr7	127714589	127715898	1310	*	6788	ENSG00000207588	127721913	127722012	+	upstream
chr9	125226326	125227005	680	*	7310	ENSG00000231465	125233637	125238096	+	upstream
chr9	132256977	132260847	3871	*	7384	ENSG00000239353	132264269	132275965	+	upstream
chr1	167683187	167684028	842	*	626	ENSG00000197965	167690429	167761156	+	upstream
chr17	5315719	5316618	900	*	2994	ENSG00000129197	5322961	5336196	+	upstream
chr22	20885390	20887547	2158	*	4976	ENSG00000236003	20876357	20878157	-	upstream
chr11	64641775	64646994	5220	*	1331	ENSG00000230835	64649007	64649417	+	upstream
chr13	111059327	111060129	803	*	2019	ENSG00000238629	111066552	111066653	+	upstream
chr15	51368967	51369927	961	*	2372	ENSG00000259204	51356806	51361783	-	upstream
chr20	1335110	1335669	560	*	4625	ENSG00000229728	1342266	1343229	+	upstream
chr22	37889592	37890499	908	*	5085	ENSG00000100060	37865101	37882439	-	upstream
chr3	128772464	128773092	629	*	5445	ENSG00000169704	128779610	128781249	+	upstream
chr13	41185739	41186170	432	*	1950	ENSG00000229456	41192875	41195485	+	upstream
chr17	46080680	46081286	607	*	3238	ENSG00000264701	46057764	46073562	-	upstream
chr1	25566109	25566798	690	*	187	ENSG00000117614	25549170	25558993	-	upstream
chr1	2136852	2137957	1106	*	23	ENSG00000234396	2143962	2152177	+	upstream
chr22	30987194	30988661	1468	*	5040	ENSG00000223831	30994296	31002674	+	upstream
chr2	110969712	110970201	490	*	4345	ENSG00000144061	110879888	110962643	-	upstream
chr19	46990709	46991451	743	*	3974	ENSG00000204850	46997765	46999755	+	upstream
chr7	44112212	44114350	2139	*	6636	ENSG00000164708	44102326	44105186	-	upstream
chr19	59009500	59010810	1311	*	4093	ENSG00000265272	59002214	59002488	-	upstream
chr13	110951157	110951812	656	*	2014	ENSG00000134871	110958159	111165374	+	upstream
chr11	33850627	33851114	488	*	1219	ENSG00000255133	33836423	33843641	-	upstream
chr9	116359273	116360454	1182	*	7294	ENSG00000237073	116332470	116352299	-	upstream
chr14	62030288	62031871	1584	*	2154	ENSG00000232774	62037258	62125414	+	upstream
chr15	96890531	96891362	832	*	2536	ENSG00000259275	96897466	96946964	+	upstream
chr16	28936331	28937335	1005	*	2707	ENSG00000177455	28943260	28950667	+	upstream
chr16	28936331	28937335	1005	*	2707	LRG_35	28943260	28950668	+	upstream
chr22	31502105	31503565	1461	*	5047	ENSG00000235573	31509003	31509382	+	upstream
chr7	2559810	2565525	5716	*	6526	ENSG00000264357	2566708	2566779	+	upstream
chr9	134354187	134354817	631	*	7398	ENSG00000235284	134361052	134361137	+	upstream
chr14	77419124	77420169	1046	*	2205	ENSG00000258602	77425981	77432145	+	upstream
chr17	1627318	1629030	1713	*	2961	ENSG00000186594	1614805	1620468	-	upstream
chr1	224810732	224811233	502	*	746	ENSG00000233384	224802998	224803922	-	upstream
chr10	21604083	21604639	557	*	842	ENSG00000207264	21610890	21610996	+	upstream
chr1	155941791	155942486	696	*	572	ENSG00000273002	155948590	155952777	+	upstream
chr10	14027044	14028070	1027	*	833	ENSG00000229751	14033815	14049525	+	upstream
chr14	74218686	74219904	1219	*	2186	ENSG00000264741	74225450	74225522	+	upstream
chr19	7928698	7930192	1495	*	3690	ENSG00000268120	7935447	7936182	+	upstream
chr6	21587224	21588013	790	*	6221	ENSG00000124766	21593972	21598847	+	upstream
chr7	27162856	27163596	741	*	6596	ENSG00000254369	27169596	27195542	+	upstream
chr1	16474983	16482858	7876	*	108	ENSG00000227959	16481706	16483824	+	overlapStart
chr7	100161035	100162421	1387	*	6742	ENSG00000184414	100167754	100168759	+	upstream
chr10	71625690	71627563	1874	*	907	ENSG00000266082	71618970	71619055	-	upstream
chr3	58162981	58164988	2008	*	5386	ENSG00000244161	58148274	58156363	-	upstream
chr2	232578236	232580481	2246	*	4566	ENSG00000269363	232571517	232571621	-	upstream
chr1	3534652	3535655	1004	*	39	ENSG00000162591	3406484	3528059	-	upstream
chr6	13302387	13303443	1057	*	6209	ENSG00000215022	13265093	13295818	-	upstream
chr19	35497622	35498583	962	*	3863	ENSG00000269303	35489137	35491074	-	upstream
chr1	6259022	6259759	738	*	46	ENSG00000158286	6265535	6281359	+	upstream
chr14	102982600	102983352	753	*	2266	ENSG00000156381	102973179	102976136	-	upstream
chr1	235123010	235123962	953	*	783	ENSG00000258082	235115394	235116551	-	upstream
chr17	16350725	16351527	803	*	3061	ENSG00000266651	16343793	16344266	-	upstream
chr1	22228147	22231496	3350	*	158	ENSG00000232037	22234591	22235073	+	upstream
chr9	3475605	3476090	486	*	7139	ENSG00000203286	3452305	3469181	-	upstream
chr18	46367546	46368793	1248	*	3539	ENSG00000267764	46352422	46361141	-	upstream
chr15	74666464	74666890	427	*	2461	ENSG00000140459	74630100	74660081	-	upstream
chr1	17452330	17452857	528	*	122	ENSG00000117115	17393256	17445948	-	upstream
chr1	12220689	12221941	1253	*	87	ENSG00000028137	12227060	12269285	+	upstream
chr1	161160527	161162140	1614	*	615	ENSG00000158864	161166894	161184185	+	upstream
chr4	140216250	140217186	937	*	5789	ENSG00000164134	140222609	140341187	+	upstream
chr16	66394180	66395447	1268	*	2786	ENSG00000179776	66400533	66438686	+	upstream
chr11	65183907	65186351	2445	*	1344	ENSG00000245532	65190245	65213011	+	upstream
chr1	12245458	12246164	707	*	91	ENSG00000263676	12251770	12251830	+	upstream
chr2	128390733	128392409	1677	*	4375	ENSG00000272789	128383572	128384423	-	upstream
chr17	57931167	57932776	1610	*	3302	ENSG00000201524	57924799	57924905	-	upstream
chr12	104680761	104681606	846	*	1803	ENSG00000257732	104656092	104674500	-	upstream
chr17	39949433	39950531	1099	*	3182	ENSG00000173801	39775692	39943183	-	upstream
chr6	1604465	1606188	1724	*	6176	ENSG00000054598	1610681	1614127	+	upstream
chr14	100751242	100753518	2277	*	2255	ENSG00000258504	100757454	100760993	+	upstream
chr5	131832693	131833478	786	*	5986	ENSG00000125347	131817301	131826490	-	upstream
chr12	6302697	6305117	2421	*	1574	ENSG00000010278	6308881	6347425	+	upstream
chr9	35726182	35729266	3085	*	7196	ENSG00000107175	35732332	35737001	+	upstream
chr14	91226740	91227205	466	*	2228	ENSG00000213315	91232875	91233333	+	upstream
chr15	67094612	67095777	1166	*	2422	ENSG00000270490	67100742	67102898	+	upstream
chr7	27176541	27177135	595	*	6598	ENSG00000197576	27168126	27170418	-	upstream
chr7	1104999	1106206	1208	*	6509	ENSG00000257607	1094996	1098897	-	upstream
chr19	13275692	13277214	1523	*	3753	ENSG00000213253	13268773	13269602	-	upstream
chr12	6492974	6493542	569	*	1581	ENSG00000111319	6456009	6486896	-	upstream
chr17	47107672	47108743	1072	*	3256	ENSG00000252636	47113714	47113817	+	upstream
chr7	100040230	100041567	1338	*	6740	ENSG00000160813	100032905	100034188	-	upstream
chr19	59029813	59032274	2462	*	4095	ENSG00000083807	58990879	59023780	-	upstream
chr7	4723082	4723729	648	*	6537	ENSG00000238781	4729111	4729214	+	upstream
chr1	46662985	46663856	872	*	336	ENSG00000171357	46669006	46686933	+	upstream
chr22	19868800	19870072	1273	*	4957	ENSG00000232926	19874812	19875493	+	upstream
chr16	87439912	87440737	826	*	2899	ENSG00000261592	87430310	87433901	-	upstream
chr12	96831276	96832216	941	*	1795	ENSG00000263364	96837258	96837327	+	upstream
chr12	54764203	54765129	927	*	1714	ENSG00000139572	54756229	54758271	-	upstream
chr19	11449429	11450402	974	*	3729	ENSG00000183401	11455360	11465620	+	upstream
chr3	5027577	5029019	1443	*	5213	ENSG00000235831	4938493	5021646	-	upstream
chr4	10124490	10125613	1124	*	5665	ENSG00000071127	10075963	10118573	-	upstream
chr2	132279357	132280385	1029	*	4397	ENSG00000163040	132285248	132291239	+	upstream
chr2	131093712	131095409	1698	*	4385	ENSG00000224352	131087715	131087858	-	upstream
chr11	47416678	47417759	1082	*	1245	ENSG00000264583	47422521	47422593	+	upstream
chr2	241931310	241933833	2524	*	4597	ENSG00000223991	241920932	241925489	-	upstream
chr16	2956130	2956808	679	*	2617	ENSG00000059122	2961938	3001209	+	upstream
chr18	9741404	9742563	1160	*	3496	ENSG00000266891	9734879	9735599	-	upstream
chr22	38857007	38858037	1031	*	5106	ENSG00000168135	38822332	38851205	-	upstream
chr11	61602569	61603194	626	*	1279	ENSG00000149485	61567099	61596790	-	upstream
chr3	49443884	49444595	712	*	5325	ENSG00000145022	49449639	49453908	+	upstream
chr5	176880450	176883578	3129	*	6136	ENSG00000246334	176865504	176874700	-	upstream
chr19	1180031	1180875	845	*	3600	ENSG00000064932	1107636	1174282	-	upstream
chr12	123344136	123346264	2129	*	1879	ENSG00000256152	123349882	123351568	+	upstream
chr15	41779887	41780526	640	*	2346	ENSG00000137825	41785591	41795747	+	upstream
chr1	201682942	201684151	1210	*	669	ENSG00000264802	201688636	201688755	+	upstream
chr19	17413198	17414225	1028	*	3799	ENSG00000269815	17407005	17407504	-	upstream
chr9	137265573	137266873	1301	*	7422	ENSG00000263897	137271257	137271318	+	upstream
chr14	105554282	105554796	515	*	2287	ENSG00000257556	105559946	105565341	+	upstream
chr19	10806444	10807510	1067	*	3718	ENSG00000213339	10812106	10824113	+	upstream
chr19	39891791	39894204	2414	*	3898	ENSG00000128016	39897453	39900052	+	upstream
chr1	145038990	145040224	1235	*	495	ENSG00000252656	145044651	145044900	+	upstream
chr20	48738101	48738670	570	*	4788	ENSG00000244687	48697661	48732496	-	upstream
chr10	99166727	99167645	919	*	997	ENSG00000052749	99116115	99161127	-	upstream
chr9	73035084	73036628	1545	*	7229	ENSG00000119138	72999503	73029540	-	upstream
chr3	187455943	187459053	3111	*	5560	ENSG00000223401	187461474	187463208	+	upstream
chr16	4359239	4360452	1214	*	2638	ENSG00000126603	4364762	4389598	+	upstream
chr9	139547795	139550288	2494	*	7451	ENSG00000172889	139553308	139567130	+	upstream
chr14	105947146	105950177	3032	*	2299	ENSG00000213145	105952654	105955284	+	upstream
chr7	73269987	73270901	915	*	6678	ENSG00000175877	73275489	73280223	+	upstream
chr11	9786581	9788289	1709	*	1166	ENSG00000245522	9776317	9781080	-	upstream
chr22	37940533	37942260	1728	*	5088	ENSG00000225867	37946033	37947742	+	upstream
chr11	61514619	61515392	774	*	1275	ENSG00000124920	61520114	61555990	+	upstream
chr12	7046680	7048351	1672	*	1596	ENSG00000111678	7052141	7055166	+	upstream
chr19	18401751	18404051	2301	*	3817	ENSG00000241464	18396153	18396305	-	upstream
chr12	6275325	6276866	1542	*	1571	ENSG00000255775	6264201	6269885	-	upstream
chr12	48173275	48174102	828	*	1652	ENSG00000268069	48178706	48179787	+	upstream
chr2	121071162	121071749	588	*	4365	ENSG00000235840	121076583	121083874	+	upstream
chr15	90744409	90745826	1418	*	2520	ENSG00000225193	90749804	90750199	+	upstream
chr11	46413497	46414657	1161	*	1239	ENSG00000180720	46406640	46408107	-	upstream
chr22	39646141	39651394	5254	*	5114	ENSG00000100311	39619364	39640756	-	upstream
chr19	6217832	6219813	1982	*	3676	ENSG00000267427	6210390	6212492	-	upstream
chr5	176916687	176917846	1160	*	6137	ENSG00000248996	176921996	176930648	+	upstream
chr19	5686208	5686827	620	*	3665	ENSG00000174917	5678432	5680907	-	upstream
chr22	29697271	29700917	3647	*	5029	ENSG00000185340	29702572	29708774	+	upstream
chr9	140023311	140025626	2316	*	7472	ENSG00000238824	140017961	140018060	-	upstream
chr9	132388301	132389185	885	*	7387	ENSG00000179058	132374504	132383055	-	upstream
chr10	94827991	94828916	926	*	986	ENSG00000095596	94833232	94837647	+	upstream
chr4	141173208	141173988	781	*	5795	ENSG00000153130	141178440	141306880	+	upstream
chr11	69450625	69461567	10943	*	1410	ENSG00000110092	69455855	69469242	+	overlapStart
chr22	51135012	51135734	723	*	5204	ENSG00000206841	51129688	51129791	-	upstream
chr17	7738002	7740602	2601	*	3034	ENSG00000132510	7743222	7758114	+	upstream
chr5	92913837	92917137	3301	*	5937	ENSG00000175745	92919043	92930321	+	upstream
chr7	27164405	27165532	1128	*	6597	ENSG00000254369	27169596	27195542	+	upstream
chr16	1469936	1471068	1133	*	2580	ENSG00000059145	1413206	1464752	-	upstream
chr5	138939760	138941822	2063	*	6021	ENSG00000207020	138934485	138934586	-	upstream
chr3	134199414	134199910	497	*	5468	ENSG00000182923	134204585	134293859	+	upstream
chr8	141473840	141474595	756	*	7073	ENSG00000167632	140742586	141468678	-	upstream
chr16	31477747	31478117	371	*	2748	ENSG00000140682	31482906	31489281	+	upstream
chr12	21810104	21810940	837	*	1621	ENSG00000256615	21815247	21912966	+	upstream
chr14	35837948	35839110	1163	*	2102	ENSG00000258860	35831438	35832834	-	upstream
chr1	154579964	154580967	1004	*	548	ENSG00000268141	154585067	154585190	+	upstream
chr1	1014786	1015840	1055	*	6	ENSG00000237330	1006346	1009687	-	upstream
chr20	23072057	23072757	701	*	4673	ENSG00000125810	23059986	23066977	-	upstream
chr4	10085388	10085991	604	*	5660	ENSG00000264931	10080235	10080316	-	upstream
chr11	19617895	19618304	410	*	1202	ENSG00000207407	19612703	19612838	-	upstream
chr22	46503572	46505832	2261	*	5170	ENSG00000198986	46508629	46508702	+	upstream
chr11	3111715	3113825	2111	*	1141	ENSG00000236710	3105623	3106673	-	upstream
chr1	154941367	154941982	616	*	550	ENSG00000163348	154929502	154936329	-	upstream
chr10	88713343	88722941	9599	*	971	ENSG00000173267	88718375	88723017	+	overlapStart
chr2	219188271	219189381	1111	*	4526	ENSG00000238736	219193303	219193403	+	upstream
chr8	125278906	125279349	444	*	7040	ENSG00000253227	125283924	125289825	+	upstream
chr20	61422811	61423450	640	*	4822	ENSG00000101189	61427805	61431945	+	upstream
chr22	19946284	19947001	718	*	4960	ENSG00000265087	19951276	19951357	+	upstream
chr22	45093129	45093931	803	*	5155	ENSG00000248405	45098113	45258586	+	upstream
chr19	48292935	48293854	920	*	3989	ENSG00000271150	48297907	48298177	+	upstream
chr19	1254417	1256938	2522	*	3601	ENSG00000099622	1259384	1274879	+	upstream
chr9	131012264	131013532	1269	*	7364	ENSG00000264823	131007226	131007309	-	upstream
chr11	2404162	2405108	947	*	1132	ENSG00000238184	2349979	2399222	-	upstream
chr19	52190946	52193253	2308	*	4042	ENSG00000207550	52195865	52195934	+	upstream
chr8	124407915	124409056	1142	*	7036	ENSG00000254294	124412822	124414335	+	upstream
chr17	17722140	17724097	1958	*	3076	ENSG00000207839	17717150	17717245	-	upstream
chr19	4522571	4523287	717	*	3654	ENSG00000167676	4502204	4517716	-	upstream
chr16	88803193	88804631	1439	*	2915	ENSG00000260617	88808039	88808775	+	upstream
chr12	122230574	122234930	4357	*	1870	ENSG00000272849	122235417	122239878	+	upstream
chr16	16193906	16194767	862	*	2676	ENSG00000241067	16188049	16189066	-	upstream
chr7	27203414	27206221	2808	*	6606	ENSG00000253187	27208238	27211534	+	upstream
chr1	21587754	21590422	2669	*	137	ENSG00000236936	21592575	21593744	+	upstream
chr7	1575240	1579170	3931	*	6515	ENSG00000256005	1580047	1581609	+	upstream
chr10	3971917	3972333	417	*	813	ENSG00000226005	3976711	3978005	+	upstream
chr8	680661	681301	641	*	6856	ENSG00000254207	675188	675877	-	upstream
chr22	46470536	46471430	895	*	5166	ENSG00000235159	46463236	46465771	-	upstream
chr17	62102740	62103753	1014	*	3316	ENSG00000108622	62079954	62097994	-	upstream
chr2	36823402	36825128	1727	*	4176	ENSG00000256845	36816784	36818696	-	upstream
chr19	40502643	40503737	1095	*	3908	ENSG00000221233	40497851	40497946	-	upstream
chr11	47435434	47438069	2636	*	1248	ENSG00000255197	47404699	47430741	-	upstream
chr13	50704533	50705112	580	*	1973	ENSG00000231607	50601269	50699856	-	upstream
chr11	67029232	67030147	916	*	1385	ENSG00000173020	67033881	67054027	+	upstream
chr20	4615513	4616321	809	*	4649	ENSG00000226948	4610073	4610865	-	upstream
chr11	128391419	128392137	719	*	1539	ENSG00000254588	128396037	128400284	+	upstream
chr5	180662293	180662920	628	*	6170	ENSG00000247049	180651646	180657685	-	upstream
chr11	67146239	67146818	580	*	1393	ENSG00000175505	67131639	67141648	-	upstream
chr5	177033664	177034731	1068	*	6144	ENSG00000247679	177038254	177046755	+	upstream
chr16	66437854	66438340	487	*	2789	ENSG00000246898	66442427	66446038	+	upstream
chr17	698335	699018	684	*	2947	ENSG00000262434	692984	693765	-	upstream
chr2	128398902	128400227	1326	*	4377	ENSG00000144230	128403439	128410213	+	upstream
chr3	50653782	50654510	729	*	5351	ENSG00000114737	50643921	50649262	-	upstream
chr6	4351789	4352444	656	*	6196	ENSG00000231811	4345977	4347271	-	upstream
chr11	64033026	64033596	571	*	1318	ENSG00000173264	64037534	64056972	+	upstream
chr13	42622888	42623835	948	*	1955	ENSG00000231530	42617863	42618383	-	upstream
chr9	140131161	140132299	1139	*	7477	ENSG00000188229	140135665	140138159	+	upstream
chr22	31683991	31688627	4637	*	5050	ENSG00000228839	31688485	31734007	+	overlapStart
chr15	96864678	96866889	2212	*	2532	ENSG00000185551	96869167	96883492	+	upstream
chr7	100886569	100889221	2653	*	6758	ENSG00000106404	100875373	100882101	-	upstream
chr2	237071639	237072698	1060	*	4581	ENSG00000233611	237076090	237203570	+	upstream
chr11	2911552	2914734	3183	*	1136	ENSG00000129757	2904443	2907111	-	upstream
chr17	79422637	79424092	1456	*	3434	ENSG00000266189	79418130	79418214	-	upstream
chr3	50312041	50313309	1269	*	5344	ENSG00000179564	50316458	50325545	+	upstream
chr5	151052113	151053031	919	*	6074	ENSG00000249035	151056506	151104343	+	upstream
chr1	156475261	156476089	829	*	584	ENSG00000260460	156479646	156481473	+	upstream
chr15	74912276	74914394	2119	*	2465	ENSG00000260919	74905535	74907937	-	upstream
chr9	116356632	116358670	2039	*	7293	ENSG00000237073	116332470	116352299	-	upstream
chr8	144675744	144679842	4099	*	7102	ENSG00000179886	144680074	144682485	+	upstream
chr8	10574023	10574695	673	*	6865	ENSG00000183638	10463859	10569697	-	upstream
chr3	128203732	128204450	719	*	5437	ENSG00000244300	128208055	128221191	+	upstream
chr12	124863610	124867768	4159	*	1891	ENSG00000255965	124867927	124868056	+	upstream
chr5	149999231	149999744	514	*	6069	ENSG00000253852	149987990	149994916	-	upstream
chr1	201853497	201854337	841	*	675	ENSG00000198892	201857808	201861434	+	upstream
chr20	43986266	43987156	891	*	4765	ENSG00000204070	43990577	44005438	+	upstream
chr5	131830777	131831934	1158	*	5985	ENSG00000125347	131817301	131826490	-	upstream
chr17	43205685	43206370	686	*	3223	ENSG00000181513	43209967	43221548	+	upstream
chr19	49131669	49135402	3734	*	3999	ENSG00000268093	49122529	49127389	-	upstream
chr18	21079209	21079725	517	*	3519	ENSG00000141452	21083473	21111746	+	upstream
chr1	76081063	76081741	679	*	392	ENSG00000137968	75667816	76076801	-	upstream
chr17	77817476	77818830	1355	*	3412	ENSG00000141582	77806955	77813228	-	upstream
chr3	141030990	141032560	1571	*	5480	ENSG00000249540	141026454	141026775	-	upstream
chr1	156716202	156720046	3845	*	592	ENSG00000143294	156720402	156770607	+	upstream
chr19	42376995	42377996	1002	*	3931	ENSG00000105369	42381190	42385439	+	upstream
chr19	42376995	42377996	1002	*	3931	LRG_42	42381190	42385439	+	upstream
chr14	24663816	24664812	997	*	2077	ENSG00000259522	24649601	24659622	-	upstream
chr16	2093284	2095327	2044	*	2598	ENSG00000103197	2097466	2138716	+	upstream
chr5	95193316	95194110	795	*	5942	ENSG00000250362	95197490	95210223	+	upstream
chr17	36580513	36582328	1816	*	3137	ENSG00000225485	36584662	36668628	+	upstream
chr9	139433195	139434217	1023	*	7444	ENSG00000227512	139437333	139438287	+	upstream
chr14	105491612	105492132	521	*	2286	ENSG00000170779	105475910	105487485	-	upstream
chr20	49997964	49999811	1848	*	4799	ENSG00000263645	49993772	49993858	-	upstream
chr10	75664834	75665536	703	*	934	ENSG00000122861	75668935	75677255	+	upstream
chr14	105555851	105559404	3554	*	2288	ENSG00000257556	105559946	105565341	+	upstream
chr8	55366408	55367219	812	*	6976	ENSG00000164736	55370495	55373448	+	upstream
chr16	3078344	3079160	817	*	2623	ENSG00000103145	3072621	3074287	-	upstream
chr3	52525311	52527508	2198	*	5370	ENSG00000010327	52529354	52558511	+	upstream
chr13	111062517	111063644	1128	*	2020	ENSG00000238629	111066552	111066653	+	upstream
chr16	89383515	89387640	4126	*	2923	ENSG00000261253	89387541	89391518	+	overlapStart
chr12	4378914	4379790	877	*	1565	ENSG00000118971	4382938	4414516	+	upstream
chr17	46686340	46690639	4300	*	3251	ENSG00000108511	46671639	46682354	-	upstream
chr19	50175062	50176004	943	*	4020	ENSG00000126457	50179043	50192286	+	upstream
chr1	16543072	16544653	1582	*	110	ENSG00000142632	16524349	16539104	-	upstream
chr19	47141897	47143316	1420	*	3976	ENSG00000167414	47137333	47137942	-	upstream
chr20	48595627	48596167	541	*	4784	ENSG00000124216	48599536	48605423	+	upstream
chr5	150036529	150037271	743	*	6071	ENSG00000164591	150040436	150058927	+	upstream
chr7	98967966	98968655	690	*	6718	ENSG00000130429	98971872	98992424	+	upstream
chr9	130370656	130371161	506	*	7342	ENSG00000136854	130374544	130457460	+	upstream
chr3	50353683	50361276	7594	*	5346	ENSG00000114378	50337320	50349812	-	upstream
chr16	58545521	58546076	556	*	2782	ENSG00000103037	58549383	58554431	+	upstream
chr16	85201039	85202360	1322	*	2882	ENSG00000262601	85204882	85218969	+	upstream
chr16	89623249	89626118	2870	*	2929	ENSG00000167526	89627065	89630950	+	upstream
chr20	50073323	50073961	639	*	4801	ENSG00000266761	50069442	50069514	-	upstream
chr7	112090232	112091701	1470	*	6775	ENSG00000180019	112086219	112086430	-	upstream
chr11	119211788	119213205	1418	*	1519	ENSG00000245385	119206959	119208019	-	upstream
chr22	46483156	46483787	632	*	5167	ENSG00000266533	46486924	46487006	+	upstream
chr20	31033798	31036198	2401	*	4693	ENSG00000236772	31037558	31041410	+	upstream
chr16	70606452	70606935	484	*	2831	ENSG00000260023	70610204	70611571	+	upstream
chr2	113383487	113385011	1525	*	4356	ENSG00000231747	113379386	113379744	-	upstream
chr1	154971399	154974639	3241	*	552	ENSG00000160685	154975127	154990998	+	upstream
chr15	42209889	42210273	385	*	2351	ENSG00000259883	42213615	42221081	+	upstream
chr11	118777692	118778592	901	*	1501	ENSG00000264211	118781417	118781496	+	upstream
chr14	105638882	105643840	4959	*	2291	ENSG00000184916	105607318	105635161	-	upstream
chr22	24114351	24114967	617	*	4995	ENSG00000250479	24108021	24110630	-	upstream
chr14	77498730	77500324	1595	*	2210	ENSG00000119669	77490888	77495034	-	upstream
chr17	7754690	7756653	1964	*	3037	ENSG00000167874	7758383	7759417	+	upstream
chr20	1313568	1314809	1242	*	4622	ENSG00000125775	1290619	1309883	-	upstream
chr17	80802132	80803146	1015	*	3469	ENSG00000141579	80787311	80798454	-	upstream
chr19	48245119	48248706	3588	*	3988	ENSG00000105373	48248779	48260315	+	upstream
chr11	67167728	67169169	1442	*	1395	ENSG00000175463	67171386	67177560	+	upstream
chr17	76123201	76124759	1559	*	3390	ENSG00000167895	76126851	76139049	+	upstream
chr2	8825638	8826194	557	*	4107	ENSG00000235092	8806766	8821993	-	upstream
chr8	22432148	22433104	957	*	6889	ENSG00000120913	22435792	22455538	+	upstream
chr14	23530365	23530881	517	*	2066	ENSG00000139880	23516271	23526747	-	upstream
chr20	5509907	5510329	423	*	4654	ENSG00000225831	5513524	5513981	+	upstream
chr8	145023046	145026853	3808	*	7112	ENSG00000207574	145019359	145019447	-	upstream
chr17	76370804	76372084	1281	*	3401	ENSG00000243870	76366935	76367216	-	upstream
chr7	92462217	92463427	1211	*	6709	ENSG00000237819	92465797	92546501	+	upstream
chr12	109234356	109235204	849	*	1818	ENSG00000207622	109230684	109230782	-	upstream
chr11	64574285	64574742	458	*	1326	ENSG00000168067	64556290	64570713	-	upstream
chr1	205560613	205561312	700	*	698	ENSG00000206762	205564169	205564275	+	upstream
chr1	28840450	28842287	1838	*	218	ENSG00000238821	28843988	28844087	+	upstream
chr1	234856260	234856617	358	*	778	ENSG00000227630	234859789	234867390	+	upstream
chr3	128215550	128218662	3113	*	5439	LRG_295	128198265	128212030	-	upstream
chr17	7116954	7117668	715	*	3009	ENSG00000072778	7120444	7128592	+	upstream
chr11	62309987	62315828	5842	*	1282	ENSG00000257058	62313471	62315171	+	includeFeature
chr19	18526190	18529943	3754	*	3823	ENSG00000130511	18529674	18545372	+	overlapStart
chr20	62478750	62479168	419	*	4834	ENSG00000269223	62474779	62475273	-	upstream
chr2	129079623	129080368	746	*	4383	ENSG00000136720	128994290	129076151	-	upstream
chr16	88881823	88882991	1169	*	2919	ENSG00000198931	88875747	88878352	-	upstream
chr1	98518882	98520183	1302	*	440	ENSG00000225206	98453556	98515419	-	upstream
chr10	103607133	103608399	1267	*	1024	ENSG00000120049	103585731	103603677	-	upstream
chr9	130544511	130545394	884	*	7348	ENSG00000136807	130547958	130553066	+	upstream
chr1	112050173	112051047	875	*	466	LRG_424	112042051	112046743	-	upstream
chr9	73032969	73034570	1602	*	7228	ENSG00000119138	72999503	73029540	-	upstream
chr17	73869044	73874234	5191	*	3362	ENSG00000267801	73872453	73875627	+	overlapStart
chr14	61992447	61993681	1235	*	2153	ENSG00000258989	61995846	62124682	+	upstream
chr1	150951109	150952086	978	*	523	ENSG00000143412	150954493	150968110	+	upstream
chr2	220113556	220114021	466	*	4535	ENSG00000163521	220101328	220110200	-	upstream
chr8	22453765	22454466	702	*	6891	ENSG00000241852	22457114	22461663	+	upstream
chr6	52929935	52931306	1372	*	6364	ENSG00000112144	52866077	52926600	-	upstream
chr20	62489232	62490378	1147	*	4835	ENSG00000183260	62492566	62494341	+	upstream
chr17	46674656	46675921	1266	*	3249	ENSG00000120075	46668619	46671323	-	upstream
chr14	74250740	74253741	3002	*	2187	ENSG00000259065	74254063	74269973	+	upstream
chr17	7381407	7383121	1715	*	3023	ENSG00000259224	7384721	7386383	+	upstream
chr12	123469509	123470134	626	*	1883	ENSG00000150967	123405498	123466196	-	upstream
chr6	150067269	150067936	668	*	6451	ENSG00000120265	150070579	150132556	+	upstream
chr5	60624792	60625824	1033	*	5902	ENSG00000130449	60628100	60841997	+	upstream
chr7	99014973	99015553	581	*	6723	ENSG00000239133	99011601	99011701	-	upstream
chr22	41953498	41954164	667	*	5134	ENSG00000172346	41956767	41973745	+	upstream
chr9	130575076	130580803	5728	*	7353	ENSG00000225032	130578345	130584799	+	overlapStart
chr12	125423703	125425800	2098	*	1905	ENSG00000241129	125420001	125420441	-	upstream
chr7	2548915	2551983	3069	*	6525	ENSG00000106003	2552163	2568811	+	upstream
chr9	130682565	130684854	2290	*	7359	ENSG00000136840	130670165	130679317	-	upstream
chr9	98273080	98274020	941	*	7259	ENSG00000271659	98276327	98276802	+	upstream
chr2	176045706	176046549	844	*	4452	ENSG00000233131	176048943	176049335	+	upstream
chr6	90008273	90009063	791	*	6394	ENSG00000220418	90011502	90012833	+	upstream
chr6	32086338	32087049	712	*	6283	ENSG00000168477	32008931	32083111	-	upstream
chr7	27228063	27229773	1711	*	6611	ENSG00000005073	27221129	27224842	-	upstream
chr16	780164	780829	666	*	2574	ENSG00000162004	772582	776954	-	upstream
chr2	232328359	232330456	2098	*	4556	ENSG00000202400	232325082	232325151	-	upstream
chr11	57413278	57413975	698	*	1259	ENSG00000172409	57416465	57429340	+	upstream
chr10	124892308	124893825	1518	*	1079	ENSG00000188620	124895478	124897257	+	upstream
chr9	130859903	130863665	3763	*	7361	ENSG00000230536	130853248	130856736	-	upstream
chr14	54418361	54420127	1767	*	2134	ENSG00000266431	54415145	54415202	-	upstream
chr2	177004961	177006058	1098	*	4457	ENSG00000237380	176986339	177001826	-	upstream
chr3	50273922	50275355	1434	*	5340	ENSG00000213600	50277054	50277416	+	upstream
chr7	55259751	55260581	831	*	6656	ENSG00000224057	55247443	55256627	-	upstream
chr1	1240824	1242827	2004	*	9	ENSG00000169972	1243947	1247057	+	upstream
chr1	35972220	35972741	522	*	265	ENSG00000236274	35975343	35977039	+	upstream
chr11	33725469	33726424	956	*	1214	ENSG00000205177	33719807	33722347	-	upstream
chr16	86604472	86606161	1690	*	2892	ENSG00000260944	86598751	86601367	-	upstream
chr13	114877393	114878171	779	*	2037	ENSG00000232487	114873044	114874295	-	upstream
chr2	121100634	121101593	960	*	4366	ENSG00000163083	121103719	121109384	+	upstream
chr19	41219930	41220960	1031	*	3916	ENSG00000086544	41223008	41246765	+	upstream
chr17	75396211	75396785	575	*	3384	ENSG00000264060	75393066	75393136	-	upstream
chr5	77943741	77944441	701	*	5925	ENSG00000248909	77940088	77940668	-	upstream
chr11	64530841	64531626	786	*	1324	ENSG00000068976	64513861	64527769	-	upstream
chr12	58139005	58139855	851	*	1750	ENSG00000135439	58118980	58135940	-	upstream
chr1	153935931	153937137	1207	*	541	ENSG00000273026	153938992	153939406	+	upstream
chr1	204097130	204100146	3017	*	692	ENSG00000261065	204100190	204101094	+	upstream
chr19	7994108	7995261	1154	*	3696	ENSG00000178531	7989372	7991051	-	upstream
chr10	48335253	48336050	798	*	879	ENSG00000226044	48324788	48332197	-	upstream
chr8	38269307	38270034	728	*	6949	ENSG00000272159	38265566	38266260	-	upstream
chr1	94054713	94055547	835	*	425	ENSG00000224093	94057756	94071130	+	upstream
chr17	77771358	77772965	1608	*	3409	ENSG00000262768	77774397	77776326	+	upstream
chr1	153743796	153746061	2266	*	538	ENSG00000143554	153746830	153752633	+	upstream
chr17	43221667	43222580	914	*	3225	ENSG00000186834	43224684	43229468	+	upstream
chr19	8571013	8571547	535	*	3702	ENSG00000133246	8554940	8567996	-	upstream
chr17	1616801	1622115	5315	*	2960	ENSG00000167716	1619817	1641893	+	overlapStart
chr22	20141403	20143288	1886	*	4972	ENSG00000234409	20135950	20138399	-	upstream
chr7	27186282	27188397	2116	*	6601	ENSG00000106004	27180671	27183287	-	upstream
chr6	35699354	35700778	1425	*	6313	ENSG00000096060	35541362	35696360	-	upstream
chr2	85842170	85844244	2075	*	4291	ENSG00000168887	85833777	85839189	-	upstream
chr3	58159317	58160809	1493	*	5385	ENSG00000244161	58148274	58156363	-	upstream
chr1	228132330	228133470	1141	*	756	ENSG00000264483	228129291	228129384	-	upstream
chr15	75507454	75508568	1115	*	2472	ENSG00000261779	75503642	75504508	-	upstream
chr7	150943487	150946557	3071	*	6842	ENSG00000243018	150946411	150951476	+	overlapStart
chr17	38440984	38441597	614	*	3169	ENSG00000094804	38443885	38459171	+	upstream
chr19	50377784	50380419	2636	*	4032	ENSG00000104946	50380682	50392005	+	upstream
chr17	45768556	45770586	2031	*	3236	ENSG00000198933	45771447	45789416	+	upstream
chr22	41776169	41779006	2838	*	5130	ENSG00000199865	41773181	41773287	-	upstream
chr5	176927487	176928311	825	*	6140	ENSG00000196923	176910395	176924607	-	upstream
chr2	175205027	175205822	796	*	4451	ENSG00000268241	175200601	175202151	-	upstream
chr7	4680515	4682504	1990	*	6536	ENSG00000164916	4683388	4811074	+	upstream
chr20	57585168	57586098	931	*	4811	ENSG00000101160	57570240	57582302	-	upstream
chr2	220416714	220417909	1196	*	4540	ENSG00000265252	220413795	220413869	-	upstream
chr15	40614583	40615621	1039	*	2331	ENSG00000259330	40617417	40618916	+	upstream
chr5	55418685	55419218	534	*	5895	ENSG00000253032	55421498	55421597	+	upstream
chr16	67579675	67582793	3119	*	2810	ENSG00000259945	67576026	67576866	-	upstream
chr12	124994971	124999125	4155	*	1896	ENSG00000214650	124997768	124999359	+	overlapStart
chr3	149945772	149946259	488	*	5496	ENSG00000241048	149919961	149942977	-	upstream
chr17	39893687	39895442	1756	*	3180	ENSG00000173805	39873994	39890896	-	upstream
chr17	36902829	36903983	1155	*	3146	ENSG00000227450	36905613	36906969	+	upstream
chr11	66048774	66049852	1079	*	1374	ENSG00000245156	66037303	66045996	-	upstream
chr1	145091344	145092380	1037	*	496	ENSG00000271546	145088039	145088567	-	upstream
chr2	219260207	219264350	4144	*	4527	ENSG00000144579	219262979	219270664	+	overlapStart
chr1	155958412	155959149	738	*	574	ENSG00000224276	155961181	155971578	+	upstream
chr9	139943421	139944586	1166	*	7468	ENSG00000107281	139933922	139940655	-	upstream
chr16	574969	577563	2595	*	2563	ENSG00000103326	577717	604636	+	upstream
chr11	118826898	118827480	583	*	1506	ENSG00000264523	118821578	118824153	-	upstream
chr15	96894726	96898019	3294	*	2537	ENSG00000259275	96897466	96946964	+	overlapStart
chr2	73337407	73339761	2355	*	4264	ENSG00000272702	73340146	73343035	+	upstream
chr8	142015044	142015797	754	*	7078	ENSG00000169398	141667999	142012315	-	upstream
chr9	139736156	139737298	1143	*	7460	ENSG00000232434	139738867	139741797	+	upstream
chr19	510498	512009	1512	*	3582	ENSG00000266933	490046	507813	-	upstream
chr10	52382046	52384627	2582	*	886	ENSG00000226200	52384711	52401211	+	upstream
chr1	22266454	22267636	1183	*	163	ENSG00000142798	22148738	22263790	-	upstream
chr19	39338802	39340014	1213	*	3894	ENSG00000269688	39335369	39336139	-	upstream
chr1	36786676	36788926	2251	*	276	ENSG00000116883	36789335	36794822	+	upstream
chr3	128205396	128210782	5387	*	5438	ENSG00000244300	128208055	128221191	+	overlapStart
chr5	172665016	172665754	739	*	6118	ENSG00000183072	172659112	172662360	-	upstream
chr17	7791201	7792036	836	*	3040	ENSG00000183011	7760003	7788556	-	upstream
chr4	1240451	1242380	1930	*	5608	ENSG00000196810	1243088	1282079	+	upstream
chr7	1065296	1066770	1475	*	6506	ENSG00000199023	1062569	1062662	-	upstream
chr16	2029009	2030852	1844	*	2592	ENSG00000269205	2031633	2032918	+	upstream
chr5	151053896	151054507	612	*	6075	ENSG00000249035	151056506	151104343	+	upstream
chr1	9350330	9351290	961	*	71	ENSG00000171621	9352939	9429591	+	upstream
chr20	62576687	62577592	906	*	4840	ENSG00000207554	62573984	62574079	-	upstream
chr9	134113467	134114636	1170	*	7396	ENSG00000226987	134116074	134117111	+	upstream
chr1	236029342	236030234	893	*	786	ENSG00000252056	236026688	236026737	-	upstream
chr15	41196406	41198395	1990	*	2338	ENSG00000251161	41199009	41201540	+	upstream
chr11	46410705	46411967	1263	*	1238	ENSG00000180720	46406640	46408107	-	upstream
chr17	1082589	1083139	551	*	2952	ENSG00000235361	1085187	1088380	+	upstream
chr12	57637091	57637619	529	*	1745	ENSG00000185633	57628686	57634498	-	upstream
chr21	44882600	44883410	811	*	4900	ENSG00000223975	44885189	44887178	+	upstream
chr19	7988299	7990622	2324	*	3694	ENSG00000269139	7990886	7991648	+	upstream
chr6	32861608	32862347	740	*	6287	ENSG00000235301	32864193	32864267	+	upstream
chr19	35757307	35758591	1285	*	3870	ENSG00000105698	35759881	35770724	+	upstream
chr17	2613033	2616124	3092	*	2973	ENSG00000262050	2615603	2616127	+	overlapStart
chr19	47613973	47616458	2486	*	3981	ENSG00000142230	47616531	47713886	+	upstream
chr1	85930429	85931179	751	*	410	ENSG00000273264	85932978	85933343	+	upstream
chr17	41755105	41755601	497	*	3210	ENSG00000267440	41757641	41783252	+	upstream
chr11	119210552	119211273	722	*	1518	ENSG00000245385	119206959	119208019	-	upstream
chr19	47775615	47777883	2269	*	3985	ENSG00000257704	47778142	47778979	+	upstream
chr11	67232305	67233898	1594	*	1396	ENSG00000270169	67229181	67229791	-	upstream
chr17	73081308	73087081	5774	*	3349	ENSG00000170190	73083822	73102257	+	overlapStart
chr17	7252698	7259356	6659	*	3019	ENSG00000213859	7255208	7258258	+	includeFeature
chr17	46618407	46619543	1137	*	3242	ENSG00000230148	46620913	46628610	+	upstream
chr8	54791712	54794215	2504	*	6974	ENSG00000272457	54788710	54789209	-	upstream
chr10	8091021	8092003	983	*	822	ENSG00000232638	8093504	8095047	+	upstream
chr8	146015210	146019213	4004	*	7132	ENSG00000196378	145998499	146012730	-	upstream
chr16	29835052	29835976	925	*	2715	ENSG00000261690	29829301	29832573	-	upstream
chr19	36206451	36208465	2015	*	3873	ENSG00000105663	36208921	36229779	+	upstream
chr19	36206451	36208465	2015	*	3873	ENSG00000272333	36208921	36229779	+	upstream
chr8	143749267	143749841	575	*	7083	ENSG00000167653	143751726	143764142	+	upstream
chr16	70607758	70608862	1105	*	2832	ENSG00000260023	70610204	70611571	+	upstream
chr12	56554437	56556490	2054	*	1728	ENSG00000257809	56544580	56552004	-	upstream
chr3	52565603	52567497	1895	*	5371	ENSG00000168273	52568029	52613253	+	upstream
chr11	64614461	64616037	1577	*	1327	ENSG00000171219	64590859	64612041	-	upstream
chr12	48167236	48168870	1635	*	1651	ENSG00000079337	48128455	48164823	-	upstream
chr16	66440016	66440919	904	*	2790	ENSG00000246898	66442427	66446038	+	upstream
chr16	89784399	89790569	6171	*	2936	ENSG00000158805	89786808	89807311	+	overlapStart
chr1	32252324	32255456	3133	*	239	ENSG00000254545	32254731	32256923	+	overlapStart
chr9	131935686	131937233	1548	*	7380	ENSG00000268050	131938086	131939854	+	upstream
chr4	30719639	30720039	401	*	5685	ENSG00000169851	30722037	31148422	+	upstream
chr3	197236254	197237165	912	*	5592	ENSG00000272989	197232133	197233857	-	upstream
chr3	197236254	197237165	912	*	5592	ENSG00000250443	197232135	197233857	-	upstream
chr1	39873762	39875300	1539	*	292	ENSG00000255103	39876151	39882154	+	upstream
chr2	132477561	132477972	412	*	4405	ENSG00000197927	132479948	132524973	+	upstream
chr20	43988192	43988720	529	*	4766	ENSG00000204070	43990577	44005438	+	upstream
chr16	67462192	67462695	504	*	2805	ENSG00000176387	67464555	67471456	+	upstream
chr3	50208404	50209419	1016	*	5337	ENSG00000207922	50210759	50210852	+	upstream
chr11	63991060	63995551	4492	*	1313	ENSG00000149761	63993413	63998158	+	overlapStart
chr17	16118153	16119034	882	*	3058	ENSG00000108474	16120505	16252115	+	upstream
chr6	43740703	43741289	587	*	6346	ENSG00000272114	43738166	43738353	-	upstream
chr6	44212493	44215866	3374	*	6352	ENSG00000096384	44214824	44221620	+	overlapStart
chr9	132368839	132369648	810	*	7385	ENSG00000148335	132371163	132398209	+	upstream
chr16	1830579	1832452	1874	*	2587	ENSG00000095906	1832902	1839192	+	upstream
chr22	46468093	46468917	825	*	5165	ENSG00000235159	46463236	46465771	-	upstream
chr9	37036425	37037078	654	*	7208	ENSG00000196092	36833272	37034103	-	upstream
chr9	34379170	34380623	1454	*	7182	ENSG00000164976	34366668	34376851	-	upstream
chr1	29210662	29211373	712	*	223	ENSG00000199756	29208238	29208347	-	upstream
chr18	59249002	59249661	660	*	3557	ENSG00000267316	59238575	59246689	-	upstream
chr15	37389233	37389946	714	*	2316	ENSG00000259460	37391540	37392374	+	upstream
chr17	80204638	80205552	915	*	3456	ENSG00000184551	80206943	80209703	+	upstream
chr1	43917294	43920335	3042	*	318	ENSG00000229348	43919598	43922666	+	overlapStart
chr19	49997322	50001448	4127	*	4013	ENSG00000142534	49999622	50002946	+	overlapStart
chr1	161368787	161369959	1173	*	618	ENSG00000206921	161371079	161371185	+	upstream
chr19	45907181	45910291	3111	*	3958	ENSG00000117877	45909467	45914024	+	overlapStart
chr11	118798597	118799969	1373	*	1504	ENSG00000186174	118764584	118796317	-	upstream
chr16	89976253	89977854	1602	*	2938	ENSG00000258839	89978527	89987385	+	upstream
chr22	39686721	39688579	1859	*	5115	ENSG00000224794	39688993	39691568	+	upstream
chr16	2073092	2076713	3622	*	2597	ENSG00000065054	2075357	2089027	+	overlapStart
chr17	79366321	79367272	952	*	3432	ENSG00000262877	79361930	79364056	-	upstream
chr12	125397831	125399898	2068	*	1903	ENSG00000265345	125400093	125400205	+	upstream
chr8	22024591	22025441	851	*	6884	ENSG00000177725	22026851	22029223	+	upstream
chr15	75247306	75250874	3569	*	2468	ENSG00000198794	75249560	75313837	+	overlapStart
chr12	109233029	109233464	436	*	1817	ENSG00000207622	109230684	109230782	-	upstream
chr1	59281257	59282556	1300	*	374	ENSG00000272226	59278480	59279014	-	upstream
chr6	30522429	30525494	3066	*	6255	ENSG00000204576	30524663	30531500	+	overlapStart
chr16	4741472	4743476	2005	*	2646	ENSG00000168101	4743695	4745860	+	upstream
chr19	7933224	7935079	1856	*	3691	ENSG00000268120	7935447	7936182	+	upstream
chr11	9777621	9778681	1061	*	1164	ENSG00000246273	9779839	9832866	+	upstream
chr9	94909675	94910396	722	*	7246	ENSG00000238996	94907365	94907468	-	upstream
chr17	79823399	79827523	4125	*	3448	ENSG00000262413	79825597	79826428	+	includeFeature
chr13	77903380	77904208	829	*	1988	ENSG00000005810	77618792	77901185	-	upstream
chr22	46484731	46486236	1506	*	5168	ENSG00000266533	46486924	46487006	+	upstream
chr12	112035112	112036316	1205	*	1837	ENSG00000258099	112037302	112038060	+	upstream
chr7	640635	641401	767	*	6501	ENSG00000237181	642822	648119	+	upstream
chr16	8944766	8945787	1022	*	2653	ENSG00000260350	8941507	8942581	-	upstream
chr19	49988631	49990518	1888	*	4012	ENSG00000142541	49990811	49995565	+	upstream
chr12	56120717	56123560	2844	*	1720	ENSG00000258056	56122888	56124467	+	overlapStart
chr11	62472966	62474386	1421	*	1289	ENSG00000162188	62475130	62476673	+	upstream
chr5	6712560	6713173	614	*	5848	ENSG00000112941	6714718	6757161	+	upstream
chr4	185305613	185306362	750	*	5831	ENSG00000249096	185286336	185303460	-	upstream
chr17	7118294	7118960	667	*	3010	ENSG00000072778	7120444	7128592	+	upstream
chr10	3581372	3581986	615	*	809	ENSG00000236892	3574286	3579223	-	upstream
chr5	83678110	83680574	2465	*	5933	ENSG00000250320	83680245	83786583	+	overlapStart
chr5	43009778	43010737	960	*	5884	ENSG00000271788	43006835	43007645	-	upstream
chr13	100631895	100632872	978	*	2004	ENSG00000043355	100634026	100639018	+	upstream
chr16	81512253	81512866	614	*	2865	ENSG00000260229	81509628	81510124	-	upstream
chr7	2669456	2671264	1809	*	6529	ENSG00000136295	2671585	2704436	+	upstream
chr1	113007037	113009001	1965	*	470	ENSG00000134245	113009163	113072787	+	upstream
chr16	2042468	2043368	901	*	2594	ENSG00000261790	2034878	2040358	-	upstream
chr7	5457351	5459736	2386	*	6545	ENSG00000241269	5459458	5460398	+	overlapStart
chr19	50373270	50375444	2175	*	4031	ENSG00000039650	50364461	50371166	-	upstream
chr2	241497377	241498268	892	*	4594	ENSG00000188542	241499471	241503431	+	upstream
chr9	33815487	33816267	781	*	7180	ENSG00000107341	33817565	33920402	+	upstream
chr9	136225629	136227149	1521	*	7411	ENSG00000148290	136218610	136223552	-	upstream
chr10	77158686	77160119	1434	*	941	ENSG00000237149	77160759	77168738	+	upstream
chr11	63381713	63382321	609	*	1301	ENSG00000203520	63383780	63389143	+	upstream
chr9	123963372	123963911	540	*	7302	ENSG00000243738	123965437	123965712	+	upstream
chr3	134202523	134203853	1331	*	5469	ENSG00000182923	134204585	134293859	+	upstream
chr19	2094336	2097020	2685	*	3619	ENSG00000099840	2096380	2099592	+	overlapStart
chr9	35904149	35907711	3563	*	7202	ENSG00000196196	35906189	35907138	+	includeFeature
chr17	6542047	6544751	2705	*	3000	ENSG00000129235	6544078	6547861	+	overlapStart
chr7	190939	192421	1483	*	6495	ENSG00000177706	192969	300711	+	upstream
chr1	28907363	28909113	1751	*	219	ENSG00000221539	28905261	28905334	-	upstream
chr17	46661648	46663833	2186	*	3248	ENSG00000257178	46656992	46659621	-	upstream
chr15	67441302	67442027	726	*	2430	ENSG00000259202	67435072	67439277	-	upstream
chr2	222435208	222438249	3042	*	4541	ENSG00000272944	222437226	222439174	+	overlapStart
chr6	34202632	34204329	1698	*	6304	ENSG00000137309	34204650	34214008	+	upstream
chr2	177003832	177004402	571	*	4456	ENSG00000237380	176986339	177001826	-	upstream
chr17	40671732	40672328	597	*	3194	ENSG00000256929	40673736	40674065	+	upstream
chr19	9928630	9929875	1246	*	3704	ENSG00000200237	9930630	9930770	+	upstream
chr20	57224328	57225714	1387	*	4810	ENSG00000124222	57226328	57254582	+	upstream
chr22	39930859	39931654	796	*	5124	ENSG00000187051	39925098	39928860	-	upstream
chr16	30932385	30933293	909	*	2737	ENSG00000099364	30934376	30960104	+	upstream
chr14	55031827	55034375	2549	*	2138	ENSG00000020577	55033815	55260033	+	overlapStart
chr3	51426746	51428643	1898	*	5353	ENSG00000179837	51428731	51435330	+	upstream
chr12	6872698	6873287	590	*	1589	ENSG00000159335	6874682	6880116	+	upstream
chr1	161085904	161088509	2606	*	611	ENSG00000158793	161087876	161095235	+	overlapStart
chr11	62377222	62381356	4135	*	1286	ENSG00000149489	62379194	62382592	+	overlapStart
chr22	21354208	21356937	2730	*	4978	ENSG00000230513	21356175	21364631	+	overlapStart
chr1	234857828	234859163	1336	*	779	ENSG00000227630	234859789	234867390	+	upstream
chr15	70392469	70393706	1238	*	2448	ENSG00000140332	70340129	70390515	-	upstream
chr20	48805423	48806752	1330	*	4792	ENSG00000172216	48807376	48809212	+	upstream
chr14	75743526	75744272	747	*	2200	ENSG00000170345	75745477	75748933	+	upstream
chr8	10584876	10586210	1335	*	6866	ENSG00000248896	10586824	10628902	+	upstream
chr17	38219407	38220823	1417	*	3164	ENSG00000008838	38175350	38217468	-	upstream
chr19	54483626	54484190	565	*	4050	ENSG00000215998	54485561	54485651	+	upstream
chr11	234616	235412	797	*	1101	ENSG00000185627	236546	252983	+	upstream
chr5	158635009	158635613	605	*	6089	ENSG00000253256	158636929	158675804	+	upstream
chr7	44834366	44837641	3276	*	6644	ENSG00000196262	44836279	44864163	+	overlapStart
chr9	139925278	139926134	857	*	7466	ENSG00000107331	139901686	139923367	-	upstream
chr20	39807188	39808034	847	*	4752	ENSG00000272029	39809096	39825427	+	upstream
chr1	155946684	155950138	3455	*	573	ENSG00000273002	155948590	155952777	+	overlapStart
chr16	67698818	67699237	420	*	2813	ENSG00000159761	67700719	67702661	+	upstream
chr17	16346160	16347940	1781	*	3060	ENSG00000266651	16343793	16344266	-	upstream
chr19	59086833	59087720	888	*	4100	ENSG00000099326	59073298	59084942	-	upstream
chr3	194351761	194352694	934	*	5571	ENSG00000229334	194353652	194366130	+	upstream
chr20	39768533	39768989	457	*	4750	ENSG00000226648	39726969	39766643	-	upstream
chr18	8703770	8705010	1241	*	3490	ENSG00000168502	8705659	8832776	+	upstream
chr6	2763759	2764708	950	*	6181	ENSG00000124535	2765648	2787186	+	upstream
chr9	131462917	131467568	4652	*	7372	ENSG00000160447	131464802	131483197	+	overlapStart
chr8	22455235	22456533	1299	*	6892	ENSG00000241852	22457114	22461663	+	upstream
chr22	24949595	24952475	2881	*	5009	ENSG00000100028	24951471	25005947	+	overlapStart
chr7	4830142	4831792	1651	*	6543	ENSG00000264474	4828196	4828270	-	upstream
chr19	50166955	50169004	2050	*	4019	ENSG00000126453	50168823	50177173	+	overlapStart
chr7	99697304	99700962	3659	*	6733	ENSG00000221838	99699172	99707968	+	overlapStart
chr3	32021397	32022682	1286	*	5263	ENSG00000197385	32023263	32033120	+	upstream
chr21	37800797	37802065	1269	*	4874	ENSG00000230479	37802658	37853368	+	upstream
chr6	30693515	30694487	973	*	6261	ENSG00000272540	30690882	30691654	-	upstream
chr3	49064891	49066845	1955	*	5319	ENSG00000272434	49066749	49067139	+	overlapStart
chr11	64035679	64036688	1010	*	1319	ENSG00000173264	64037534	64056972	+	upstream
chr16	835219	836211	993	*	2576	ENSG00000162006	819428	833370	-	upstream
chr7	27222291	27223160	870	*	6609	ENSG00000240990	27224137	27228912	+	upstream
chr16	21519301	21522121	2821	*	2684	ENSG00000265462	21517370	21517456	-	upstream
chr7	27137454	27138360	907	*	6590	ENSG00000105991	27132612	27135615	-	upstream
chr16	86599026	86599864	839	*	2891	ENSG00000176692	86600857	86602539	+	upstream
chr15	39871451	39875233	3783	*	2321	ENSG00000137801	39873280	39891667	+	overlapStart
chr4	3292928	3294450	1523	*	5629	ENSG00000159788	3294755	3441640	+	upstream
chr15	72491947	72492785	839	*	2451	ENSG00000175318	72452148	72490126	-	upstream
chr16	31042390	31042881	492	*	2741	ENSG00000103496	31044210	31054296	+	upstream
chr15	76627250	76628839	1590	*	2481	ENSG00000159556	76629065	76634817	+	upstream
chr11	19735975	19737213	1239	*	1204	ENSG00000270607	19732480	19734165	-	upstream
chr9	131871233	131874335	3103	*	7378	ENSG00000221521	131869329	131869430	-	upstream
chr1	201708435	201710221	1787	*	670	ENSG00000235121	201692422	201706634	-	upstream
chr1	25572553	25574510	1958	*	188	ENSG00000272432	25574328	25574812	+	overlapStart
chr11	2172599	2173436	838	*	1130	ENSG00000167244	2150342	2170833	-	upstream
chr2	101434856	101435470	615	*	4324	ENSG00000170485	101436614	101613291	+	upstream
chr21	46711443	46714614	3172	*	4929	ENSG00000223768	46713200	46717269	+	overlapStart
chr17	43127233	43128030	798	*	3222	ENSG00000136448	43128978	43186384	+	upstream
chr19	58872209	58875676	3468	*	4086	ENSG00000269054	58873951	58877958	+	overlapStart
chr19	41303166	41304360	1195	*	3920	ENSG00000269858	41304901	41314338	+	upstream
chr16	2568624	2570850	2227	*	2609	ENSG00000162066	2570358	2581423	+	overlapStart
chr7	27211850	27213764	1915	*	6608	ENSG00000078399	27202054	27210117	-	upstream
chr1	26202255	26202870	616	*	191	ENSG00000207302	26203987	26204096	+	upstream
chr1	228268631	228271842	3212	*	758	ENSG00000143761	228270361	228286912	+	overlapStart
chr7	100420601	100423800	3200	*	6748	ENSG00000263672	100418651	100418886	-	upstream
chr3	42693464	42695720	2257	*	5285	ENSG00000114853	42695176	42709072	+	overlapStart
chr18	12305901	12307597	1697	*	3502	ENSG00000199702	12304090	12304193	-	upstream
chr3	50386424	50388132	1709	*	5348	ENSG00000114395	50388126	50395891	+	overlapStart
chr10	120965405	120967929	2525	*	1060	ENSG00000198873	120967101	121215131	+	overlapStart
chr7	5594666	5596531	1866	*	6552	ENSG00000272719	5596362	5596876	+	overlapStart
chr20	62337126	62339244	2119	*	4832	ENSG00000197114	62338817	62367494	+	overlapStart
chr16	90088221	90090092	1872	*	2942	ENSG00000003249	90071273	90086536	-	upstream
chr19	10360892	10361883	992	*	3710	ENSG00000105364	10362577	10370721	+	upstream
chr14	105154261	105157252	2992	*	2279	ENSG00000203485	105155943	105185942	+	overlapStart
chr20	25227028	25229600	2573	*	4680	ENSG00000100994	25228705	25278650	+	overlapStart
chr20	44642434	44643328	895	*	4771	ENSG00000203346	44644111	44644231	+	upstream
chr11	63604730	63605846	1117	*	1307	ENSG00000072518	63606400	63678491	+	upstream
chr2	113238062	113238842	781	*	4353	ENSG00000114999	113239731	113299316	+	upstream
chr3	5019135	5020257	1123	*	5211	ENSG00000134107	5020801	5027008	+	upstream
chr15	96874825	96875912	1088	*	2533	ENSG00000222651	96876490	96876536	+	upstream
chr13	24734891	24735636	746	*	1926	ENSG00000252695	24736555	24736643	+	upstream
chr21	27541534	27543321	1788	*	4853	ENSG00000273492	27543189	27589700	+	overlapStart
chr20	48597888	48604546	6659	*	4785	ENSG00000124216	48599536	48605423	+	overlapStart
chr1	161134553	161136345	1793	*	614	ENSG00000143224	161136200	161147803	+	overlapStart
chr1	33814307	33815043	737	*	259	ENSG00000233246	33815953	33828846	+	upstream
chr11	76495751	76496422	672	*	1446	ENSG00000255100	76493625	76494106	-	upstream
chr17	34956356	34959880	3525	*	3133	ENSG00000129282	34958001	34965407	+	overlapStart
chr11	2400865	2402305	1441	*	1131	ENSG00000238184	2349979	2399222	-	upstream
chr9	139929852	139930478	627	*	7467	ENSG00000235117	139931492	139932407	+	upstream
chr17	36583028	36586763	3736	*	3138	ENSG00000225485	36584662	36668628	+	overlapStart
chr17	43661603	43663008	1406	*	3231	ENSG00000264070	43663237	43664295	+	upstream
chr9	139741546	139743670	2125	*	7461	ENSG00000054148	139743176	139745488	+	overlapStart
chr11	66245858	66248282	2425	*	1378	ENSG00000254986	66247484	66277130	+	overlapStart
chr13	111064926	111066509	1584	*	2021	ENSG00000238629	111066552	111066653	+	upstream
chr1	180197802	180198725	924	*	646	ENSG00000121454	180199421	180249380	+	upstream
chr17	47073162	47074069	908	*	3255	ENSG00000159217	47074774	47133012	+	upstream
chr16	89983662	89991592	7931	*	2939	ENSG00000256390	89985273	89987375	+	includeFeature
chr3	9957147	9957906	760	*	5224	ENSG00000163702	9958758	9975314	+	upstream
chr1	9240654	9244061	3408	*	70	ENSG00000234546	9242263	9252148	+	overlapStart
chr20	61426196	61427491	1296	*	4823	ENSG00000101189	61427805	61431945	+	upstream
chr17	48501911	48502447	537	*	3274	ENSG00000167107	48503519	48552206	+	upstream
chr8	60030002	60031353	1352	*	6986	ENSG00000167912	60031599	60033905	+	upstream
chr9	96337093	96338409	1317	*	7255	ENSG00000197724	96338689	96441869	+	upstream
chr1	201474775	201477105	2331	*	664	ENSG00000224536	201476369	201502736	+	overlapStart
chr4	57842295	57845747	3453	*	5715	ENSG00000047315	57843888	57897334	+	overlapStart
chr12	4381346	4382170	825	*	1566	ENSG00000118971	4382938	4414516	+	upstream
chr14	102413093	102415693	2601	*	2261	ENSG00000271780	102414684	102415762	+	overlapStart
chr9	35790565	35791270	706	*	7199	ENSG00000159899	35792151	35809729	+	upstream
chr11	76383371	76384499	1129	*	1445	ENSG00000137507	76368568	76381791	-	upstream
chr11	72523774	72526758	2985	*	1422	ENSG00000168010	72525353	72554719	+	overlapStart
chr19	35644062	35647310	3249	*	3869	ENSG00000089327	35645633	35660786	+	overlapStart
chr11	65188675	65191958	3284	*	1345	ENSG00000245532	65190245	65213011	+	overlapStart
chr20	30149399	30151276	1878	*	4686	ENSG00000235313	30150969	30151879	+	overlapStart
chr16	2095900	2099401	3502	*	2599	ENSG00000103197	2097466	2138716	+	overlapStart
chr19	47230294	47231533	1240	*	3978	ENSG00000269487	47231860	47235957	+	upstream
chr17	48618858	48619539	682	*	3276	ENSG00000006282	48620419	48633213	+	upstream
chr14	23770216	23772130	1915	*	2068	ENSG00000215271	23741666	23768656	-	upstream
chr19	15334665	15335294	630	*	3778	ENSG00000269635	15331826	15333108	-	upstream
chr16	9183949	9184480	532	*	2657	ENSG00000182831	9185505	9215497	+	upstream
chr16	87904650	87905091	442	*	2905	ENSG00000103257	87863629	87903094	-	upstream
chr17	66242161	66244023	1863	*	3335	ENSG00000196704	66243715	66253297	+	overlapStart
chr6	3749791	3752587	2797	*	6194	ENSG00000270504	3751345	3754105	+	overlapStart
chr8	22924194	22926609	2416	*	6899	ENSG00000246130	22925742	22941132	+	overlapStart
chr11	118971367	118972159	793	*	1510	ENSG00000172375	118972908	118989252	+	upstream
chr11	67054479	67056549	2071	*	1388	ENSG00000172932	67056018	67069956	+	overlapStart
chr3	69061553	69063214	1662	*	5396	ENSG00000244513	69063092	69105773	+	overlapStart
chr16	1382065	1383412	1348	*	2577	ENSG00000007516	1383602	1399439	+	upstream
chr19	19429955	19432566	2612	*	3836	ENSG00000129933	19431490	19469563	+	overlapStart
chr2	65662310	65663354	1045	*	4239	ENSG00000204929	65663845	66311773	+	upstream
chr19	55986181	55989293	3113	*	4071	ENSG00000197483	55987699	55995854	+	overlapStart
chr17	4849870	4853314	3445	*	2989	ENSG00000108515	4851387	4860426	+	overlapStart
chr13	108520599	108521097	499	*	2012	ENSG00000204442	107820883	108519083	-	upstream
chr7	21466140	21466672	533	*	6575	ENSG00000105866	21467652	21554440	+	upstream
chr7	107641938	107643812	1875	*	6769	ENSG00000238297	107640237	107640427	-	upstream
chr1	155176981	155179455	2475	*	563	ENSG00000173171	155178490	155183615	+	overlapStart
chr7	4813746	4815475	1730	*	6542	ENSG00000242802	4815253	4833943	+	overlapStart
chr14	75084856	75086463	1608	*	2192	ENSG00000258976	75081396	75083350	-	upstream
chr1	156783930	156784900	971	*	595	ENSG00000198400	156785432	156851642	+	upstream
chr3	184052212	184057547	5336	*	5550	ENSG00000175182	184053714	184064063	+	overlapStart
chr19	48981603	48985267	3665	*	3996	ENSG00000269751	48983104	48985571	+	overlapStart
chr2	45876986	45878249	1264	*	4197	ENSG00000171132	45878484	46415129	+	upstream
chr19	59083375	59084228	854	*	4099	ENSG00000213753	59084870	59111168	+	upstream
chr17	7463701	7465834	2134	*	3029	ENSG00000161956	7465192	7475287	+	overlapStart
chr10	74032189	74035645	3457	*	917	ENSG00000168209	74033678	74035794	+	overlapStart
chr3	50190991	50192371	1381	*	5336	ENSG00000001617	50192478	50226508	+	upstream
chr11	65342023	65342792	770	*	1353	ENSG00000173442	65343509	65360121	+	upstream
chr11	67805002	67807662	2661	*	1401	ENSG00000110719	67806483	67818362	+	overlapStart
chr11	67805002	67807662	2661	*	1401	LRG_115	67806483	67818366	+	overlapStart
chr17	79602718	79603305	588	*	3443	ENSG00000182612	79604197	79615779	+	upstream
chr19	530235	534287	4053	*	3583	ENSG00000099804	531714	542097	+	overlapStart
chr9	94902108	94903175	1068	*	7245	ENSG00000225511	94903580	94922396	+	upstream
chr15	68520539	68523030	2492	*	2435	ENSG00000264779	68522010	68522127	+	includeFeature
chr5	137799711	137803082	3372	*	6014	ENSG00000120738	137801179	137805004	+	overlapStart
chr1	16176107	16176845	739	*	101	ENSG00000179743	16160560	16174642	-	upstream
chr20	44561803	44563715	1913	*	4769	ENSG00000100982	44563267	44576662	+	overlapStart
chr3	47322944	47324010	1067	*	5302	ENSG00000114648	47324407	47388306	+	upstream
chr17	42404521	42405446	926	*	3216	ENSG00000267211	42405981	42408830	+	upstream
chr19	33164856	33166937	2082	*	3850	ENSG00000186326	33166313	33169206	+	overlapStart
chr4	102267480	102268294	815	*	5754	ENSG00000254531	102268937	102270040	+	upstream
chr1	2485623	2487300	1678	*	34	ENSG00000157873	2487078	2496821	+	overlapStart
chr16	29821725	29826853	5129	*	2713	ENSG00000167371	29823177	29827201	+	overlapStart
chr16	68296983	68298960	1978	*	2824	ENSG00000103064	68298433	68335722	+	overlapStart
chr11	76837863	76838927	1065	*	1449	ENSG00000137474	76839310	76926284	+	upstream
chr20	10652130	10656208	4079	*	4657	ENSG00000270792	10653576	10975572	+	overlapStart
chr3	49207601	49208781	1181	*	5322	ENSG00000185909	49209044	49213917	+	upstream
chr3	12524489	12525713	1225	*	5237	ENSG00000154743	12525931	12581122	+	upstream
chr8	145595348	145598281	2934	*	7121	ENSG00000173137	145596790	145618457	+	overlapStart
chr1	22331801	22332810	1010	*	165	ENSG00000263582	22330078	22330361	-	upstream
chr14	105863476	105866989	3514	*	2295	ENSG00000226174	105864916	105916443	+	overlapStart
chr19	34285399	34286928	1530	*	3854	ENSG00000153885	34286838	34306668	+	overlapStart
chr9	117348587	117350902	2316	*	7301	ENSG00000136888	117350026	117360653	+	overlapStart
chr19	15488451	15491172	2722	*	3780	ENSG00000268189	15489887	15492005	+	overlapStart
chr8	145733023	145736140	3118	*	7126	ENSG00000167700	145734457	145736596	+	overlapStart
chr22	22005127	22006260	1134	*	4982	ENSG00000100023	22006559	22054304	+	upstream
chr2	74708771	74711315	2545	*	4272	ENSG00000115282	74710200	74722013	+	overlapStart
chr22	37414248	37415423	1176	*	5080	ENSG00000128309	37415676	37425863	+	upstream
chr3	128967022	128968966	1945	*	5448	ENSG00000181789	128968449	128996614	+	overlapStart
chr5	95296280	95297466	1187	*	5943	ENSG00000251314	95297705	95966789	+	upstream
chr17	43208545	43210769	2225	*	3224	ENSG00000181513	43209967	43221548	+	overlapStart
chr11	2420298	2423141	2844	*	1133	ENSG00000184281	2421718	2425106	+	overlapStart
chr16	88518311	88519183	873	*	2909	ENSG00000179588	88519725	88603424	+	upstream
chr12	39298844	39299859	1016	*	1639	ENSG00000257718	39300253	39303394	+	upstream
chr16	67310004	67310750	747	*	2802	ENSG00000196155	67311413	67323402	+	upstream
chr16	4363354	4365449	2096	*	2639	ENSG00000126603	4364762	4389598	+	overlapStart
chr15	41220132	41222883	2752	*	2340	ENSG00000128917	41221538	41231237	+	overlapStart
chr15	82335229	82337224	1996	*	2498	ENSG00000222521	82336635	82336717	+	includeFeature
chr16	29816021	29817260	1240	*	2711	ENSG00000103495	29817427	29823649	+	upstream
chr11	64125223	64126340	1118	*	1323	ENSG00000162302	64126620	64139687	+	upstream
chr12	50897374	50899602	2229	*	1675	ENSG00000066084	50898768	51142450	+	overlapStart
chr2	70313191	70314416	1226	*	4250	ENSG00000169564	70314585	70316332	+	upstream
chr7	914795	916272	1478	*	6504	ENSG00000239857	916189	936073	+	overlapStart
chr3	52230710	52232776	2067	*	5362	ENSG00000023330	52232102	52248343	+	overlapStart
chr7	75543123	75545477	2355	*	6688	ENSG00000265020	75544515	75544587	+	includeFeature
chr10	33246387	33247036	650	*	865	ENSG00000229656	33247773	33371030	+	upstream
chr1	156696854	156697278	425	*	589	ENSG00000143303	156698234	156706752	+	upstream
chr11	60608164	60610547	2384	*	1267	ENSG00000110104	60609544	60618554	+	overlapStart
chr16	87416221	87418680	2460	*	2898	ENSG00000140941	87417601	87438385	+	overlapStart
chr20	43512937	43515406	2470	*	4761	ENSG00000166913	43514317	43537173	+	overlapStart
chr19	8476779	8477421	643	*	3700	ENSG00000099785	8478154	8503901	+	upstream
chr2	56409888	56412607	2720	*	4222	ENSG00000055813	56411258	56613308	+	overlapStart
chr12	111842385	111843135	751	*	1829	ENSG00000111252	111843752	111889427	+	upstream
chr16	88921262	88924325	3064	*	2920	ENSG00000167515	88922628	88929094	+	overlapStart
chr19	1271606	1277831	6226	*	3604	ENSG00000267493	1268165	1270240	-	upstream
chr1	7843025	7843673	649	*	60	ENSG00000049246	7844380	7905237	+	upstream
chr17	8089141	8090854	1714	*	3045	ENSG00000266638	8090493	8090577	+	includeFeature
chr22	24127798	24129576	1779	*	4996	ENSG00000099956	24129150	24176703	+	overlapStart
chr22	24127798	24129576	1779	*	4996	LRG_520	24129150	24176705	+	overlapStart
chr5	153568938	153570019	1082	*	6079	ENSG00000164574	153570290	153800544	+	upstream
chr21	34913576	34915707	2132	*	4865	ENSG00000159140	34914924	34949812	+	overlapStart
chr8	81399201	81400076	876	*	7002	ENSG00000251867	81396796	81397854	-	upstream
chr16	2800985	2803975	2991	*	2613	ENSG00000167978	2802330	2822539	+	overlapStart
chr19	12900968	12904898	3931	*	3742	ENSG00000171223	12902310	12904124	+	includeFeature
chr6	45391082	45392117	1036	*	6356	ENSG00000271857	45388816	45389742	-	upstream
chr19	34662070	34664410	2341	*	3857	ENSG00000257103	34663409	34720420	+	overlapStart
chr5	151149269	151151099	1831	*	6078	ENSG00000145907	151150606	151192346	+	overlapStart
chr11	70115475	70116527	1053	*	1412	ENSG00000131626	70116806	70230509	+	upstream
chr2	109334606	109335727	1122	*	4336	ENSG00000153201	109335937	109402267	+	upstream
chr19	58896442	58898240	1799	*	4088	ENSG00000083845	58897767	58906173	+	overlapStart
chr9	35747879	35751030	3152	*	7198	ENSG00000107185	35749203	35758572	+	overlapStart
chr15	85142897	85143528	632	*	2503	ENSG00000176371	85144217	85171027	+	upstream
chr2	86040934	86041486	553	*	4296	ENSG00000229498	86042253	86052514	+	upstream
chr4	8270174	8271039	866	*	5656	ENSG00000170801	8271492	8308838	+	upstream
chr10	70714567	70716098	1532	*	901	ENSG00000165732	70715884	70744829	+	overlapStart
chr12	89918119	89919980	1862	*	1781	ENSG00000270344	89919431	89934079	+	overlapStart
chr2	55843735	55845226	1492	*	4221	ENSG00000272606	55845044	55845508	+	overlapStart
chr2	85828673	85829661	989	*	4290	ENSG00000168883	85829979	85876403	+	upstream
chr7	5631135	5635505	4371	*	6555	ENSG00000075618	5632439	5646286	+	overlapStart
chr16	2586667	2587756	1090	*	2611	ENSG00000140992	2587965	2653189	+	upstream
chr9	136999189	137000985	1797	*	7416	ENSG00000196363	137000487	137025093	+	overlapStart
chr12	96619048	96619941	894	*	1792	ENSG00000258177	96616575	96617751	-	upstream
chr11	60680051	60681136	1086	*	1269	ENSG00000110108	60681346	60690915	+	upstream
chr14	64853455	64855288	1834	*	2156	ENSG00000100714	64854749	64926722	+	overlapStart
chr19	45348138	45349010	873	*	3951	ENSG00000130202	45349432	45392485	+	upstream
chr14	53172598	53174377	1780	*	2130	ENSG00000100519	53173890	53195305	+	overlapStart
chr17	76129779	76130591	813	*	3391	ENSG00000141524	76106539	76128488	-	upstream
chr17	76129779	76130591	813	*	3391	LRG_118	76108999	76128488	-	upstream
chr9	140191464	140194814	3351	*	7481	ENSG00000260996	140188320	140190173	-	upstream
chr1	26797652	26799492	1841	*	199	ENSG00000198830	26798941	26802463	+	overlapStart
chr11	126224246	126225503	1258	*	1536	ENSG00000110080	126225535	126310239	+	upstream
chr2	11886716	11887452	737	*	4130	ENSG00000230790	11881123	11885427	-	upstream
chr9	133999662	134001660	1999	*	7395	ENSG00000126883	134000948	134110057	+	overlapStart
chr22	30819040	30821203	2164	*	5038	ENSG00000099999	30773835	30817760	-	upstream
chr11	47289435	47292492	3058	*	1244	ENSG00000110514	47290712	47351582	+	overlapStart
chr12	92537965	92539421	1457	*	1782	ENSG00000257242	92378756	92536690	-	upstream
chr19	56115498	56117748	2251	*	4076	ENSG00000261221	56116771	56128635	+	overlapStart
chr11	118800649	118802114	1466	*	1505	ENSG00000239726	118801920	118802184	+	overlapStart
chr6	158401617	158403594	1978	*	6469	ENSG00000078269	158402888	158520208	+	overlapStart
chr13	41634141	41636169	2029	*	1952	ENSG00000120688	41635410	41658137	+	overlapStart
chr7	99685308	99687207	1900	*	6732	ENSG00000168090	99686577	99689823	+	overlapStart
chr2	11294056	11295027	972	*	4128	ENSG00000162976	11295324	11319000	+	upstream
chr11	834149	835911	1763	*	1120	ENSG00000255108	823634	832883	-	upstream
chr12	11801526	11802194	669	*	1606	ENSG00000139083	11802788	12048336	+	upstream
chr6	42988122	42988806	685	*	6340	ENSG00000124541	42989383	43001894	+	upstream
chr1	63248546	63249016	471	*	378	ENSG00000125703	63249806	63331184	+	upstream
chr10	124219785	124220754	970	*	1074	ENSG00000166033	124221041	124274424	+	upstream
chr11	808392	810918	2527	*	1117	ENSG00000177600	809647	812880	+	overlapStart
chr12	56553258	56553817	560	*	1727	ENSG00000257809	56544580	56552004	-	upstream
chr16	1523939	1526373	2435	*	2582	ENSG00000261430	1517674	1522685	-	upstream
chr19	4967871	4968536	666	*	3662	ENSG00000127663	4969125	5153606	+	upstream
chr1	2119984	2123585	3602	*	19	ENSG00000269554	2121237	2123179	+	includeFeature
chr1	220920314	220921651	1338	*	731	ENSG00000117791	220921567	220958150	+	overlapStart
chr1	6264283	6265495	1213	*	47	ENSG00000158286	6265535	6281359	+	upstream
chr1	222884644	222885335	692	*	734	ENSG00000162819	222885895	222908538	+	upstream
chr20	304956	305995	1040	*	4608	ENSG00000177732	306207	310865	+	upstream
chr4	126236304	126237154	851	*	5776	ENSG00000196159	126237554	126414087	+	upstream
chr15	74217081	74219184	2104	*	2459	ENSG00000129038	74218330	74244478	+	overlapStart
chr2	230785770	230787726	1957	*	4547	ENSG00000153832	230787018	230877825	+	overlapStart
chr8	26147759	26149739	1981	*	6912	ENSG00000221914	26149007	26230196	+	overlapStart
chr5	131628892	131631007	2116	*	5983	ENSG00000197208	131630136	131679899	+	overlapStart
chr4	128885218	128886086	869	*	5779	ENSG00000164074	128886461	128960866	+	upstream
chr16	29936915	29937638	724	*	2717	ENSG00000247735	29938157	29940254	+	upstream
chr8	126441321	126442178	858	*	7046	ENSG00000173334	126442563	126450647	+	upstream
chr20	62150840	62151964	1125	*	4826	ENSG00000125534	62152077	62153559	+	upstream
chr6	107809926	107810501	576	*	6404	ENSG00000112320	107811162	107981357	+	upstream
chr1	211828126	211828755	630	*	718	ENSG00000222080	211826798	211826891	-	upstream
chr19	506067	506950	884	*	3580	ENSG00000141933	507299	519654	+	upstream
chr6	13573584	13575461	1878	*	6211	ENSG00000124523	13574816	13614790	+	overlapStart
chr11	75293010	75296999	3990	*	1438	ENSG00000255326	75294241	75305710	+	overlapStart
chr2	111874396	111875323	928	*	4346	ENSG00000204581	111855922	111873165	-	upstream
chr19	795847	797002	1156	*	3591	ENSG00000011304	797075	812327	+	upstream
chr14	95981246	95982459	1214	*	2242	ENSG00000258572	95982473	95984248	+	upstream
chr19	48823539	48824628	1090	*	3993	ENSG00000142227	48824766	48833810	+	upstream
chr5	14142585	14143131	547	*	5859	ENSG00000038382	14143811	14532235	+	upstream
chr1	11864984	11866714	1731	*	84	ENSG00000011021	11866207	11903201	+	overlapStart
chr5	76010645	76012507	1863	*	5923	ENSG00000181104	76011868	76031606	+	overlapStart
chr18	61033339	61034514	1176	*	3562	ENSG00000267390	61034561	61048862	+	upstream
chr20	47893494	47895693	2200	*	4781	ENSG00000177410	47894715	47905797	+	overlapStart
chr13	50655087	50655942	856	*	1971	ENSG00000176124	50656307	51297372	+	upstream
chr20	55965243	55966330	1088	*	4808	ENSG00000132819	55966463	55984389	+	upstream
chr22	50780513	50781454	942	*	5197	ENSG00000100239	50781733	50883514	+	upstream
chr22	17564627	17565465	839	*	4945	ENSG00000177663	17565844	17596583	+	upstream
chr5	43044489	43045473	985	*	5888	ENSG00000177721	43039335	43043272	-	upstream
chr13	20531596	20532372	777	*	1916	ENSG00000121741	20532810	20665968	+	upstream
chr14	77424772	77426091	1320	*	2206	ENSG00000258602	77425981	77432145	+	overlapStart
chr9	116171125	116172542	1418	*	7288	ENSG00000157653	116172334	116191964	+	overlapStart
chr6	32164507	32165337	831	*	6285	ENSG00000213654	32158543	32163300	-	upstream
chr14	100149435	100150124	690	*	2250	ENSG00000036530	100150641	100193638	+	upstream
chr3	149687861	149689459	1599	*	5495	ENSG00000268175	149689066	149690535	+	overlapStart
chr19	39901521	39907063	5543	*	3900	ENSG00000266559	39900263	39900318	-	upstream
chr3	124498799	124500712	1914	*	5426	ENSG00000244286	124500002	124506604	+	overlapStart
chr19	50886262	50888490	2229	*	4035	ENSG00000062822	50887461	50921273	+	overlapStart
chr5	180648300	180652260	3961	*	6169	ENSG00000146063	180649499	180662809	+	overlapStart
chr2	232645183	232645800	618	*	4567	ENSG00000144524	232646381	232673963	+	upstream
chr5	179104431	179105526	1096	*	6151	ENSG00000127022	179105629	179157926	+	upstream
chr1	1405946	1406710	765	*	12	ENSG00000160072	1407143	1433228	+	upstream
chr22	42083746	42084495	750	*	5137	ENSG00000184208	42084943	42094140	+	upstream
chr16	2731283	2733327	2045	*	2612	ENSG00000167977	2732476	2759031	+	overlapStart
chr7	148981179	148981768	590	*	6825	ENSG00000244560	148982372	148994403	+	upstream
chr11	1884215	1884969	755	*	1127	ENSG00000249086	1885407	1887897	+	upstream
chr1	228673571	228674621	1051	*	766	ENSG00000168159	228674762	228683467	+	upstream
chr19	49177529	49179284	1756	*	4002	ENSG00000142233	49164664	49176338	-	upstream
chr19	5679425	5680709	1285	*	3664	ENSG00000167733	5680615	5688533	+	overlapStart
chr17	38277363	38278451	1089	*	3167	ENSG00000188895	38278551	38293042	+	upstream
chr17	44269754	44270654	901	*	3232	ENSG00000214401	44270942	44274089	+	upstream
chr8	95906807	95908308	1502	*	7007	ENSG00000156170	95907995	96128683	+	overlapStart
chr13	47126117	47126915	799	*	1962	ENSG00000136141	47127303	47327175	+	upstream
chr2	85765102	85767183	2082	*	4288	ENSG00000168906	85766288	85772403	+	overlapStart
chr19	45503505	45504404	900	*	3954	ENSG00000104856	45504688	45541452	+	upstream
chr1	85743955	85744399	445	*	407	ENSG00000142867	85731931	85742773	-	upstream
chr19	924599	925727	1129	*	3592	ENSG00000116017	925781	975939	+	upstream
chr5	139942859	139943874	1016	*	6030	ENSG00000176087	139944041	139948688	+	upstream
chr11	68227005	68227843	839	*	1404	ENSG00000110075	68228186	68382802	+	upstream
chr15	50646344	50647907	1564	*	2369	ENSG00000244879	50647525	50659636	+	overlapStart
chr7	100025232	100026478	1247	*	6738	ENSG00000146834	100026413	100031741	+	overlapStart
chr4	2844404	2845339	936	*	5624	ENSG00000087274	2845584	2931803	+	upstream
chr1	155106641	155108477	1837	*	559	ENSG00000169241	155107820	155111329	+	overlapStart
chr17	27279967	27280989	1023	*	3111	ENSG00000109118	27232268	27278789	-	upstream
chr5	180672346	180673476	1131	*	6173	ENSG00000233937	180673523	180699168	+	upstream
chr5	179284838	179287612	2775	*	6157	ENSG00000245317	179286013	179288283	+	overlapStart
chr19	50002607	50003761	1155	*	4014	ENSG00000268000	50003781	50004614	+	upstream
chr4	5051995	5052781	787	*	5636	ENSG00000152953	5053169	5502725	+	upstream
chr18	34407896	34409415	1520	*	3532	ENSG00000150477	34409069	34812135	+	overlapStart
chr2	74684283	74685165	883	*	4270	ENSG00000239779	74685456	74688018	+	upstream
chr19	19625373	19628330	2958	*	3841	ENSG00000186010	19626545	19644285	+	overlapStart
chr3	39147983	39149561	1579	*	5275	ENSG00000168026	39149152	39180394	+	overlapStart
chr6	31619025	31620371	1347	*	6273	ENSG00000204444	31620193	31625987	+	overlapStart
chr17	654734	656267	1534	*	2945	ENSG00000231784	655900	658576	+	overlapStart
chr2	54682258	54683443	1186	*	4218	ENSG00000115306	54683422	54896812	+	overlapStart
chr17	76368379	76369158	780	*	3400	ENSG00000243870	76366935	76367216	-	upstream
chr4	13550587	13551133	547	*	5668	ENSG00000246095	13547699	13549425	-	upstream
chr10	99093160	99093815	656	*	994	ENSG00000225850	99094321	99102770	+	upstream
chr12	50359816	50361964	2149	*	1671	ENSG00000086159	50360977	50370922	+	overlapStart
chr16	450675	452791	2117	*	2561	ENSG00000242612	451826	462487	+	overlapStart
chr2	198363570	198364403	834	*	4481	ENSG00000115541	198364718	198368181	+	upstream
chr1	44455884	44457054	1171	*	324	ENSG00000159214	44457031	44462200	+	overlapStart
chr11	118780270	118785241	4972	*	1502	ENSG00000264211	118781417	118781496	+	includeFeature
chr17	8023512	8025280	1769	*	3042	ENSG00000179148	7999218	8022365	-	upstream
chr9	139376801	139377390	590	*	7439	ENSG00000196366	139377947	139380518	+	upstream
chr15	89440001	89440759	759	*	2512	ENSG00000140511	89420519	89438857	-	upstream
chr22	29662854	29665829	2976	*	5028	ENSG00000182944	29663998	29696515	+	overlapStart
chr11	57192675	57194726	2052	*	1256	ENSG00000254979	57154838	57191532	-	upstream
chr2	69870418	69871904	1487	*	4245	ENSG00000196975	69871557	70053596	+	overlapStart
chr3	50296596	50298788	2193	*	5343	ENSG00000230454	50297735	50300790	+	overlapStart
chr19	54617699	54619358	1660	*	4051	ENSG00000105618	54618837	54635140	+	overlapStart
chr10	5930405	5931080	676	*	816	ENSG00000134452	5931535	5979556	+	upstream
chr11	95522001	95522933	933	*	1470	ENSG00000166037	95523129	95565857	+	upstream
chr1	10489032	10490057	1026	*	79	ENSG00000175279	10490159	10512210	+	upstream
chr1	10489032	10490057	1026	*	79	ENSG00000251503	10490159	10512210	+	upstream
chr10	99495751	99496440	690	*	1002	ENSG00000155256	99496878	99520664	+	upstream
chr20	39968433	39969771	1339	*	4754	ENSG00000132793	39969560	39989222	+	overlapStart
chr15	75939121	75940633	1513	*	2477	ENSG00000173548	75940247	75954642	+	overlapStart
chr4	698411	699292	882	*	5598	ENSG00000185619	699537	764428	+	upstream
chr7	26239657	26240539	883	*	6586	ENSG00000122565	26240782	26252976	+	upstream
chr14	70077189	70077924	736	*	2175	ENSG00000100647	70078313	70181859	+	upstream
chr5	179158727	179159592	866	*	6152	ENSG00000161021	179159851	179223512	+	upstream
chr2	10441892	10446307	4416	*	4122	ENSG00000115756	10443015	10567743	+	overlapStart
chr1	42920669	42923055	2387	*	308	ENSG00000127125	42921788	42939056	+	overlapStart
chr19	36484971	36486824	1854	*	3876	ENSG00000205138	36486090	36487220	+	overlapStart
chr4	54931974	54932574	601	*	5704	ENSG00000109220	54875956	54930857	-	upstream
chr14	96828699	96829675	977	*	2245	ENSG00000100744	96829814	96853625	+	upstream
chr13	113950442	113951604	1163	*	2028	ENSG00000185896	113951556	113977987	+	overlapStart
chr20	33103100	33104470	1371	*	4713	ENSG00000125971	33104214	33128762	+	overlapStart
chr20	35373345	35374258	914	*	4731	ENSG00000265441	35374459	35374533	+	upstream
chr17	62501593	62502611	1019	*	3321	ENSG00000258890	62502706	62538579	+	upstream
chr2	209118858	209120672	1815	*	4507	ENSG00000231908	209119971	209120905	+	overlapStart
chr17	40117647	40119556	1910	*	3186	ENSG00000173786	40118759	40129749	+	overlapStart
chr7	99716124	99717111	988	*	6734	ENSG00000166997	99717236	99723134	+	upstream
chr4	7939617	7943006	3390	*	5649	ENSG00000228919	7940728	7942022	+	includeFeature
chr11	75525104	75525825	722	*	1439	ENSG00000198382	75526212	75854239	+	upstream
chr4	1339946	1340704	759	*	5610	ENSG00000163945	1341054	1381837	+	upstream
chr16	2478288	2479044	757	*	2606	ENSG00000162063	2479395	2508855	+	upstream
chr18	12656937	12657506	570	*	3505	ENSG00000215527	12658042	12663470	+	upstream
chr22	19950171	19950913	743	*	4961	ENSG00000265087	19951276	19951357	+	upstream
chr17	47784595	47785548	954	*	3261	ENSG00000250751	47785696	47797422	+	upstream
chr12	70758957	70759394	438	*	1770	ENSG00000135643	70760056	70828072	+	upstream
chr17	27051816	27056089	4274	*	3108	ENSG00000160602	27052915	27070473	+	overlapStart
chr8	144327894	144328637	744	*	7088	ENSG00000181638	144328991	144344875	+	upstream
chr11	4114842	4115560	719	*	1146	ENSG00000167325	4115937	4160106	+	upstream
chr22	31030544	31032945	2402	*	5042	ENSG00000100036	31031639	31065003	+	overlapStart
chr19	16651887	16654022	2136	*	3791	ENSG00000240106	16650499	16650795	-	upstream
chr20	62525426	62526362	937	*	4838	ENSG00000101152	62526518	62567384	+	upstream
chr1	234746362	234747109	748	*	777	ENSG00000168264	234740015	234745271	-	upstream
chr10	43248684	43249346	663	*	871	ENSG00000259869	43246626	43247593	-	upstream
chr17	8129885	8130469	585	*	3048	ENSG00000269928	8128139	8128798	-	upstream
chr8	145132442	145133440	999	*	7114	ENSG00000178896	145133529	145135550	+	upstream
chr1	150253868	150255439	1572	*	516	ENSG00000159208	150254953	150259505	+	overlapStart
chr22	26824157	26824969	813	*	5016	ENSG00000128203	26825239	26840981	+	upstream
chr11	119204159	119204669	511	*	1516	ENSG00000173456	119205237	119208023	+	upstream
chr14	64969352	64972044	2693	*	2157	ENSG00000126804	64970430	65000408	+	overlapStart
chr6	33216233	33217745	1513	*	6292	ENSG00000232940	33217311	33222766	+	overlapStart
chr12	122515551	122516383	833	*	1873	ENSG00000175727	122516628	122631894	+	upstream
chr3	48955177	48957062	1886	*	5315	ENSG00000177479	48956254	49023815	+	overlapStart
chr3	156806593	156807461	869	*	5507	ENSG00000241135	156807670	156818924	+	upstream
chr14	105765824	105766832	1009	*	2294	ENSG00000179364	105766900	105864484	+	upstream
chr1	16082029	16086730	4702	*	99	ENSG00000162458	16083102	16113089	+	overlapStart
chr10	88726876	88728823	1948	*	972	ENSG00000148671	88727949	88743691	+	overlapStart
chr4	83294381	83295067	687	*	5736	ENSG00000272677	83295454	83305180	+	upstream
chr12	124068008	124069182	1175	*	1888	ENSG00000086598	124069078	124083116	+	overlapStart
chr17	72858693	72859303	611	*	3346	ENSG00000161509	72838162	72857627	-	upstream
chr8	37552204	37555431	3228	*	6937	ENSG00000183779	37553269	37557537	+	overlapStart
chr9	4983968	4985850	1883	*	7144	ENSG00000096968	4985033	5128183	+	overlapStart
chr22	19928066	19931032	2967	*	4959	ENSG00000093010	19929130	19957498	+	overlapStart
chr5	74806518	74807235	718	*	5922	ENSG00000122008	74807581	74896969	+	upstream
chr2	132348265	132348997	733	*	4399	ENSG00000204434	132349325	132384839	+	upstream
chr2	235859557	235860316	760	*	4575	ENSG00000130147	235860617	235964358	+	upstream
chr4	152019666	152021475	1810	*	5811	ENSG00000145425	152020725	152025804	+	overlapStart
chr16	71917232	71918401	1170	*	2840	ENSG00000261765	71915456	71916176	-	upstream
chr12	66216856	66218513	1658	*	1764	ENSG00000149948	66217911	66360075	+	overlapStart
chr6	150284088	150285677	1590	*	6453	ENSG00000111981	150285143	150294846	+	overlapStart
chr14	100841701	100843011	1311	*	2257	ENSG00000176473	100842755	100996640	+	overlapStart
chr15	69109506	69112133	2628	*	2438	ENSG00000258484	69110560	69239150	+	overlapStart
chr15	90807837	90809765	1929	*	2521	ENSG00000182768	90808891	90816463	+	overlapStart
chr1	28974063	28974979	917	*	221	ENSG00000270103	28975112	28975245	+	upstream
chr19	35520541	35521300	760	*	3866	ENSG00000105711	35521588	35531352	+	upstream
chr11	62537729	62538364	636	*	1292	ENSG00000162227	62538775	62554814	+	upstream
chr14	23027002	23027729	728	*	2051	ENSG00000259054	23025205	23025956	-	upstream
chr7	66146109	66148305	2197	*	6671	ENSG00000154710	66147151	66276451	+	overlapStart
chr11	46258892	46261133	2242	*	1234	ENSG00000254639	46259933	46260818	+	includeFeature
chr1	31296037	31297300	1264	*	230	ENSG00000223382	31297075	31307131	+	overlapStart
chr11	10328827	10329257	431	*	1170	ENSG00000133805	10329860	10529126	+	upstream
chr9	130889579	130890450	872	*	7362	ENSG00000232850	130890612	130891481	+	upstream
chr17	62074680	62084526	9847	*	3315	ENSG00000224383	62075711	62081664	+	includeFeature
chr1	934459	937730	3272	*	4	ENSG00000272512	931346	933431	-	upstream
chr20	47537404	47538925	1522	*	4779	ENSG00000124198	47538427	47653230	+	overlapStart
chr19	18132194	18132687	494	*	3811	ENSG00000268032	18133212	18142909	+	upstream
chr2	88926039	88927946	1908	*	4300	ENSG00000234028	88927057	88931339	+	overlapStart
chr1	153541382	153542128	747	*	533	ENSG00000196754	153533584	153540366	-	upstream
chr5	176829190	176832634	3445	*	6132	ENSG00000198055	176830205	176869902	+	overlapStart
chr17	37616751	37618739	1989	*	3157	ENSG00000167258	37617764	37721160	+	overlapStart
chr19	11484348	11485049	702	*	3731	ENSG00000173928	11485361	11487627	+	upstream
chr16	474608	475606	999	*	2562	ENSG00000090565	475619	573011	+	upstream
chr8	127568130	127570879	2750	*	7048	ENSG00000254010	127569141	127569678	+	includeFeature
chr2	241504212	241507506	3295	*	4596	ENSG00000142327	241505221	241520789	+	overlapStart
chr6	7106821	7108648	1828	*	6199	ENSG00000124782	7107830	7252213	+	overlapStart
chr6	143267347	143268691	1345	*	6445	ENSG00000010818	143072604	143266338	-	upstream
chr16	30545065	30546611	1547	*	2729	ENSG00000235560	30546073	30548465	+	overlapStart
chr17	78387957	78389863	1907	*	3418	ENSG00000173818	78388965	78411886	+	overlapStart
chr10	27442748	27444228	1481	*	851	ENSG00000120539	27443753	27475853	+	overlapStart
chr5	132201247	132202919	1673	*	5989	ENSG00000164405	132202252	132203723	+	overlapStart
chr12	51784097	51787190	3094	*	1682	ENSG00000050438	51785101	51902980	+	overlapStart
chr20	2820345	2821483	1139	*	4635	ENSG00000215305	2821349	2847378	+	overlapStart
chr20	17948554	17949041	488	*	4663	ENSG00000125871	17949556	17971765	+	upstream
chr20	326427	328743	2317	*	4611	ENSG00000125841	327426	340304	+	overlapStart
chr12	57852920	57853967	1048	*	1747	ENSG00000111087	57853918	57866045	+	overlapStart
chr13	91999077	92000020	944	*	1993	ENSG00000215417	92000074	92006833	+	upstream
chr1	153599406	153600036	631	*	536	ENSG00000160678	153600402	153604513	+	upstream
chr11	124669350	124670887	1538	*	1529	ENSG00000245498	124670346	124704383	+	overlapStart
chr6	132271091	132272075	985	*	6434	ENSG00000227220	132272086	132398533	+	upstream
chr3	9974514	9976495	1982	*	5225	ENSG00000163703	9975506	9987097	+	overlapStart
chr16	75599258	75600351	1094	*	2855	ENSG00000034713	75600249	75611779	+	overlapStart
chr4	666378	669930	3553	*	5597	ENSG00000215375	667369	675822	+	overlapStart
chr4	145566182	145568441	2260	*	5799	ENSG00000164161	145567173	145666423	+	overlapStart
chr2	263150	264625	1476	*	4101	ENSG00000143727	264140	278283	+	overlapStart
chr19	41222022	41222783	762	*	3917	ENSG00000086544	41223008	41246765	+	upstream
chr1	85741416	85742390	975	*	406	ENSG00000223653	85742398	85913807	+	upstream
chr1	32686548	32690083	3536	*	248	ENSG00000084623	32687529	32697205	+	overlapStart
chr17	36908009	36908698	690	*	3148	ENSG00000108294	36908989	36920484	+	upstream
chr3	180396892	180397377	486	*	5538	ENSG00000243187	180397872	180418237	+	upstream
chr10	6245634	6246932	1299	*	820	ENSG00000213994	6239575	6244656	-	upstream
chr4	54568550	54569423	874	*	5703	ENSG00000072201	54325468	54567572	-	upstream
chr19	3505294	3506045	752	*	3638	ENSG00000105325	3506271	3538328	+	upstream
chr4	39528662	39529987	1326	*	5691	ENSG00000249348	39529639	39596327	+	overlapStart
chr15	90930474	90932190	1717	*	2522	ENSG00000140575	90931450	91045475	+	overlapStart
chr16	75321672	75323033	1362	*	2852	ENSG00000252101	75320610	75320696	-	upstream
chr17	65243081	65243655	575	*	3329	ENSG00000198265	65066554	65242105	-	upstream
chr16	1542371	1544324	1954	*	2583	ENSG00000100726	1543345	1560458	+	overlapStart
chr11	9594255	9594976	722	*	1161	ENSG00000166483	9595228	9615004	+	upstream
chr11	65152145	65154352	2208	*	1343	ENSG00000162241	65142663	65151172	-	upstream
chr11	70243537	70245112	1576	*	1413	ENSG00000085733	70244510	70282690	+	overlapStart
chr5	176872477	176873902	1426	*	6135	ENSG00000131188	176873446	176883283	+	overlapStart
chr16	90085069	90085708	640	*	2941	ENSG00000141013	90086037	90111383	+	upstream
chr5	149339332	149341077	1746	*	6062	ENSG00000155850	149340300	149373018	+	overlapStart
chr2	130938343	130939817	1475	*	4384	ENSG00000152082	130939310	130948302	+	overlapStart
chr11	124628059	124632984	4926	*	1528	ENSG00000250073	124629025	124635832	+	overlapStart
chr1	110035711	110037697	1987	*	453	ENSG00000174151	110036674	110045554	+	overlapStart
chr22	43546558	43548935	2378	*	5148	ENSG00000100300	43547520	43559248	+	overlapStart
chr16	31518832	31519784	953	*	2749	ENSG00000260625	31519792	31520569	+	upstream
chr19	13971917	13975856	3940	*	3761	ENSG00000187556	13972877	13991571	+	overlapStart
chr9	131548523	131550047	1525	*	7373	ENSG00000107021	131549483	131572711	+	overlapStart
chr1	113498078	113498790	713	*	476	ENSG00000226419	113499037	113542118	+	upstream
chr11	124617192	124617746	555	*	1527	ENSG00000255045	124614530	124616233	-	upstream
chr6	26521117	26522500	1384	*	6239	ENSG00000228223	26522076	26526807	+	overlapStart
chr1	182807549	182809443	1895	*	651	ENSG00000135829	182808504	182856886	+	overlapStart
chr10	15138225	15139835	1611	*	837	ENSG00000152464	15139179	15181817	+	overlapStart
chr14	105189569	105192510	2942	*	2280	ENSG00000185100	105190523	105213662	+	overlapStart
chr17	40760740	40761849	1110	*	3198	ENSG00000131462	40761694	40767252	+	overlapStart
chr7	30810079	30811381	1303	*	6620	ENSG00000106125	30811033	30932002	+	overlapStart
chr19	47851585	47852854	1270	*	3986	ENSG00000134815	47852538	47885961	+	overlapStart
chr11	64883677	64885162	1486	*	1336	ENSG00000255173	64884629	64884930	+	includeFeature
chr2	159824195	159826796	2602	*	4430	ENSG00000115183	159825146	160089170	+	overlapStart
chr7	100027565	100029448	1884	*	6739	ENSG00000078487	99998449	100026615	-	upstream
chr19	54023286	54023965	680	*	4048	ENSG00000130844	54024235	54083523	+	upstream
chr12	83079713	83081305	1593	*	1778	ENSG00000179104	83080659	83528649	+	overlapStart
chr4	77869910	77872340	2431	*	5730	ENSG00000138758	77870856	77961537	+	overlapStart
chr16	89777320	89779492	2173	*	2935	ENSG00000261373	89778264	89784573	+	overlapStart
chr20	3800235	3801425	1191	*	4646	ENSG00000125843	3801178	3805949	+	overlapStart
chr4	56412339	56413807	1469	*	5710	ENSG00000272969	56413279	56414056	+	overlapStart
chr22	45703912	45705294	1383	*	5157	ENSG00000100376	45704849	45737836	+	overlapStart
chr16	1755249	1756835	1587	*	2585	ENSG00000138834	1756184	1820318	+	overlapStart
chr2	201373797	201374855	1059	*	4486	ENSG00000163535	201374731	201448505	+	overlapStart
chr17	15553971	15554976	1006	*	3056	ENSG00000266261	15554904	15557803	+	overlapStart
chr9	96213072	96213692	621	*	7252	ENSG00000048828	96214004	96328397	+	upstream
chr12	52415686	52419176	3491	*	1689	ENSG00000123358	52416616	52453291	+	overlapStart
chr6	26537703	26538661	959	*	6240	ENSG00000182952	26538633	26546482	+	overlapStart
chr9	131083885	131085530	1646	*	7366	ENSG00000167113	131084815	131096351	+	overlapStart
chr19	10340161	10341878	1718	*	3709	ENSG00000264266	10341089	10341161	+	includeFeature
chr2	178128159	178130243	2085	*	4460	ENSG00000222043	178129087	178130243	+	overlapStart
chr3	197024195	197024740	546	*	5589	ENSG00000227375	197025123	197030618	+	upstream
chr6	42846429	42847594	1166	*	6337	ENSG00000146223	42847356	42857663	+	overlapStart
chr3	186284266	186285488	1223	*	5556	ENSG00000090520	186285192	186315061	+	overlapStart
chr1	9352014	9352831	818	*	72	ENSG00000171621	9352939	9429591	+	upstream
chr1	117909146	117910698	1553	*	487	ENSG00000198162	117910071	118071494	+	overlapStart
chr12	3185597	3186369	773	*	1559	ENSG00000011105	3186521	3395730	+	upstream
chr15	81292374	81295872	3499	*	2497	ENSG00000140406	81293295	81296342	+	overlapStart
chr2	85810612	85812372	1761	*	4289	ENSG00000168899	85811531	85820535	+	overlapStart
chr1	1446616	1447544	929	*	13	ENSG00000197785	1447531	1470067	+	overlapStart
chr9	116353214	116354731	1518	*	7292	ENSG00000237073	116332470	116352299	-	upstream
chr1	173831473	173832332	860	*	635	ENSG00000270084	173832386	173833079	+	upstream
chr19	2475207	2475937	731	*	3624	ENSG00000099860	2476120	2478257	+	upstream
chr2	219264855	219267128	2274	*	4528	ENSG00000273361	219263466	219263942	-	upstream
chr1	39956406	39957286	881	*	293	ENSG00000183682	39957318	39991607	+	upstream
chr3	50228133	50231285	3153	*	5338	ENSG00000114349	50229045	50233949	+	overlapStart
chr10	121484700	121486483	1784	*	1066	ENSG00000198825	121485609	121588652	+	overlapStart
chr2	242822605	242823745	1141	*	4606	ENSG00000233806	242823514	243020873	+	overlapStart
chr9	6412243	6413935	1693	*	7149	ENSG00000147854	6413151	6507054	+	overlapStart
chr17	15847325	15849625	2301	*	3057	ENSG00000170425	15848231	15879060	+	overlapStart
chr2	179058302	179059940	1639	*	4463	ENSG00000079156	179059208	179264160	+	overlapStart
chr2	3522142	3523883	1742	*	4105	ENSG00000235078	3523046	3526968	+	overlapStart
chr10	73723223	73726342	3120	*	916	ENSG00000122863	73724123	73773322	+	overlapStart
chr13	79979545	79980646	1102	*	1990	ENSG00000227354	79980444	79998463	+	overlapStart
chr7	26437314	26438876	1563	*	6588	ENSG00000214870	26438213	26538594	+	overlapStart
chr6	159238146	159238898	753	*	6476	ENSG00000233893	159239043	159241625	+	upstream
chr9	34988741	34989382	642	*	7185	ENSG00000137094	34989638	34998897	+	upstream
chr9	140116929	140117872	944	*	7476	ENSG00000212864	140114707	140116033	-	upstream
chr1	173836325	173838096	1772	*	636	ENSG00000185278	173837220	173872687	+	overlapStart
chr12	50504870	50505568	699	*	1672	ENSG00000178449	50505762	50514240	+	upstream
chr5	129239273	129239780	508	*	5979	ENSG00000198108	129240165	129522327	+	upstream
chr19	7744839	7746663	1825	*	3689	ENSG00000181029	7745729	7747744	+	overlapStart
chr17	36904724	36907266	2543	*	3147	ENSG00000227450	36905613	36906969	+	includeFeature
chr3	51421590	51422590	1001	*	5352	ENSG00000145050	51422478	51426828	+	overlapStart
chr2	65091647	65093077	1431	*	4233	ENSG00000234572	65073264	65090760	-	upstream
chr17	21116759	21118518	1760	*	3094	ENSG00000235530	21117644	21133348	+	overlapStart
chr2	97778350	97779021	672	*	4317	ENSG00000135976	97779233	97930258	+	upstream
chr12	132433627	132434613	987	*	1909	ENSG00000183495	132434508	132565005	+	overlapStart
chr2	204102782	204103237	456	*	4499	ENSG00000119004	204103663	204163009	+	upstream
chr15	50715698	50716405	708	*	2370	ENSG00000138592	50716577	50793280	+	upstream
chr4	128981544	128982482	939	*	5780	ENSG00000138709	128982423	129144086	+	overlapStart
chr16	53088068	53090074	2007	*	2757	ENSG00000177200	53088945	53363062	+	overlapStart
chr16	67699842	67703017	3176	*	2814	ENSG00000159761	67700719	67702661	+	includeFeature
chr22	50623468	50624051	584	*	5190	ENSG00000170638	50624344	50638027	+	upstream
chr1	24741410	24742003	594	*	182	ENSG00000001461	24742284	24799466	+	upstream
chr17	7477157	7477710	554	*	3030	ENSG00000209582	7478031	7478165	+	upstream
chr4	40057572	40059304	1733	*	5694	ENSG00000078177	40058446	40159872	+	overlapStart
chr1	26495491	26497269	1779	*	197	ENSG00000142684	26496362	26498551	+	overlapStart
chr10	115802935	115803644	710	*	1057	ENSG00000043591	115803806	115806667	+	upstream
chr1	180123099	180125075	1977	*	645	ENSG00000116260	180123969	180173165	+	overlapStart
chr2	3621925	3623934	2010	*	4106	ENSG00000171863	3622795	3628509	+	overlapStart
chr21	38592851	38593980	1130	*	4879	ENSG00000242553	38593720	38610045	+	overlapStart
chr9	102583270	102584402	1133	*	7270	ENSG00000119508	102584137	102629173	+	overlapStart
chr9	133588466	133588925	460	*	7394	ENSG00000097007	133589333	133763062	+	upstream
chr8	130951236	130952734	1499	*	7059	ENSG00000253720	130952102	130961640	+	overlapStart
chr1	155163572	155165186	1615	*	562	ENSG00000185499	155158300	155162707	-	upstream
chr4	71553332	71554201	870	*	5717	ENSG00000132467	71554196	71556267	+	overlapStart
chr3	57541140	57543160	2021	*	5381	ENSG00000174840	57542003	57552571	+	overlapStart
chr4	1160704	1161396	693	*	5607	ENSG00000273179	1161566	1161962	+	upstream
chr7	8301002	8302227	1226	*	6565	ENSG00000244239	8301863	8302451	+	overlapStart
chr17	7184126	7185357	1232	*	3016	ENSG00000181856	7184986	7191576	+	overlapStart
chr10	81663800	81664413	614	*	956	ENSG00000242600	81664654	81710092	+	upstream
chr21	46494932	46495547	616	*	4925	ENSG00000235374	46491648	46494080	-	upstream
chr19	6752329	6753779	1451	*	3685	ENSG00000269680	6748304	6751478	-	upstream
chr6	41513314	41513856	543	*	6328	ENSG00000137166	41514164	41570122	+	upstream
chr8	145136643	145137979	1337	*	7115	ENSG00000197858	145137493	145141119	+	overlapStart
chr2	232570756	232574871	4116	*	4565	ENSG00000187514	232571605	232578251	+	overlapStart
chr2	242640604	242641242	639	*	4605	ENSG00000168395	242641450	242668893	+	upstream
chr20	25603835	25605943	2109	*	4683	ENSG00000213742	25604681	25658710	+	overlapStart
chr12	50100663	50101183	521	*	1669	ENSG00000139644	50101508	50158717	+	upstream
chr17	6938549	6940614	2066	*	3006	ENSG00000174327	6939394	6943440	+	overlapStart
chr4	88342891	88344309	1419	*	5741	ENSG00000170502	88343734	88380606	+	overlapStart
chr7	32996174	32997807	1634	*	6625	ENSG00000122642	32997017	33046543	+	overlapStart
chr14	73392198	73392956	759	*	2182	ENSG00000119599	73393040	73426411	+	upstream
chr17	21187143	21191216	4074	*	3095	ENSG00000034152	21187984	21218552	+	overlapStart
chr4	6910128	6911387	1260	*	5642	ENSG00000132405	6910969	7034845	+	overlapStart
chr16	71879054	71880493	1440	*	2839	ENSG00000224470	71879894	71919171	+	overlapStart
chr7	2394793	2395364	572	*	6523	ENSG00000106266	2291405	2393953	-	upstream
chr11	569296	570250	955	*	1111	ENSG00000247095	565660	568457	-	upstream
chr22	29998706	30000282	1577	*	5033	ENSG00000186575	29999545	30094587	+	overlapStart
chr22	29998706	30000282	1577	*	5033	LRG_511	29999545	30094589	+	overlapStart
chr2	10181628	10183163	1536	*	4120	ENSG00000260077	10179219	10180790	-	upstream
chr7	30633343	30635265	1923	*	6619	LRG_243	30634181	30673649	+	overlapStart
chr6	44186405	44187598	1194	*	6348	ENSG00000112759	44187242	44201888	+	overlapStart
chr9	130556039	130557567	1529	*	7350	ENSG00000136877	130556876	130576606	+	overlapStart
chr12	124085788	124087119	1332	*	1889	ENSG00000111364	124086624	124105488	+	overlapStart
chr15	44118325	44119461	1137	*	2359	ENSG00000092470	44119161	44160617	+	overlapStart
chr16	14164342	14166086	1745	*	2665	ENSG00000186260	14165178	14360630	+	overlapStart
chr22	23521058	23522308	1251	*	4988	ENSG00000186716	23521891	23660224	+	overlapStart
chr9	138390999	138392862	1864	*	7428	ENSG00000122140	138391830	138396519	+	overlapStart
chr18	72264276	72266201	1926	*	3565	ENSG00000215421	72265106	72777627	+	overlapStart
chr17	27276702	27277314	613	*	3110	ENSG00000179761	27277531	27384234	+	upstream
chr17	1956620	1959104	2485	*	2964	ENSG00000177374	1957448	1962981	+	overlapStart
chr1	110526481	110528300	1820	*	462	ENSG00000168710	110527308	110566357	+	overlapStart
chr22	28314537	28316272	1736	*	5024	ENSG00000235954	28315364	28404569	+	overlapStart
chr7	100769545	100777836	8292	*	6754	ENSG00000106366	100770370	100782547	+	overlapStart
chr5	61601165	61602333	1169	*	5903	ENSG00000068796	61601989	61833076	+	overlapStart
chr5	132386830	132388695	1866	*	5991	ENSG00000170606	132387654	132442141	+	overlapStart
chr10	102746301	102748137	1837	*	1012	ENSG00000107815	102747124	102754158	+	overlapStart
chr12	49581696	49583066	1371	*	1665	ENSG00000167553	49582519	49667114	+	overlapStart
chr19	47729376	47733475	4100	*	3983	ENSG00000265134	47730199	47730278	+	includeFeature
chr8	141646541	141647555	1015	*	7076	ENSG00000123908	141541264	141645718	-	upstream
chr2	113997485	113998202	718	*	4357	ENSG00000258395	113998307	113998987	+	upstream
chr3	48505624	48509103	3480	*	5311	ENSG00000213689	48506445	48509044	+	includeFeature
chr14	73956825	73959213	2389	*	2183	ENSG00000170468	73957644	73960105	+	overlapStart
chr1	36022256	36023671	1416	*	266	ENSG00000020129	36023074	36032875	+	overlapStart
chr2	200321607	200322145	539	*	4484	ENSG00000225953	200322423	200341658	+	upstream
chr2	97201665	97204333	2669	*	4312	ENSG00000196843	97202480	97218375	+	overlapStart
chr11	13689403	13689931	529	*	1191	ENSG00000197601	13690217	13753893	+	upstream
chr11	72854120	72854625	506	*	1426	ENSG00000137478	72547790	72853306	-	upstream
chr16	85644202	85645212	1011	*	2885	ENSG00000131149	85645015	85709810	+	overlapStart
chr13	42845477	42846111	635	*	1956	ENSG00000023516	42846289	42897396	+	upstream
chr16	4783462	4784780	1319	*	2647	ENSG00000166246	4784273	4799397	+	overlapStart
chr19	40789358	40791080	1723	*	3909	ENSG00000207631	40788450	40788548	-	upstream
chr6	139012876	139014032	1157	*	6442	ENSG00000225177	139013685	139018425	+	overlapStart
chr16	66399726	66404495	4770	*	2787	ENSG00000179776	66400533	66438686	+	overlapStart
chr20	9048603	9049377	775	*	4656	ENSG00000101333	9049410	9461889	+	upstream
chr14	35342743	35343890	1148	*	2097	ENSG00000258738	35343549	35345665	+	overlapStart
chr19	55995566	55999039	3474	*	4072	ENSG00000090971	55996371	55998935	+	includeFeature
chr17	76311006	76313089	2084	*	3395	ENSG00000267737	76311810	76343879	+	overlapStart
chr7	35734022	35734820	799	*	6626	ENSG00000271122	35734824	35739023	+	upstream
chr11	3818154	3818893	740	*	1143	ENSG00000148985	3818954	3847601	+	upstream
chr19	42771889	42774927	3039	*	3937	ENSG00000079432	42772689	42799949	+	overlapStart
chr2	219081017	219082740	1724	*	4521	ENSG00000163466	219081817	219119079	+	overlapStart
chr20	45946446	45948127	1682	*	4773	ENSG00000267882	45947246	45949467	+	overlapStart
chr22	39914900	39915886	987	*	5119	ENSG00000128272	39915700	39918691	+	overlapStart
chr20	18117718	18119108	1391	*	4664	ENSG00000232838	18118517	18123813	+	overlapStart
chr15	79102031	79105044	3014	*	2493	ENSG00000185787	79102829	79190475	+	overlapStart
chr9	6007028	6008497	1470	*	7148	ENSG00000263575	6007826	6007904	+	includeFeature
chr9	139555670	139559591	3922	*	7452	ENSG00000228401	139543062	139554873	-	upstream
chr11	64888859	64889640	782	*	1337	ENSG00000149792	64889655	64894843	+	upstream
chr15	42566657	42567620	964	*	2354	ENSG00000103978	42502730	42565861	-	upstream
chr17	42218479	42219597	1119	*	3212	ENSG00000125319	42219274	42239844	+	overlapStart
chr17	42275455	42276726	1272	*	3213	ENSG00000267394	42276250	42293933	+	overlapStart
chr8	38033257	38034126	870	*	6944	ENSG00000156735	38034051	38070819	+	overlapStart
chr17	57696426	57698014	1589	*	3300	ENSG00000141367	57697219	57773671	+	overlapStart
chr2	62115066	62116095	1030	*	4228	ENSG00000173163	62115859	62374382	+	overlapStart
chr9	98637191	98638746	1556	*	7260	ENSG00000182150	98637983	98776842	+	overlapStart
chr5	10563651	10564414	764	*	5853	ENSG00000164236	10564442	10650308	+	upstream
chr17	40831192	40833097	1906	*	3200	ENSG00000267042	40831981	40834038	+	overlapStart
chr7	74071205	74072456	1252	*	6685	ENSG00000077809	74071994	74175026	+	overlapStart
chr19	49121760	49122322	563	*	3997	ENSG00000063176	49122548	49133974	+	upstream
chr2	237075303	237078146	2844	*	4582	ENSG00000233611	237076090	237203570	+	overlapStart
chr4	140477167	140479092	1926	*	5792	ENSG00000272717	140477953	140478797	+	includeFeature
chr20	23330590	23332391	1802	*	4676	ENSG00000132661	23331373	23335414	+	overlapStart
chr8	30241161	30241801	641	*	6931	ENSG00000157110	30241944	30429778	+	upstream
chr9	35813052	35813624	573	*	7200	ENSG00000137098	35808042	35812269	-	upstream
chr1	156116377	156117670	1294	*	580	ENSG00000196189	156117157	156147543	+	overlapStart
chr19	14202628	14203226	599	*	3767	ENSG00000141858	14198652	14201848	-	upstream
chr17	2305191	2306969	1779	*	2972	ENSG00000070444	2287354	2304412	-	upstream
chr1	192777393	192778962	1570	*	655	ENSG00000116741	192778169	192781403	+	overlapStart
chr17	73628738	73630496	1759	*	3357	ENSG00000204323	73629514	73637484	+	overlapStart
chr1	226270566	226271862	1297	*	751	ENSG00000225518	226271340	226277993	+	overlapStart
chr1	17304648	17308194	3547	*	121	ENSG00000226526	17305421	17331586	+	overlapStart
chr2	176993649	176994672	1024	*	4455	ENSG00000175879	176994422	176997423	+	overlapStart
chr10	12237193	12238647	1455	*	827	ENSG00000151465	12237964	12292588	+	overlapStart
chr5	154236342	154237640	1299	*	6085	ENSG00000155508	154237113	154256353	+	overlapStart
chr1	40420032	40420460	429	*	296	ENSG00000168389	40420802	40435638	+	upstream
chr7	39662313	39664059	1747	*	6630	ENSG00000006451	39663082	39747723	+	overlapStart
chr19	44080184	44081492	1309	*	3944	ENSG00000234465	44080952	44088116	+	overlapStart
chr16	30388661	30390058	1398	*	2726	ENSG00000180035	30389427	30411429	+	overlapStart
chr14	57734862	57735704	843	*	2141	ENSG00000053770	57735627	57756797	+	overlapStart
chr22	40741743	40742371	629	*	5125	ENSG00000239900	40742507	40786467	+	upstream
chr15	78729013	78730458	1446	*	2491	ENSG00000136381	78729773	78793798	+	overlapStart
chr10	135121220	135124085	2866	*	1096	ENSG00000198546	135121979	135166033	+	overlapStart
chr6	144606079	144606806	728	*	6447	ENSG00000152818	144606837	145174170	+	upstream
chr19	57702111	57703078	968	*	4081	ENSG00000083844	57702868	57724724	+	overlapStart
chr6	86159052	86160220	1169	*	6388	ENSG00000135318	86159809	86205500	+	overlapStart
chr12	6648292	6651496	3205	*	1586	ENSG00000269968	6646960	6647536	-	upstream
chr19	45970497	45974442	3946	*	3960	ENSG00000125740	45971253	45978437	+	overlapStart
chr16	3018492	3019243	752	*	2619	ENSG00000162073	3019246	3023490	+	upstream
chr20	39764846	39767687	2842	*	4749	ENSG00000124181	39765600	39811629	+	overlapStart
chr7	100796925	100799094	2170	*	6756	ENSG00000106367	100797678	100804877	+	overlapStart
chr2	10587726	10588364	639	*	4125	ENSG00000206633	10586840	10586975	-	upstream
chr17	7460859	7461459	601	*	3028	ENSG00000161955	7461609	7464925	+	upstream
chr4	184364994	184366318	1325	*	5829	ENSG00000168564	184365744	184369351	+	overlapStart
chr22	38200365	38202213	1849	*	5097	ENSG00000189060	38201114	38203442	+	overlapStart
chr16	31190685	31191832	1148	*	2744	ENSG00000089280	31191431	31203127	+	overlapStart
chr17	76373975	76375262	1288	*	3402	ENSG00000087157	76374721	76421195	+	overlapStart
chr2	75873163	75874517	1355	*	4280	ENSG00000115364	75873909	75917977	+	overlapStart
chr3	88198149	88199564	1416	*	5401	ENSG00000179021	88198893	88217879	+	overlapStart
chr11	67573550	67574228	679	*	1400	ENSG00000160172	67559119	67572807	-	upstream
chr6	33174869	33176818	1950	*	6291	ENSG00000199036	33175612	33175721	+	includeFeature
chr8	25041495	25042030	536	*	6911	ENSG00000147459	25042238	25275598	+	upstream
chr15	40624591	40628053	3463	*	2332	ENSG00000252714	40623738	40623849	-	upstream
chr10	35414978	35417130	2153	*	868	ENSG00000095794	35415719	35501886	+	overlapStart
chr1	89989655	89990368	714	*	418	ENSG00000197147	89990395	90063423	+	upstream
chr12	25101357	25102271	915	*	1623	ENSG00000255921	25102097	25113092	+	overlapStart
chr3	127316326	127317592	1267	*	5433	ENSG00000073111	127317066	127341276	+	overlapStart
chr19	44097926	44099476	1551	*	3945	ENSG00000268361	44058844	44097188	-	upstream
chr16	30885806	30888508	2703	*	2735	ENSG00000260083	30886543	30906541	+	overlapStart
chr19	14627160	14629143	1984	*	3775	ENSG00000099797	14627897	14676792	+	overlapStart
chr10	123687092	123688336	1245	*	1069	ENSG00000226864	123687827	123711480	+	overlapStart
chr19	32895180	32897309	2130	*	3849	ENSG00000269093	32895915	32896466	+	includeFeature
chr16	30967881	30970602	2722	*	2739	ENSG00000099381	30968615	30996437	+	overlapStart
chr14	23024801	23026077	1277	*	2050	ENSG00000259003	23025534	23027939	+	overlapStart
chr8	74206116	74206987	872	*	6998	ENSG00000121039	74206847	74237516	+	overlapStart
chr2	176980762	176981448	687	*	4453	LRG_246	176981492	176984670	+	upstream
chr20	31406969	31408148	1180	*	4703	ENSG00000101367	31407699	31438211	+	overlapStart
chr14	77923484	77925096	1613	*	2213	ENSG00000100591	77924213	77935817	+	overlapStart
chr16	70780232	70780754	523	*	2835	ENSG00000260156	70780960	70781829	+	upstream
chr10	43931555	43932823	1269	*	875	ENSG00000243660	43932282	43991517	+	overlapStart
chr13	73355470	73356628	1159	*	1982	ENSG00000083535	73356197	73590591	+	overlapStart
chr17	79359886	79361358	1473	*	3431	ENSG00000262223	79349801	79359160	-	upstream
chr5	64919817	64920393	577	*	5904	ENSG00000113597	64920543	64962060	+	upstream
chr11	61128748	61130198	1451	*	1273	ENSG00000149483	61129473	61136981	+	overlapStart
chr22	32339722	32340281	560	*	5055	ENSG00000128245	32340447	32353590	+	upstream
chr1	113391926	113394212	2287	*	475	ENSG00000224167	113392650	113420493	+	overlapStart
chr10	28965547	28966945	1399	*	855	ENSG00000095739	28966271	28971868	+	overlapStart
chr20	62886370	62887082	713	*	4849	ENSG00000203880	62887094	62926855	+	upstream
chr10	104677327	104677815	489	*	1034	ENSG00000148842	104678050	104849978	+	upstream
chr17	684791	686447	1657	*	2946	ENSG00000171861	685513	695749	+	overlapStart
chr7	54826396	54827654	1259	*	6653	ENSG00000234707	54827118	54872621	+	overlapStart
chr14	100705613	100706182	570	*	2254	ENSG00000258982	100673744	100704892	-	upstream
chr17	42402957	42403873	917	*	3215	ENSG00000013306	42396993	42402238	-	upstream
chr19	33667259	33669034	1776	*	3852	ENSG00000264355	33667978	33668061	+	includeFeature
chr3	9988369	9989577	1209	*	5226	ENSG00000230082	9989088	9996471	+	overlapStart
chr22	31002107	31005411	3305	*	5041	ENSG00000185339	31002825	31023265	+	overlapStart
chr1	112938086	112938740	655	*	469	ENSG00000143079	112938803	113006078	+	upstream
chr19	10526732	10527987	1256	*	3714	ENSG00000065989	10527449	10580305	+	overlapStart
chr7	91763201	91763811	611	*	6706	ENSG00000188693	91763918	91810039	+	upstream
chr22	31365000	31365985	986	*	5044	ENSG00000133422	31321117	31364284	-	upstream
chr1	29212888	29214135	1248	*	224	ENSG00000159023	29213603	29446553	+	overlapStart
chr1	153505364	153508656	3293	*	531	ENSG00000238279	153506079	153507591	+	includeFeature
chr16	67875498	67876188	691	*	2816	ENSG00000168286	67876213	67878097	+	upstream
chr7	135346529	135347924	1396	*	6806	ENSG00000243317	135347244	135378166	+	overlapStart
chr9	96328797	96330123	1327	*	7254	ENSG00000263875	96327975	96328082	-	upstream
chr7	148680135	148680633	499	*	6818	ENSG00000202354	148680847	148680948	+	upstream
chr15	85113169	85114398	1230	*	2502	ENSG00000259728	85113880	85123406	+	overlapStart
chr19	17621727	17623694	1968	*	3805	ENSG00000130313	17622438	17632097	+	overlapStart
chr1	110880418	110882407	1990	*	464	ENSG00000162775	110881128	110889299	+	overlapStart
chr16	638647	639584	938	*	2566	ENSG00000197562	639357	679272	+	overlapStart
chr1	2143255	2146865	3611	*	24	ENSG00000234396	2143962	2152177	+	overlapStart
chr7	100472026	100474029	2004	*	6750	ENSG00000087087	100472733	100486285	+	overlapStart
chr9	35489418	35491130	1713	*	7193	ENSG00000198853	35490124	35561895	+	overlapStart
chr6	157801460	157802383	924	*	6466	ENSG00000175048	157802165	158099178	+	overlapStart
chr14	23503551	23504344	794	*	2062	ENSG00000207765	23502739	23502847	-	upstream
chr17	65372871	65374784	1914	*	3330	ENSG00000154217	65373575	65693372	+	overlapStart
chr13	29232538	29233793	1256	*	1937	ENSG00000132963	29233241	29253062	+	overlapStart
chr4	99849347	99850235	889	*	5751	ENSG00000263923	99850048	99916145	+	overlapStart
chr20	62687456	62689297	1842	*	4846	ENSG00000237371	62688156	62688437	+	includeFeature
chr1	40505206	40505969	764	*	297	ENSG00000131236	40505905	40538321	+	overlapStart
chr1	151226480	151227525	1046	*	528	ENSG00000159352	151227179	151239955	+	overlapStart
chr10	75006419	75007264	846	*	926	ENSG00000236756	75007118	75036742	+	overlapStart
chr22	42467545	42468136	592	*	5140	ENSG00000198951	42454358	42466846	-	upstream
chr1	110307347	110308002	656	*	458	ENSG00000198758	110292702	110306649	-	upstream
chr3	38387553	38388839	1287	*	5272	ENSG00000093217	38388251	38462839	+	overlapStart
chr7	42278167	42279003	837	*	6633	ENSG00000106571	42000548	42277469	-	upstream
chr11	6632062	6633551	1490	*	1150	ENSG00000254641	6629897	6631366	-	upstream
chr2	85132053	85135228	3176	*	4281	ENSG00000034510	85132749	85133795	+	includeFeature
chr8	29952220	29953690	1471	*	6930	ENSG00000104660	29952914	30034724	+	overlapStart
chr6	170124844	170125389	546	*	6488	ENSG00000130024	170104001	170124151	-	upstream
chr1	12039546	12041633	2088	*	86	ENSG00000116688	12040238	12073571	+	overlapStart
chr1	12039546	12041633	2088	*	86	LRG_255	12040238	12073572	+	overlapStart
chr2	227699605	227700562	958	*	4545	ENSG00000144468	227700297	227863931	+	overlapStart
chr8	42947966	42949411	1446	*	6966	ENSG00000185900	42948658	42978577	+	overlapStart
chr2	205409825	205411094	1270	*	4502	ENSG00000116117	205410516	206484886	+	overlapStart
chr18	46477771	46480080	2310	*	3544	ENSG00000101665	46446223	46477081	-	upstream
chr12	53573795	53574807	1013	*	1705	ENSG00000139651	53574484	53584596	+	overlapStart
chr7	2393033	2393716	684	*	6522	ENSG00000106263	2393721	2420380	+	upstream
chr7	73587887	73589516	1630	*	6680	ENSG00000106682	73588575	73611431	+	overlapStart
chr13	111364396	111365260	865	*	2023	ENSG00000153487	111365083	111373421	+	overlapStart
chr1	52521111	52522471	1361	*	351	ENSG00000134717	52521797	52556388	+	overlapStart
chr17	62916284	62917039	756	*	3324	ENSG00000176809	62850430	62915598	-	upstream
chr7	156432289	156433348	1060	*	6852	ENSG00000105982	156432975	156469824	+	overlapStart
chr12	112855471	112857645	2175	*	1843	ENSG00000179295	112856155	112947717	+	overlapStart
chr12	132194942	132196305	1364	*	1906	ENSG00000061936	132195626	132284282	+	overlapStart
chr14	75744793	75748200	3408	*	2201	ENSG00000170345	75745477	75748933	+	overlapStart
chr4	759544	760121	578	*	5600	ENSG00000233799	758275	758862	-	upstream
chr7	99005582	99006509	928	*	6722	ENSG00000106245	99006264	99017239	+	overlapStart
chr11	94883022	94883532	511	*	1468	ENSG00000245552	94883703	94967268	+	upstream
chr12	53399261	53399947	687	*	1701	ENSG00000063046	53399942	53435993	+	overlapStart
chr14	58893422	58894144	723	*	2144	ENSG00000100578	58894103	59015216	+	overlapStart
chr6	33239106	33240398	1293	*	6293	ENSG00000231500	33239787	33244287	+	overlapStart
chr2	65454207	65455236	1030	*	4238	ENSG00000138071	65454887	65498387	+	overlapStart
chr12	4386029	4386528	500	*	1567	ENSG00000256164	4357931	4385350	-	upstream
[truncated: 5,536 more rows]

## Sheet: MPO conserved peaks hg38
Table S1: Conserved peaks, identified for MPO. (B) Genome: hg38, Related to Figure 2 and STAR methods.
Chrom	Start	End
chr1	904699	905824
chr1	957870	960396
chr1	966528	968054
chr1	999079	1002350
chr1	1062857	1064745
chr1	1079406	1080460
chr1	1231073	1232031
chr1	1272933	1273826
chr1	1305444	1307447
chr1	1308694	1311533
chr1	1407359	1407935
chr1	1470566	1471330
chr1	1511236	1512164
chr1	1540771	1541501
chr1	1574968	1575628
chr1	1616246	1618488
chr1	1778711	1783694
chr1	1906533	1909071
chr1	2188545	2192146
chr1	2193723	2194268
chr1	2194873	2196374
chr1	2199341	2199926
chr1	2205413	2206518
chr1	2211816	2215426
chr1	2229119	2232536
chr1	2233992	2234872
chr1	2287644	2289050
chr1	2313625	2316577
chr1	2390521	2391753
chr1	2411733	2414723
chr1	2452120	2453310
chr1	2525237	2527344
chr1	2546657	2547923
chr1	2554184	2555861
chr1	2641678	2643073
chr1	3529448	3530315
chr1	3589917	3591648
chr1	3610848	3611688
chr1	3618088	3619091
chr1	3620408	3621347
chr1	3623404	3624784
chr1	3625290	3625837
chr1	3795504	3796478
chr1	3899329	3901408
chr1	5991136	5992068
chr1	6198962	6199699
chr1	6204223	6205435
chr1	6359956	6360655
chr1	6413733	6415263
chr1	6416754	6419804
chr1	6420501	6421753
chr1	6423169	6426108
chr1	6460478	6461053
chr1	6483341	6487162
chr1	6489221	6492885
chr1	6553632	6554622
chr1	6600408	6604630
chr1	6613306	6614519
chr1	6700939	6701670
chr1	7782965	7783613
chr1	7784493	7785280
chr1	7953845	7954579
chr1	7961621	7962146
chr1	8025449	8027784
chr1	8373443	8375126
chr1	8816890	8817669
chr1	8878032	8879456
chr1	9127181	9128797
chr1	9143183	9143754
chr1	9180595	9184002
chr1	9290271	9291231
chr1	9291955	9292772
chr1	9293347	9294316
chr1	9400372	9401450
chr1	9942642	9944883
chr1	10032936	10033782
chr1	10211196	10211947
chr1	10398792	10399868
chr1	10428975	10430000
chr1	10430732	10431680
chr1	10471816	10472799
chr1	11099375	11100698
chr1	11735658	11736997
chr1	11804927	11806657
chr1	11933883	11936848
chr1	11979489	11981576
chr1	12160632	12161884
chr1	12167068	12168278
chr1	12176653	12178303
chr1	12179142	12180298
chr1	12185401	12186107
chr1	12230272	12231238
chr1	12619111	12619931
chr1	15154017	15155255
chr1	15411311	15414895
chr1	15416233	15417752
chr1	15603077	15604258
chr1	15617355	15618176
chr1	15755534	15760235
chr1	15765924	15767484
chr1	15849612	15850350
chr1	15937294	15938416
chr1	15949403	15952692
chr1	15975300	15976244
chr1	16081424	16082460
chr1	16137498	16139537
chr1	16144050	16145199
chr1	16148488	16156363
chr1	16172340	16175454
chr1	16216577	16218158
chr1	16351679	16353112
chr1	16440080	16441914
chr1	16497815	16499272
chr1	16535279	16536198
chr1	16591998	16592514
chr1	16612632	16614085
chr1	16643209	16646477
chr1	16873170	16874002
chr1	16914281	16916005
chr1	16971570	16973176
chr1	16978153	16981699
chr1	17125835	17126362
chr1	17438720	17439338
chr1	18910988	18912132
chr1	18921782	18924962
chr1	18941328	18941852
chr1	18957040	18957586
chr1	19082389	19083165
chr1	19251258	19252977
chr1	19311416	19313185
chr1	19596946	19597589
chr1	19644992	19646542
chr1	19882187	19883201
chr1	20486218	20488411
chr1	20732243	20733381
chr1	20786108	20786646
chr1	21261261	21263929
chr1	21279058	21279813
chr1	21325219	21327236
chr1	21334026	21334759
chr1	21338341	21339262
chr1	21343941	21345096
chr1	21782372	21783435
chr1	21813701	21817666
chr1	21820687	21822666
chr1	21823439	21824987
chr1	21827930	21830398
chr1	21831101	21831548
chr1	21838950	21840230
chr1	21848107	21850616
chr1	21851383	21851861
chr1	21852675	21853859
chr1	21858427	21860459
chr1	21869001	21870317
chr1	21871370	21876387
chr1	21877522	21881034
chr1	21884788	21886690
chr1	21901654	21905003
chr1	21909050	21909925
chr1	21913195	21916000
chr1	21926882	21930177
chr1	21932651	21936948
chr1	21939961	21941143
chr1	21955170	21958215
chr1	22005308	22006317
chr1	22052474	22053632
chr1	22451868	22452547
chr1	22712210	22713245
chr1	23168986	23169567
chr1	23343693	23344285
chr1	23368710	23369608
chr1	23370746	23371279
chr1	23483381	23484062
chr1	23529876	23531126
chr1	23539383	23540148
chr1	23558150	23560056
chr1	23691879	23692452
chr1	23742949	23744248
chr1	23777438	23778230
chr1	23799590	23800969
chr1	23979791	23980309
chr1	24414920	24415513
chr1	24643402	24644228
chr1	24723571	24724776
chr1	24847651	24848999
chr1	25232189	25233076
chr1	25239618	25240307
chr1	25246062	25248019
chr1	25338325	25338944
chr1	25819334	25821993
chr1	25875764	25876379
chr1	25895587	25896237
chr1	25905691	25907202
chr1	26035216	26036877
chr1	26111729	26112507
chr1	26163977	26164713
chr1	26169000	26170778
chr1	26278985	26280170
chr1	26471161	26473001
chr1	26620931	26621857
chr1	26692287	26693282
chr1	26696571	26698184
chr1	26787365	26789134
chr1	26888642	26890737
chr1	27110457	27112351
chr1	27234484	27235620
chr1	27299831	27302001
chr1	27322189	27322824
chr1	27392275	27393135
chr1	27489129	27490117
chr1	27556755	27557320
chr1	27603665	27604433
chr1	27772994	27773925
chr1	27830824	27831409
chr1	27913754	27914489
chr1	28505877	28507081
chr1	28509895	28510710
chr1	28513938	28515775
chr1	28580851	28582601
chr1	28642252	28643807
chr1	28647551	28648467
chr1	28736865	28737922
chr1	28884150	28884861
chr1	28886376	28887623
chr1	29180988	29182200
chr1	29235943	29236348
chr1	29708319	29709291
chr1	30718647	30719356
chr1	30782673	30783333
chr1	30823190	30824453
chr1	30929176	30929887
chr1	31064980	31065789
chr1	31154766	31155837
chr1	31548908	31549875
chr1	31575343	31575867
chr1	31583710	31586006
chr1	31587134	31591021
chr1	31644103	31646138
chr1	31786723	31789855
chr1	31815248	31815909
chr1	31944230	31944696
chr1	32013237	32014934
chr1	32072607	32074207
chr1	32107902	32109470
chr1	32179209	32180375
chr1	32181179	32181615
chr1	32205543	32206047
chr1	32220947	32224482
chr1	32240938	32243064
chr1	32292156	32293442
chr1	32334197	32335958
chr1	32349933	32352218
chr1	32360494	32362492
chr1	32817924	32818291
chr1	32963078	32964225
chr1	32996806	32997419
chr1	33036222	33036912
chr1	33257514	33258662
chr1	33348706	33349442
chr1	33350177	33350725
chr1	34859222	34859757
chr1	34985170	34985702
chr1	35191793	35193242
chr1	35268579	35268982
chr1	35506619	35507140
chr1	35556655	35558070
chr1	35717901	35718817
chr1	35769222	35770215
chr1	35931304	35931849
chr1	36088288	36089881
chr1	36099282	36100609
chr1	36154928	36155786
chr1	36156333	36158539
chr1	36224643	36225369
chr1	36305882	36308717
chr1	36321075	36323325
chr1	36324021	36324706
chr1	36373992	36375367
chr1	36397255	36397875
chr1	37478796	37479621
chr1	37513811	37514934
chr1	37690837	37693157
chr1	37807128	37809362
chr1	37946501	37948253
chr1	37997943	37999441
chr1	38000918	38002716
chr1	38003301	38005151
chr1	38028370	38029638
chr1	38858442	38860227
chr1	38990803	38991698
chr1	39026108	39027402
chr1	39408090	39409628
chr1	39490734	39491614
chr1	39575031	39576379
chr1	39883415	39884483
chr1	39954360	39954788
chr1	40039534	40040297
chr1	40096892	40097660
chr1	40691425	40692695
chr1	40952424	40953384
chr1	41003863	41004629
chr1	41241055	41241909
chr1	41428379	41429116
chr1	41495212	41497448
chr1	41683672	41684796
chr1	41727649	41728964
chr1	42334559	42335761
chr1	42454998	42457384
chr1	42766266	42766860
chr1	42846597	42847553
chr1	42924146	42925115
chr1	42941680	42943255
chr1	42957271	42958137
chr1	43171636	43172391
chr1	43300928	43301770
chr1	43357683	43359870
chr1	43368203	43369454
chr1	43451623	43454664
chr1	43564774	43566612
chr1	43707566	43708296
chr1	43946409	43947879
chr1	43974949	43977342
chr1	43979731	43980732
chr1	43990212	43991382
chr1	44213618	44214144
chr1	44417543	44418301
chr1	44631425	44633222
chr1	44775242	44778050
chr1	44800462	44801421
chr1	44805571	44811123
chr1	45339536	45341628
chr1	45499418	45500061
chr1	45521273	45522204
chr1	45583821	45584605
chr1	45620383	45623175
chr1	46197313	46198184
chr1	46300971	46304158
chr1	46603574	46604521
chr1	46717881	46719326
chr1	47179357	47180255
chr1	47212357	47213477
chr1	47230569	47231269
chr1	47334026	47334627
chr1	47432688	47433623
chr1	48471086	48472612
chr1	51236143	51237026
chr1	51314630	51315990
chr1	51617283	51618001
chr1	51878120	51878618
chr1	52032826	52033934
chr1	52055439	52056799
chr1	52141725	52142818
chr1	52365113	52366015
chr1	52552378	52553081
chr1	52697555	52698652
chr1	52842865	52844154
chr1	53062253	53062773
chr1	53238236	53239316
chr1	53326443	53327473
chr1	53838068	53838687
chr1	53944269	53945704
chr1	54136142	54137006
chr1	54326337	54326865
chr1	54335981	54337125
chr1	54406620	54407573
chr1	54488393	54489684
chr1	54715368	54716126
chr1	54886582	54888081
chr1	56578025	56579554
chr1	58576110	58576848
chr1	58586402	58587165
chr1	58781574	58785483
chr1	58813707	58814690
chr1	58815585	58816884
chr1	59296464	59297940
chr1	61050299	61051199
chr1	61724774	61725417
chr1	62782875	62783345
chr1	63367423	63368852
chr1	63523170	63523720
chr1	65002044	65002689
chr1	66337001	66337572
chr1	66924938	66925770
chr1	67053683	67054539
chr1	67429060	67430897
chr1	67625601	67626112
chr1	67685415	67686758
chr1	67832128	67834054
chr1	68232196	68232950
chr1	70205222	70206106
chr1	70221517	70222128
chr1	75615378	75616056
chr1	77683370	77683979
chr1	77759185	77759863
chr1	77779529	77780269
chr1	77978480	77979121
chr1	81670836	81671803
chr1	81801390	81801860
chr1	81802967	81803649
chr1	83860607	83861160
chr1	84298464	84299317
chr1	84505893	84506890
chr1	84603849	84604261
chr1	84847509	84848311
chr1	85259285	85259815
chr1	85275733	85276707
chr1	85278272	85278716
chr1	85308062	85308867
chr1	85331948	85332910
chr1	85464746	85465496
chr1	85576338	85576979
chr1	85580160	85581721
chr1	85582558	85583191
chr1	86395649	86396498
chr1	86704666	86705564
chr1	86914469	86915870
chr1	88684133	88684943
chr1	89524096	89524809
chr1	89633229	89634264
chr1	89843135	89844329
chr1	89993775	89995821
chr1	92832051	92832746
chr1	93180616	93181085
chr1	93447772	93448664
chr1	93589156	93589990
chr1	93624380	93625064
chr1	93666917	93667362
chr1	93670965	93671579
chr1	93846333	93848368
chr1	94039486	94040396
chr1	94044335	94044743
chr1	94061525	94062922
chr1	94065052	94065565
chr1	94092602	94093393
chr1	94417883	94419000
chr1	94541709	94542537
chr1	94855006	94855529
chr1	94925713	94927142
chr1	98044339	98045963
chr1	98053326	98054627
chr1	100037922	100038864
chr1	100265852	100266819
chr1	100351355	100353631
chr1	100894824	100896745
chr1	101025657	101026321
chr1	101235763	101236518
chr1	107056789	107057949
chr1	109041150	109042098
chr1	109090019	109091247
chr1	109100005	109100772
chr1	109213604	109214686
chr1	109484071	109485146
chr1	109493089	109495075
chr1	109531837	109532451
chr1	109619297	109620746
chr1	109739528	109740181
chr1	109763114	109764065
chr1	109764725	109765380
chr1	109773100	109774458
chr1	109776584	109777378
chr1	109790521	109792253
chr1	109983859	109985678
chr1	110034583	110035511
chr1	110337796	110339785
chr1	111448578	111449147
chr1	111507551	111508425
chr1	111515201	111516188
chr1	111755146	111756335
chr1	112395464	112396118
chr1	112464415	112466379
chr1	112618706	112620285
chr1	112674036	112675710
chr1	112703577	112706406
chr1	112714151	112715207
chr1	112849304	112851590
chr1	112955456	112956168
chr1	113072673	113073987
chr1	113758928	113759985
chr1	113929209	113930763
chr1	114581363	114582526
chr1	114756964	114758163
chr1	114780362	114780960
chr1	115642199	115642781
chr1	116372199	116374727
chr1	116569717	116570598
chr1	117122206	117122728
chr1	117366524	117368076
chr1	117929181	117930328
chr1	119631933	119632558
chr1	119711842	119712950
chr1	120068509	120069400
chr1	143421850	143423048
chr1	143727856	143729262
chr1	145000201	145000966
chr1	145001732	145002473
chr1	145823830	145824638
chr1	145845567	145846922
chr1	145858858	145859910
chr1	145917858	145920211
chr1	145957475	145958147
chr1	145960464	145962341
chr1	145976564	145977521
chr1	146036960	146037947
chr1	146228028	146229057
chr1	147598635	147600937
chr1	148791984	148793017
chr1	148844159	148845393
chr1	148951585	148953964
chr1	149886830	149887683
chr1	149899413	149900538
chr1	150010035	150010719
chr1	150150637	150151066
chr1	150159362	150161435
chr1	150234484	150235154
chr1	150268182	150269263
chr1	150281457	150283029
chr1	150363542	150365102
chr1	150487171	150487940
chr1	150549473	150550111
chr1	150556756	150563335
chr1	150578598	150579569
chr1	150974991	150976022
chr1	150978633	150979610
chr1	151047830	151048811
chr1	151057884	151060599
chr1	151070378	151071296
chr1	151144528	151146626
chr1	151254004	151255049
chr1	151993848	151994741
chr1	152036162	152038003
chr1	153532888	153536180
chr1	153565260	153568385
chr1	153568906	153569652
chr1	153597401	153599744
chr1	153606272	153610306
chr1	153626930	153627560
chr1	153728108	153728775
chr1	153771320	153773585
chr1	153774957	153775858
chr1	153945450	153947454
chr1	153963455	153964661
chr1	153967313	153970587
chr1	153976716	153977897
chr1	154181532	154183258
chr1	154221002	154221713
chr1	154325491	154326893
chr1	154558909	154559979
chr1	154607488	154608491
chr1	154878394	154879321
chr1	154968891	154969506
chr1	154983280	154984893
chr1	154998923	155002163
chr1	155002843	155005359
chr1	155017879	155018393
chr1	155050236	155052819
chr1	155070236	155072184
chr1	155091012	155091755
chr1	155127882	155130514
chr1	155134165	155136001
chr1	155139151	155140921
chr1	155173521	155175221
chr1	155193781	155195395
chr1	155207190	155209664
chr1	155261054	155262327
chr1	155277414	155278159
chr1	155309017	155310986
chr1	155322376	155323056
chr1	155324683	155326571
chr1	155562126	155563494
chr1	155859501	155860651
chr1	155962208	155963127
chr1	155972000	155972695
chr1	155976893	155980347
chr1	155988621	155989358
chr1	156053048	156054488
chr1	156080566	156081529
chr1	156114462	156116251
chr1	156122467	156123254
chr1	156126550	156127504
chr1	156146586	156147879
chr1	156247219	156248077
chr1	156282227	156283301
chr1	156498269	156500871
chr1	156505469	156506297
chr1	156660697	156663539
chr1	156675557	156677874
chr1	156690336	156690903
chr1	156704947	156706459
chr1	156727062	156727486
chr1	156728070	156728795
chr1	156740484	156741030
chr1	156746410	156750254
chr1	156751936	156752634
chr1	156767276	156768493
chr1	156814138	156815108
chr1	156896867	156898045
chr1	156919980	156921137
chr1	157137441	157138990
chr1	158008340	158009259
chr1	158010252	158010769
chr1	158037609	158038353
chr1	159889360	159890087
chr1	159922449	159926109
chr1	160031324	160032094
chr1	160097914	160098841
chr1	160205176	160206573
chr1	160207653	160208502
chr1	160261722	160262296
chr1	161045111	161045851
chr1	161097942	161098855
chr1	161116114	161118719
chr1	161132072	161132803
chr1	161158860	161160187
chr1	161164763	161166555
chr1	161190737	161192350
chr1	161198254	161200996
chr1	161226148	161227977
chr1	161398997	161400169
chr1	162560828	162562249
chr1	164559126	164559679
chr1	165376324	165377141
chr1	165630302	165631426
chr1	165828416	165829086
chr1	165896636	165897618
chr1	167219879	167220683
chr1	167713950	167714791
chr1	167721932	167722466
chr1	168225745	168227160
chr1	169106285	169107385
chr1	171485581	171486262
chr1	171741427	171742480
chr1	172144409	172144900
chr1	172443972	172444581
chr1	173477421	173478303
chr1	173862335	173863194
chr1	173867187	173868958
chr1	175000042	175000665
chr1	175170083	175170604
chr1	176206477	176207246
chr1	178093788	178094768
chr1	178542430	178544259
chr1	179081102	179081785
chr1	179087075	179088717
chr1	179954569	179955479
chr1	180153964	180155940
chr1	180228667	180229590
chr1	180502126	180503145
chr1	181021983	181022837
chr1	181104498	181106833
chr1	181141291	181142367
chr1	182838414	182840308
chr1	183471066	183471717
chr1	185045511	185046233
chr1	185316458	185317171
chr1	192808263	192809832
chr1	193059181	193060147
chr1	193122125	193122802
chr1	197200791	197201398
chr1	200409199	200409933
chr1	200620374	200620970
chr1	200738977	200740145
chr1	201461741	201463697
chr1	201468053	201470031
chr1	201505647	201507977
chr1	201538160	201540190
chr1	201569045	201569800
chr1	201598065	201598932
chr1	201648648	201651439
chr1	201713814	201715023
chr1	201739307	201741093
chr1	201748857	201750088
chr1	201787729	201788432
chr1	201791800	201793139
chr1	201828915	201829673
chr1	201884369	201885209
chr1	201888685	201889384
chr1	201916849	201917483
chr1	202144919	202145659
chr1	202235089	202237497
chr1	202280267	202280795
chr1	202348576	202349330
chr1	202807100	202808684
chr1	202888527	202889224
chr1	202957526	202958473
chr1	203006963	203007949
chr1	203272468	203273078
chr1	203305576	203306560
chr1	203327529	203328111
chr1	203513143	203514096
chr1	203627614	203629456
chr1	203671537	203673565
chr1	204128002	204131018
chr1	204410680	204412295
chr1	204445886	204446646
chr1	204492661	204495182
chr1	204516114	204516759
chr1	205294560	205295592
chr1	205591485	205592184
chr1	205632081	205632673
chr1	205677997	205680441
chr1	206469893	206471178
chr1	206612046	206612694
chr1	206685924	206686504
chr1	206726263	206727033
chr1	207050442	207051158
chr1	207890818	207891489
chr1	207958429	207958988
chr1	208028836	208030199
chr1	208131045	208132279
chr1	208158893	208160264
chr1	208161800	208162247
chr1	208205443	208205807
chr1	208236442	208237095
chr1	208243196	208243958
chr1	211258778	211259571
chr1	211515514	211516016
chr1	211577682	211578947
chr1	211654784	211655413
chr1	212285084	212286745
chr1	212414296	212415012
chr1	212558437	212559744
chr1	212608132	212609928
chr1	212636843	212638237
chr1	212791503	212792156
chr1	213015307	213015997
chr1	214549936	214552551
chr1	215567297	215567828
chr1	218284672	218285739
chr1	220093983	220094662
chr1	220690465	220690993
chr1	220746972	220748309
chr1	220878441	220879432
chr1	222618122	222619298
chr1	222711302	222711993
chr1	223711740	223713940
chr1	223716344	223716794
chr1	223717676	223718337
chr1	223722977	223724015
chr1	223732976	223734431
chr1	223748331	223749320
chr1	223844895	223847445
chr1	224113914	224114934
chr1	224183370	224184182
chr1	224356710	224357545
chr1	224434909	224435509
chr1	224623030	224623531
chr1	225845272	225846573
chr1	225878750	225880075
chr1	225921703	225924035
chr1	226061716	226063860
chr1	226082865	226084161
chr1	226407459	226408821
chr1	226738417	226739028
chr1	227734608	227735764
chr1	227761952	227762476
chr1	227944629	227945769
chr1	227946766	227947393
chr1	228080930	228084141
chr1	228100719	228105492
chr1	228108375	228109442
chr1	228140015	228143359
chr1	228155907	228156748
chr1	228165690	228166804
chr1	228275563	228276309
chr1	228406145	228406868
chr1	228485870	228486920
chr1	228488191	228489204
chr1	228734963	228735411
chr1	229626026	229626859
chr1	231240568	231242002
chr1	231337946	231338950
chr1	231421206	231422578
chr1	232629151	232631008
chr1	233295070	233295813
chr1	234498967	234499904
chr1	234608286	234608766
chr1	234610616	234611363
chr1	234720513	234720870
chr1	234722081	234723416
chr1	234724813	234726662
chr1	234918556	234919575
chr1	234976023	234977173
chr1	234987263	234988215
chr1	235082688	235083662
chr1	235127989	235128920
chr1	235866042	235866934
chr1	235971898	235972272
chr1	236064216	236065031
chr1	236096917	236097585
chr1	236604542	236605326
chr1	244451079	244452153
chr1	244834681	244835539
chr1	244863258	244864774
chr1	244969891	244970539
chr1	246565406	246567038
chr1	247329373	247331180
chr1	248838850	248839271
chr1	248857268	248859088
chr1	248872989	248874591
chr10	987413	988530
chr10	1047840	1048693
chr10	1055908	1057291
chr10	3066484	3070319
chr10	3071854	3072552
chr10	3090173	3090922
chr10	3093937	3094586
chr10	3172021	3173210
chr10	3239340	3240598
chr10	3539180	3539794
chr10	3779122	3786145
chr10	3809521	3810227
chr10	3885557	3886288
chr10	3929725	3930141
chr10	5547246	5548023
chr10	5684358	5685689
chr10	5888442	5889117
chr10	5943538	5944171
chr10	5944787	5945373
chr10	6200882	6201393
chr10	6203671	6204969
chr10	7787535	7788378
chr10	8049058	8050040
chr10	8054813	8056624
chr10	11610976	11611660
chr10	11684304	11685369
chr10	12041969	12042735
chr10	12195194	12196648
chr10	13299673	13301415
chr10	13654522	13655163
chr10	13704318	13708002
chr10	13788055	13789004
chr10	13852443	13853341
chr10	13985044	13986070
chr10	14838276	14839097
chr10	14878924	14879718
chr10	14959109	14960226
chr10	15096226	15097836
chr10	15859907	15860773
chr10	16985679	16986730
chr10	17201090	17201920
chr10	17228499	17231040
chr10	21315154	21315710
chr10	21495414	21497189
chr10	21525047	21527265
chr10	22002882	22003963
chr10	22340375	22341578
chr10	22436602	22437989
chr10	25016552	25017123
chr10	25174568	25175331
chr10	27099886	27100467
chr10	27153819	27155299
chr10	27240046	27241281
chr10	27504583	27504959
chr10	28532191	28533032
chr10	28676618	28678016
chr10	29734649	29736883
chr10	29804408	29804904
chr10	30434155	30434851
chr10	30782769	30783933
chr10	30784980	30785583
chr10	31318441	31319684
chr10	31928062	31929599
chr10	32055480	32056140
chr10	32346147	32347155
chr10	32957459	32958108
chr10	33252168	33252697
chr10	33335407	33337166
chr10	35126050	35128202
chr10	35641211	35642075
chr10	42638003	42638830
chr10	42753236	42753898
chr10	43395754	43397163
chr10	43405845	43406416
chr10	43407906	43410211
chr10	43436107	43437375
chr10	43647844	43648873
chr10	44959094	44959712
chr10	46030058	46030570
chr10	46597523	46598098
chr10	47403311	47404108
chr10	48470165	48471667
chr10	48590006	48590930
chr10	48604374	48605065
chr10	48655553	48657410
chr10	49537868	49539904
chr10	50622286	50624867
chr10	52308377	52308930
chr10	58267379	58268422
chr10	58335057	58335538
chr10	59905498	59906601
chr10	60943314	60945034
chr10	62804252	62806109
chr10	63464943	63466446
chr10	63629501	63630942
chr10	67763498	67764683
chr10	67884298	67885478
chr10	68074515	68075254
chr10	68330604	68333041
chr10	68406376	68407151
chr10	68901099	68901774
chr10	68954811	68956342
chr10	68988811	68989686
chr10	69362980	69363602
chr10	69802288	69804326
chr10	69835968	69836871
chr10	69847225	69848194
chr10	69865934	69867807
chr10	70145312	70147098
chr10	70232451	70233659
chr10	70404021	70406108
chr10	70478833	70480269
chr10	70815318	70816242
chr10	70887396	70888402
chr10	71217221	71217897
chr10	71850587	71851551
chr10	71963465	71966584
chr10	72272431	72275887
chr10	72298297	72300123
chr10	72320695	72321545
chr10	72322481	72323952
chr10	72326655	72329543
chr10	72335125	72337186
chr10	72353564	72354815
chr10	72692651	72693134
chr10	73096000	73097131
chr10	73246661	73247506
chr10	73358234	73358918
chr10	73495291	73496181
chr10	73730057	73730724
chr10	73772249	73773124
chr10	73785558	73786466
chr10	73810692	73811891
chr10	73819230	73819687
chr10	73905076	73905778
chr10	73910456	73911980
chr10	73998298	73999037
chr10	74150225	74151839
chr10	75109889	75112084
chr10	75210224	75210914
chr10	75233540	75236924
chr10	75398928	75400361
chr10	75400903	75401602
chr10	77393548	77394453
chr10	77636669	77637457
chr10	78028606	78029571
chr10	78301697	78303185
chr10	78456773	78458013
chr10	78971278	78973569
chr10	79069658	79073085
chr10	79076013	79076527
chr10	79129722	79130607
chr10	79146971	79152542
chr10	79194845	79197475
chr10	79245993	79246771
chr10	79293495	79294198
chr10	79904044	79904657
chr10	80078067	80079384
chr10	80204149	80205492
chr10	80408300	80409392
chr10	80412810	80414001
chr10	80443933	80444815
chr10	80454348	80455916
chr10	80497714	80500082
chr10	80501739	80503792
chr10	80504592	80506105
chr10	80508197	80510068
chr10	80529783	80530852
chr10	84139853	84140308
chr10	86399804	86400539
chr10	86521125	86522320
chr10	86953586	86963184
chr10	86967119	86969066
chr10	86970122	86972257
chr10	87095234	87096674
chr10	87659717	87660570
chr10	87862960	87864407
chr10	88880009	88880544
chr10	88990356	88991517
chr10	89644121	89645418
chr10	90872014	90872659
chr10	91798277	91798957
chr10	91923760	91924264
chr10	92291303	92292114
chr10	92572804	92574587
chr10	92689991	92692690
chr10	93068234	93069159
chr10	93422238	93422824
chr10	93438804	93439314
chr10	93465991	93466945
chr10	93893598	93894439
chr10	94402585	94403509
chr10	96042865	96044595
chr10	96129892	96130723
chr10	97333403	97334058
chr10	97334780	97335864
chr10	97400716	97401369
chr10	97406970	97407888
chr10	97426446	97427922
chr10	97498970	97500309
chr10	97553249	97554040
chr10	97574847	97575379
chr10	97735994	97736683
chr10	98134428	98135454
chr10	98315675	98316310
chr10	98446106	98447678
chr10	99732426	99733056
chr10	99959348	99959810
chr10	99981506	99981962
chr10	100185483	100186442
chr10	100285248	100285854
chr10	100519257	100519956
chr10	100986544	100988380
chr10	100997183	100999406
chr10	101001723	101003079
chr10	101011800	101012955
chr10	101014014	101015369
chr10	101030926	101032426
chr10	101035201	101035839
chr10	101043010	101043676
chr10	101061958	101062682
chr10	101354175	101354766
chr10	101586497	101588656
chr10	101817609	101818227
chr10	101847376	101848642
chr10	102113185	102114851
chr10	102132545	102134311
chr10	102151817	102152980
chr10	102419271	102423482
chr10	102503824	102504577
chr10	102631761	102635342
chr10	102644413	102647434
chr10	102713500	102715940
chr10	102783297	102783722
chr10	102917570	102918058
chr10	103192217	103192760
chr10	103451210	103452520
chr10	103756709	103758586
chr10	103761679	103763675
chr10	103771831	103772956
chr10	103853677	103855248
chr10	104323709	104324852
chr10	104326866	104329444
chr10	104337531	104338891
chr10	110353840	110354369
chr10	110496234	110497139
chr10	110498313	110499904
chr10	110511812	110512963
chr10	110567204	110568458
chr10	110871849	110872838
chr10	112446322	112447730
chr10	112952036	112952906
chr10	113060682	113061381
chr10	113071587	113072854
chr10	113089229	113089757
chr10	113679073	113680955
chr10	113854083	113855186
chr10	114043176	114043885
chr10	114173709	114174704
chr10	119080121	119081025
chr10	119205893	119208417
chr10	119252129	119253670
chr10	119305352	119307115
chr10	119369296	119370589
chr10	119541743	119543657
chr10	119679111	119679933
chr10	119725188	119726971
chr10	119872861	119873818
chr10	119891704	119892668
chr10	121927577	121928821
chr10	122053340	122053903
chr10	122112928	122115159
chr10	122142441	122143220
chr10	122374664	122375751
chr10	122460269	122461238
chr10	122492692	122494439
chr10	122879145	122879774
chr10	122979776	122980655
chr10	123008084	123009644
chr10	123132792	123134309
chr10	124646728	124647590
chr10	124801711	124802360
chr10	125049306	125050669
chr10	125145263	125145947
chr10	125158648	125159265
chr10	125822669	125823600
chr10	127920237	127921244
chr10	127922271	127923557
chr10	127991784	127992456
chr10	128012018	128012857
chr10	128069612	128070524
chr10	130110552	130112197
chr10	130135739	130137218
chr10	131980588	131981564
chr10	132331049	132332405
chr10	133257329	133260034
chr10	133307716	133310581
chr10	133356031	133359178
chr10	133379351	133380271
chr10	133394188	133395136
chr11	206027	209268
chr11	234616	235412
chr11	325847	326978
chr11	405684	407059
chr11	415919	417875
chr11	447792	448795
chr11	451270	452408
chr11	503473	505022
chr11	506172	509715
chr11	535702	537451
chr11	560086	560682
chr11	569296	570250
chr11	694189	695201
chr11	726087	726808
chr11	777257	778121
chr11	796219	797481
chr11	798333	800552
chr11	808392	810918
chr11	820180	821155
chr11	826693	832749
chr11	834149	835911
chr11	839224	844202
chr11	847416	849281
chr11	897289	897696
chr11	911221	912185
chr11	925944	926540
chr11	1572402	1573176
chr11	1862985	1863739
chr11	1947522	1948244
chr11	2096945	2098242
chr11	2151369	2152206
chr11	2379635	2381075
chr11	2382932	2383878
chr11	2399068	2401911
chr11	2420422	2421050
chr11	2533236	2534521
chr11	2890322	2893504
chr11	2899045	2900206
chr11	2928360	2932922
chr11	2991428	2993251
chr11	3056712	3057469
chr11	3090485	3092595
chr11	3159838	3160734
chr11	3796924	3797663
chr11	3839672	3840938
chr11	3854409	3855103
chr11	4093612	4094330
chr11	6318849	6321189
chr11	6473502	6475346
chr11	6480627	6482246
chr11	6610831	6612320
chr11	6618652	6619220
chr11	6682124	6683469
chr11	8681878	8684237
chr11	8718555	8719300
chr11	8911236	8911805
chr11	8964739	8965474
chr11	9138207	9138825
chr11	9363591	9365787
chr11	9384805	9385382
chr11	9461118	9461747
chr11	9572708	9573429
chr11	9613532	9614741
chr11	9664077	9664987
chr11	9756074	9757134
chr11	9757891	9760857
chr11	9765034	9766742
chr11	10293324	10294772
chr11	10303064	10303658
chr11	10304301	10305541
chr11	10307280	10307710
chr11	10366580	10367324
chr11	10414716	10415286
chr11	10657859	10659515
chr11	10750931	10751810
chr11	10807773	10808579
chr11	10858076	10859100
chr11	10930725	10931397
chr11	11621485	11621914
chr11	11841190	11842489
chr11	11973223	11974299
chr11	11976657	11977318
chr11	11988405	11989060
chr11	11997665	11998311
chr11	12046577	12048361
chr11	12086273	12087863
chr11	12110006	12110431
chr11	12199980	12200636
chr11	12280943	12281470
chr11	12288163	12289501
chr11	13462483	13463598
chr11	13667856	13668384
chr11	17076330	17076924
chr11	17077848	17078329
chr11	17207210	17208454
chr11	17276208	17277369
chr11	17352365	17353951
chr11	18321939	18323179
chr11	18393854	18395207
chr11	18526563	18527384
chr11	19241326	19242644
chr11	19564436	19565095
chr11	19596349	19596758
chr11	19711955	19712545
chr11	19714429	19715667
chr11	20110145	20111166
chr11	20128002	20129436
chr11	20363395	20364804
chr11	20387116	20388334
chr11	27698771	27699471
chr11	27722602	27723274
chr11	32090279	32090934
chr11	33692960	33693466
chr11	33698841	33700725
chr11	33703923	33704878
chr11	33723523	33724701
chr11	33735175	33735738
chr11	33736675	33737454
chr11	33773444	33775223
chr11	33829081	33829568
chr11	34052398	34053748
chr11	34105157	34106159
chr11	34358126	34359185
chr11	34915710	34916406
chr11	35138446	35140208
chr11	35619970	35620433
chr11	35662268	35663416
chr11	44564223	44565535
chr11	44567676	44569187
chr11	44861848	44862932
chr11	44935612	44937616
chr11	44950397	44951626
chr11	45804227	45805189
chr11	46121996	46122545
chr11	46237341	46239582
chr11	46294627	46296230
chr11	46361045	46362325
chr11	46380215	46385091
chr11	46389155	46390417
chr11	46391947	46393107
chr11	46617184	46618353
chr11	46700785	46701758
chr11	47216107	47217341
chr11	47248799	47250340
chr11	47267884	47270941
chr11	47395127	47396208
chr11	47407469	47408119
chr11	47408842	47409880
chr11	47413883	47416518
chr11	47578231	47579442
chr11	47766461	47767194
chr11	47847819	47848916
chr11	57309662	57311392
chr11	57321999	57323051
chr11	57323870	57324870
chr11	57334990	57336026
chr11	57425202	57427253
chr11	57515075	57515984
chr11	57567731	57568282
chr11	57645805	57646502
chr11	57711445	57712424
chr11	59560288	59561037
chr11	59565858	59566396
chr11	59668274	59668820
chr11	59753847	59756210
chr11	59809448	59810815
chr11	60786703	60787146
chr11	60840691	60843074
chr11	60905754	60906598
chr11	60912579	60913664
chr11	60914215	60914881
chr11	61295491	61296284
chr11	61333220	61334525
chr11	61361276	61362726
chr11	61679902	61680332
chr11	61747147	61747920
chr11	61776871	61777946
chr11	61792688	61793541
chr11	61814908	61816957
chr11	61835097	61835722
chr11	61890825	61891318
chr11	61966738	61968740
chr11	62542515	62548356
chr11	62554483	62556166
chr11	62574171	62576131
chr11	62600684	62604160
chr11	62609750	62613884
chr11	62645806	62646653
chr11	62665122	62667039
chr11	62705494	62706914
chr11	62726790	62727401
chr11	62728025	62729102
chr11	62770257	62770892
chr11	62771451	62772633
chr11	62786313	62787963
chr11	62788927	62789795
chr11	62790696	62792757
chr11	62832502	62833248
chr11	62838973	62840367
chr11	62855335	62856525
chr11	62880663	62881535
chr11	63614241	63614849
chr11	63670851	63671540
chr11	63681700	63682198
chr11	63760683	63761186
chr11	63769224	63771140
chr11	63813747	63814388
chr11	63837258	63838374
chr11	63839323	63839994
chr11	63916045	63916704
chr11	63938902	63940355
chr11	64000710	64004697
chr11	64186168	64187377
chr11	64223588	64228079
chr11	64240401	64241174
chr11	64241719	64243475
chr11	64245295	64246422
chr11	64247126	64247839
chr11	64265554	64266124
chr11	64268207	64269216
chr11	64271396	64272132
chr11	64283163	64284445
chr11	64316465	64318389
chr11	64357751	64358868
chr11	64763369	64764154
chr11	64801913	64802971
chr11	64806813	64807270
chr11	64846989	64848565
chr11	64855152	64855882
chr11	64863538	64864692
chr11	64869587	64871564
chr11	64874303	64879522
chr11	64924841	64925337
chr11	65041276	65041971
chr11	65084026	65085048
chr11	65111946	65113669
chr11	65116205	65117690
chr11	65121387	65122168
chr11	65133692	65134976
chr11	65180947	65181702
chr11	65261861	65262685
chr11	65314865	65317055
chr11	65333863	65334458
chr11	65384674	65386881
chr11	65416436	65418880
chr11	65421204	65424487
chr11	65470545	65472272
chr11	65476335	65478460
chr11	65487848	65489585
chr11	65497351	65498622
chr11	65525157	65526802
chr11	65539270	65541862
chr11	65558774	65561580
chr11	65574552	65575321
chr11	65611981	65614324
chr11	65638073	65641861
chr11	65652158	65656465
chr11	65711656	65712419
chr11	65719297	65720796
chr11	65778722	65780688
chr11	65833067	65833869
chr11	65856769	65858447
chr11	65859203	65860428
chr11	65869525	65872626
chr11	65887562	65889119
chr11	65890288	65893567
chr11	65898826	65900487
chr11	65915983	65916846
chr11	65919206	65920758
chr11	66047104	66047514
chr11	66051264	66053543
chr11	66068008	66070114
chr11	66256834	66258947
chr11	66267220	66268201
chr11	66281303	66282381
chr11	66288434	66289291
chr11	66334290	66337746
chr11	66344495	66345058
chr11	66478387	66480811
chr11	66542896	66547729
chr11	66616033	66617870
chr11	66842297	66845272
chr11	66956461	66958302
chr11	67119850	67120405
chr11	67239442	67240849
chr11	67261761	67262676
chr11	67269518	67271347
chr11	67275820	67279718
chr11	67287008	67289078
chr11	67315508	67316216
chr11	67353659	67357479
chr11	67370822	67372382
chr11	67374097	67374826
chr11	67378768	67379347
chr11	67391079	67392725
chr11	67400257	67401698
chr11	67464834	67466427
chr11	67504454	67509637
chr11	67583758	67585645
chr11	67629060	67630134
chr11	67806079	67806757
chr11	68037535	68040195
chr11	68270283	68270854
chr11	68315499	68315963
chr11	68459537	68460375
chr11	68839202	68841517
chr11	68903572	68904612
chr11	69048908	69049852
chr11	69443146	69444443
chr11	69493866	69494726
chr11	69635857	69646799
chr11	70203245	70204475
chr11	70269369	70270421
chr11	70397431	70399006
chr11	71447911	71448466
chr11	72040995	72042084
chr11	72081149	72081862
chr11	72102459	72104191
chr11	72227771	72228624
chr11	72633173	72634214
chr11	72719962	72721469
chr11	72750859	72753695
chr11	72812729	72815713
chr11	72822494	72824465
chr11	72829744	72833126
chr11	73140714	73142537
chr11	73143075	73143580
chr11	73289118	73290198
chr11	73307855	73310992
chr11	73331905	73335495
chr11	73376520	73377845
chr11	73393009	73393669
chr11	73876402	73877234
chr11	74310839	74311576
chr11	74493317	74493925
chr11	75312352	75315333
chr11	75348232	75351529
chr11	75408269	75409074
chr11	75581965	75585954
chr11	75814059	75814780
chr11	75815327	75815957
chr11	76234563	76236532
chr11	76380298	76381256
chr11	76445012	76445527
chr11	76579071	76580948
chr11	76672327	76673455
chr11	76784707	76785378
chr11	77066860	77067620
chr11	77072502	77073685
chr11	77126817	77127881
chr11	77820194	77821810
chr11	78138790	78140071
chr11	78188871	78190127
chr11	78416781	78417340
chr11	82899964	82900452
chr11	83157072	83158415
chr11	83193330	83194783
chr11	85663886	85665161
chr11	85854933	85855732
chr11	86068173	86069377
chr11	86631983	86632661
chr11	86799722	86801037
chr11	86954488	86956500
chr11	87037335	87038385
chr11	93783935	93784884
chr11	94128956	94129841
chr11	94131007	94131708
chr11	94544402	94545552
chr11	95149858	95150368
chr11	95150938	95151505
chr11	95788837	95789769
chr11	95790539	95791324
chr11	95923584	95924363
chr11	96389399	96390601
chr11	102110582	102112136
chr11	107839457	107840307
chr11	107857934	107859018
chr11	108221963	108222601
chr11	110295839	110296509
chr11	111541342	111542332
chr11	111870930	111871521
chr11	111977295	111977950
chr11	112025279	112025912
chr11	112074019	112074949
chr11	112086293	112087379
chr11	112226062	112226573
chr11	114161511	114163021
chr11	116791471	116793143
chr11	117143926	117144817
chr11	117231585	117232009
chr11	117316260	117316924
chr11	117817984	117819148
chr11	117823344	117824081
chr11	118400655	118401400
chr11	118435052	118436420
chr11	118607564	118611077
chr11	118613374	118614013
chr11	118616619	118618528
chr11	118620026	118622717
chr11	118658456	118660578
chr11	118790182	118792630
chr11	118906983	118907883
chr11	118909561	118914532
chr11	118916177	118917069
chr11	118927888	118929260
chr11	118929940	118931405
chr11	118956188	118956770
chr11	119018604	119019705
chr11	119084252	119085168
chr11	119094229	119095755
chr11	119100657	119101449
chr11	119102454	119103012
chr11	119106616	119107477
chr11	119121274	119121968
chr11	119206278	119206735
chr11	119314502	119317021
chr11	119333449	119333959
chr11	119335178	119336552
chr11	119339842	119340563
chr11	119341078	119342495
chr11	120325128	120325748
chr11	120336526	120336899
chr11	121023744	121024760
chr11	123061385	123062272
chr11	123740977	123741831
chr11	124717920	124719119
chr11	124739870	124740801
chr11	124747296	124747850
chr11	124758163	124763088
chr11	124799454	124800991
chr11	124875790	124881630
chr11	124896051	124897782
chr11	125591438	125593438
chr11	125624881	125626424
chr11	126210815	126212299
chr11	126346202	126348620
chr11	126354351	126355608
chr11	126416407	126417147
chr11	128496776	128497343
chr11	128521524	128522242
chr11	128692209	128693496
chr11	128694788	128695585
chr11	129695324	129696212
chr11	130070395	130071084
chr11	130123395	130124125
chr11	130314939	130315940
chr11	130725583	130727037
chr11	134124660	134125872
chr11	134224031	134224682
chr11	134252811	134253272
chr12	388897	389489
chr12	569403	570610
chr12	643135	643945
chr12	752743	753966
chr12	948610	949395
chr12	1605329	1606197
chr12	2876485	2877438
chr12	2890974	2892021
chr12	2963299	2965316
chr12	3076431	3077203
chr12	3134030	3136022
chr12	3201107	3202551
chr12	3300417	3301249
chr12	3752418	3753618
chr12	4030540	4031385
chr12	4269748	4270624
chr12	4272180	4273004
chr12	4276863	4277362
chr12	5964698	5965925
chr12	6046453	6046909
chr12	6093440	6094017
chr12	6166159	6167700
chr12	6172227	6172785
chr12	6182397	6183608
chr12	6193531	6195951
chr12	6200251	6202918
chr12	6222324	6223248
chr12	6278122	6279962
chr12	6323623	6325786
chr12	6334033	6337912
chr12	6340466	6342461
chr12	6383808	6384376
chr12	6423713	6424321
chr12	6471000	6471923
chr12	6493365	6493945
chr12	6532146	6536315
chr12	6539126	6542330
chr12	6554123	6555757
chr12	6752422	6753559
chr12	6763532	6764121
chr12	6765615	6766212
chr12	6829854	6830333
chr12	6850397	6852028
chr12	6868108	6873206
chr12	6924546	6925256
chr12	6928619	6929594
chr12	6937517	6939188
chr12	6943971	6944618
chr12	7017866	7018729
chr12	7108474	7109384
chr12	7130334	7132095
chr12	7188965	7190034
chr12	7935019	7935844
chr12	8032431	8033926
chr12	8242299	8242964
chr12	11171098	11171550
chr12	11648592	11649260
chr12	12265939	12267681
chr12	12611694	12612434
chr12	12717439	12718624
chr12	12724154	12725414
chr12	12786700	12788453
chr12	12839325	12839998
chr12	13000385	13001248
chr12	13044181	13044795
chr12	13101361	13102087
chr12	13198923	13199467
chr12	14769729	14771052
chr12	14774699	14775142
chr12	15882422	15883034
chr12	19439670	19440286
chr12	21657170	21658006
chr12	22543408	22544588
chr12	24948423	24949337
chr12	25384870	25386068
chr12	26831963	26833201
chr12	26938103	26939070
chr12	27013853	27014680
chr12	27332179	27332710
chr12	27710513	27711339
chr12	29148322	29150229
chr12	29380703	29381243
chr12	30754135	30755514
chr12	30795770	30796447
chr12	31324090	31326028
chr12	31590043	31590768
chr12	32106175	32107543
chr12	32399542	32400275
chr12	32755230	32756104
chr12	38905042	38906057
chr12	40104841	40105863
chr12	42482500	42483755
chr12	42588740	42589556
chr12	43805895	43806592
chr12	45215638	45216927
chr12	45989710	45990609
chr12	46267244	46270030
chr12	46371396	46373938
chr12	47717800	47718318
chr12	47739741	47740936
chr12	47757353	47758889
chr12	47773453	47775087
chr12	47779492	47780319
chr12	47810643	47811351
chr12	47817532	47819538
chr12	48681598	48682233
chr12	48795488	48795912
chr12	48813657	48816324
chr12	48818532	48820197
chr12	48851054	48852121
chr12	48956511	48957970
chr12	48994994	48997925
chr12	49057948	49061471
chr12	49069002	49070226
chr12	49130287	49131311
chr12	49187913	49189283
chr12	49264314	49266591
chr12	49346862	49348103
chr12	49623478	49624539
chr12	49706880	49707400
chr12	49740314	49742486
chr12	49966033	49968181
chr12	50111087	50111785
chr12	50166418	50167394
chr12	50283143	50284140
chr12	50503591	50505819
chr12	50763486	50765166
chr12	51025723	51027395
chr12	51082694	51083748
chr12	51217211	51218957
chr12	51268555	51270145
chr12	51372259	51372944
chr12	51390313	51393406
chr12	51424921	51425677
chr12	51906686	51909570
chr12	51911328	51912332
chr12	51922617	51925971
chr12	52006954	52009895
chr12	52011075	52011740
chr12	52021902	52025392
chr12	52033205	52034218
chr12	52069349	52070908
chr12	52121312	52122203
chr12	52126122	52127649
chr12	52144852	52148911
chr12	52163778	52165600
chr12	52190955	52193762
chr12	52213896	52215188
chr12	52231953	52232626
chr12	52243028	52245262
chr12	52924605	52926328
chr12	53005477	53006163
chr12	53047832	53054596
chr12	53065266	53066480
chr12	53097100	53098841
chr12	53180011	53181023
chr12	53222266	53223197
chr12	53344599	53347071
chr12	53452102	53452916
chr12	53482576	53484306
chr12	53492657	53493608
chr12	53501060	53502395
chr12	53675454	53677617
chr12	54279745	54281350
chr12	54370419	54371345
chr12	54403213	54405305
chr12	54410373	54413251
chr12	54417926	54421627
chr12	55715709	55716631
chr12	55721342	55722471
chr12	55726933	55729776
chr12	55829923	55831190
chr12	55926718	55928436
chr12	55931035	55932206
chr12	56104596	56105367
chr12	56117925	56119051
chr12	56151585	56152437
chr12	56159474	56160033
chr12	56160653	56162706
chr12	56189827	56190557
chr12	56221020	56222295
chr12	56257247	56258178
chr12	56266514	56267966
chr12	56299643	56300710
chr12	56314900	56317228
chr12	56629408	56630841
chr12	56633800	56636372
chr12	56645179	56646005
chr12	56687383	56688260
chr12	57087594	57089812
chr12	57093012	57093977
chr12	57109807	57111220
chr12	57128283	57129334
chr12	57238628	57239921
chr12	57240667	57241075
chr12	57243308	57243836
chr12	57452608	57453008
chr12	57459137	57460184
chr12	57519515	57520597
chr12	57546550	57547155
chr12	57745222	57746072
chr12	57751888	57752417
chr12	57771329	57773787
chr12	57782743	57783938
chr12	57839015	57839669
chr12	57845484	57846731
chr12	57896430	57897030
chr12	58919705	58920575
chr12	62466735	62467373
chr12	62602241	62603827
chr12	64222239	64222948
chr12	64451648	64452663
chr12	64670909	64671297
chr12	65169322	65170291
chr12	65823076	65824733
chr12	65882063	65882638
chr12	66130190	66131054
chr12	67649188	67650771
chr12	68807905	68809038
chr12	69585309	69585980
chr12	70365177	70365614
chr12	71663036	71664778
chr12	74538465	74539254
chr12	76030596	76032839
chr12	76084908	76085303
chr12	76559097	76560171
chr12	76763182	76764245
chr12	79934351	79934882
chr12	82685934	82687526
chr12	88578823	88580583
chr12	89351251	89354317
chr12	89524342	89526203
chr12	92144189	92145645
chr12	93571414	93573391
chr12	94100966	94102261
chr12	94460066	94460677
chr12	94649413	94650383
chr12	95072738	95073641
chr12	95548164	95549461
chr12	95858271	95859326
chr12	96034615	96035530
chr12	96195791	96196409
chr12	96225270	96226163
chr12	96236880	96237981
chr12	96399495	96400371
chr12	96437498	96438438
chr12	98515367	98517112
chr12	98593702	98594579
chr12	98644357	98644856
chr12	100267212	100267903
chr12	101407148	101408717
chr12	101876964	101878135
chr12	102061377	102062123
chr12	104286983	104287828
chr12	104457115	104459039
chr12	105107266	105108233
chr12	106138113	106140946
chr12	106246885	106247292
chr12	106301700	106303371
chr12	106357792	106358363
chr12	106956057	106957243
chr12	107092757	107093951
chr12	108515255	108516390
chr12	108562632	108563835
chr12	108730676	108732548
chr12	108801896	108802392
chr12	108827384	108828735
chr12	108839253	108839688
chr12	108840580	108841428
chr12	109093251	109094271
chr12	109097972	109098792
chr12	109461850	109462607
chr12	109845010	109845506
chr12	109999147	110000430
chr12	110468436	110469928
chr12	110501272	110502105
chr12	110582133	110583076
chr12	111368296	111369022
chr12	111395988	111397378
chr12	111404581	111405331
chr12	111409717	111410705
chr12	111412287	111414087
chr12	111424292	111426292
chr12	111427398	111430677
chr12	111435132	111438971
chr12	111443744	111446273
chr12	111447381	111448800
chr12	111597308	111598512
chr12	111685229	111686128
chr12	111766785	111767671
chr12	111841858	111843126
chr12	112012339	112014229
chr12	112409224	112409655
chr12	112417667	112419841
chr12	113184817	113185748
chr12	113221582	113222110
chr12	113243452	113244533
chr12	113334261	113335200
chr12	113359078	113359553
chr12	113965783	113966614
chr12	116910689	116911688
chr12	118375917	118377124
chr12	119180345	119181042
chr12	119668007	119668556
chr12	120116852	120117837
chr12	120194253	120196159
chr12	120200189	120201329
chr12	120224741	120226525
chr12	120227559	120230663
chr12	120231685	120233104
chr12	120248125	120249914
chr12	120291871	120292826
chr12	120468867	120470946
chr12	120496236	120496996
chr12	120534437	120535118
chr12	120580927	120581387
chr12	120687023	120688234
chr12	120709952	120710456
chr12	121441655	121442850
chr12	121628244	121629265
chr12	121792668	121797024
chr12	121800946	121801678
chr12	121810904	121811975
chr12	122077645	122078477
chr12	122079151	122080195
chr12	122081090	122081878
chr12	122265825	122266829
chr12	122421608	122422458
chr12	122500176	122501026
chr12	122859589	122861717
chr12	122946931	122948687
chr12	122951554	122953687
chr12	122979475	122982245
chr12	122984962	122985587
chr12	123268529	123270850
chr12	123363847	123365595
chr12	123384376	123384956
chr12	123387600	123388705
chr12	123583461	123584635
chr12	123601241	123602572
chr12	124353865	124354750
chr12	124379064	124383222
chr12	124385207	124387132
chr12	124388306	124392937
chr12	124422094	124424012
chr12	124465874	124466928
chr12	124510425	124514579
chr12	124542165	124542740
chr12	124566243	124567348
chr12	124654035	124655174
chr12	124725981	124726802
chr12	124745922	124748327
chr12	124862663	124863907
chr12	124913285	124915352
chr12	124926367	124928412
chr12	124939157	124941254
chr12	131710397	131711760
chr12	131895333	131897462
chr12	131928649	131930013
chr12	131949082	131950068
chr12	132144560	132145102
chr12	132560261	132562215
chr12	132593179	132594264
chr12	132827800	132829673
chr13	19781889	19783081
chr13	19862578	19864913
chr13	19957456	19958232
chr13	20525162	20526225
chr13	20566774	20567640
chr13	20773254	20774373
chr13	21037173	21038359
chr13	21060914	21062314
chr13	21076294	21078126
chr13	21176206	21177066
chr13	23375032	23375605
chr13	23578664	23580094
chr13	24160752	24161497
chr13	25286880	25287816
chr13	25300799	25301655
chr13	26016655	26017643
chr13	26253892	26254781
chr13	27251217	27252153
chr13	27424387	27426021
chr13	27621909	27622503
chr13	27953357	27954137
chr13	28346255	28346679
chr13	28493598	28496160
chr13	28658401	28659656
chr13	29547857	29548513
chr13	29594581	29595501
chr13	30870964	30873170
chr13	30905574	30906362
chr13	31043985	31044496
chr13	31046692	31047359
chr13	31160903	31161900
chr13	32315055	32315760
chr13	36297420	36298281
chr13	36998648	36999385
chr13	39037459	39037969
chr13	39602252	39603646
chr13	40611602	40612033
chr13	40664298	40665089
chr13	41060005	41062033
chr13	41310814	41312006
chr13	41561815	41562511
chr13	42048752	42049699
chr13	42271341	42271975
chr13	44577448	44578378
chr13	44917524	44918311
chr13	44918824	44919512
chr13	45340277	45341900
chr13	45464828	45465705
chr13	46551982	46552780
chr13	46553430	46555002
chr13	46796746	46797583
chr13	48233282	48233941
chr13	48532185	48533667
chr13	48975625	48976939
chr13	49585110	49586324
chr13	49690762	49691542
chr13	49936024	49937174
chr13	50080951	50081806
chr13	50124865	50127573
chr13	50130397	50130976
chr13	51222598	51223498
chr13	51452447	51453046
chr13	52128434	52129288
chr13	52405431	52406274
chr13	52449868	52450923
chr13	52599941	52600666
chr13	60163869	60164570
chr13	60396102	60397261
chr13	72781332	72782490
chr13	75219770	75220678
chr13	75481133	75482376
chr13	75635191	75637020
chr13	76884856	76886395
chr13	77326081	77326964
chr13	77329245	77330073
chr13	78595835	78596684
chr13	79405410	79406511
chr13	79480946	79481973
chr13	80341592	80343449
chr13	91346823	91347766
chr13	95300882	95301285
chr13	95301835	95302244
chr13	96052766	96053347
chr13	97258604	97259575
chr13	97975356	97976244
[truncated: 5,491 more rows]
