# Supplementary material for: Remodeling of the endothelial cell transcriptional program via paracrine and DNA-binding activities of MPO
Source: iScience. 2024 Jan 12;27(2):108898. doi: 10.1016/j.isci.2024.108898 (PMC10844825; doi:10.1016/j.isci.2024.108898)
Supplement: Table S2. ATAC-seq regions of increased chromatin / decreased chromatin accessibility [file mmc3.xlsx]

## Sheet: Annotated genomic regions
Table S2 - Regions of altered chromatin accessibility identified upon MPO treatment. (A) - All differentially accessible regions with gene annotation. Related to Figure 2.
seqnames	start	end	width	strand	peak	feature	start_position	end_position	feature_strand	insideFeature	Gene
chr1	2656500	2675400	18901	*	1	ENSG00000215912	2567415	2718286	-	inside	TTC34
chr1	2677900	2683400	5501	*	2	ENSG00000215912	2567415	2718286	-	inside	TTC34
chr1	2688600	2702800	14201	*	3	ENSG00000215912	2567415	2718286	-	inside	TTC34
chr1	2753600	2759300	5701	*	4	ENSG00000231630	2730997	2731563	-	upstream	FBXO42	22037	NearestLocation
chr1	2759700	2768000	8301	*	5	ENSG00000231630	2730997	2731563	-	upstream	FBXO42	28137	NearestLocation
chr1	13083000	13088200	5201	*	6	ENSG00000270601	13108842	13112679	-	downstream	SPATA21	20642	NearestLocation
chr1	13088600	13095800	7201	*	7	ENSG00000270601	13108842	13112679	-	downstream	HSD3BP1	13042	NearestLocation
chr1	13129000	13138600	9601	*	8	ENSG00000250113	13123246	13126086	-	upstream	PHGDH	2914	NearestLocation
chr1	16663300	16669700	6401	*	9	ENSG00000037637	16573334	16678949	-	inside	SRGAP2-AS1
chr1	16670000	16676700	6701	*	10	ENSG00000037637	16573334	16678949	-	inside	NBPF20
chr1	16735500	16744300	8801	*	11	ENSG00000187144	16713612	16763919	-	inside	NBPF20
chr1	108235000	108241000	6001	*	12	ENSG00000265536	108318796	108318878	-	downstream	NBPF20	77796	NearestLocation
chr1	108453100	108458300	5201	*	13	ENSG00000230489	108507065	108537229	+	upstream	NBPF20	48765	NearestLocation
chr1	120015400	120021200	5801	*	14	ENSG00000187481	120009844	120016426	+	overlapEnd	NBPF20
chr1	120229100	120234300	5201	*	15	ENSG00000092621	120202421	120286838	+	inside	NBPF20
chr1	120772900	120779900	7001	*	16	ENSG00000188610	120837756	120855681	+	upstream		57856	NearestLocation
chr1	121140000	121145700	5701	*	17	ENSG00000230806	121102017	121140666	-	overlapStart
chr1	121260000	121265200	5201	*	18	ENSG00000272583	121260164	121260627	-	includeFeature		164	NearestLocation
chr1	121297200	121303900	6701	*	19	ENSG00000224857	121315744	121322322	-	downstream		11844	NearestLocation
chr1	144054200	144059500	5301	*	20	ENSG00000271644	144043972	144044082	-	upstream		10118	NearestLocation
chr1	144060900	144066400	5501	*	21	ENSG00000271644	144043972	144044082	-	upstream	ABHD17AP1	16818	NearestLocation
chr1	144077800	144088300	10501	*	22	ENSG00000224363	144089214	144091946	-	downstream		914	NearestLocation
chr1	144120100	144127900	7801	*	23	ENSG00000162825	144146808	144224481	+	upstream		18908	NearestLocation
chr1	144142200	144150400	8201	*	24	ENSG00000162825	144146808	144224481	+	overlapStart
chr1	144157400	144167500	10101	*	25	ENSG00000162825	144146808	144224481	+	inside
chr1	144173400	144184100	10701	*	26	ENSG00000162825	144146808	144224481	+	inside	MIR181A1HG
chr1	144203000	144212100	9101	*	27	ENSG00000162825	144146808	144224481	+	inside	PARGP1
chr1	144213800	144220000	6201	*	28	ENSG00000162825	144146808	144224481	+	inside	PTPN20
chr1	144220300	144226300	6001	*	29	ENSG00000162825	144146808	144224481	+	overlapEnd
chr1	144245400	144253100	7701	*	30	ENSG00000207106	144311213	144311376	-	downstream		58113	NearestLocation
chr1	144284300	144290600	6301	*	31	ENSG00000207106	144311213	144311376	-	downstream		20613	NearestLocation
chr1	144638900	144644400	5501	*	32	ENSG00000203843	144612266	144612683	-	upstream	LINC01520	26217	NearestLocation
chr1	144702600	144709000	6401	*	33	ENSG00000215861	144676874	144679969	-	upstream		22631	NearestLocation
chr1	144713700	144721600	7901	*	34	ENSG00000215861	144676874	144679969	-	upstream		33731	NearestLocation
chr1	144746400	144752100	5701	*	35	ENSG00000168614	144811744	144830413	+	upstream		59644	NearestLocation
chr1	144783900	144791000	7101	*	36	ENSG00000168614	144811744	144830413	+	upstream		20744	NearestLocation
chr1	144803600	144808700	5101	*	37	ENSG00000168614	144811744	144830413	+	upstream		3044	NearestLocation
chr1	144814000	144823700	9701	*	38	ENSG00000168614	144811744	144830413	+	inside
chr1	144866600	144880000	13401	*	39	ENSG00000254913	144874945	144878163	+	includeFeature		1837	NearestLocation
chr1	144892500	144897600	5101	*	40	ENSG00000266739	144877330	144877395	+	downstream		15105	NearestLocation
chr1	144897900	144905300	7401	*	41	ENSG00000266739	144877330	144877395	+	downstream		20505	NearestLocation
chr1	144935400	144940700	5301	*	42	ENSG00000222788	144944672	144944750	+	upstream		3972	NearestLocation
chr1	145042800	145054100	11301	*	43	ENSG00000252656	145044651	145044900	+	includeFeature		1851	NearestLocation
chr1	145087500	145093600	6101	*	44	ENSG00000271546	145088039	145088567	-	includeFeature		539	NearestLocation
chr1	145297200	145307100	9901	*	45	ENSG00000163386	145289772	145370303	+	inside
chr1	145311400	145321800	10401	*	46	ENSG00000163386	145289772	145370303	+	inside
chr1	145322700	145328200	5501	*	47	ENSG00000163386	145289772	145370303	+	inside
chr1	145336900	145349000	12101	*	48	ENSG00000233396	145373054	145382434	-	downstream		24054	NearestLocation
chr1	145349400	145357700	8301	*	49	ENSG00000233396	145373054	145382434	-	downstream		15354	NearestLocation
chr1	145358000	145368200	10201	*	50	ENSG00000233396	145373054	145382434	-	downstream		4854	NearestLocation
chr1	145372600	145382800	10201	*	51	ENSG00000233396	145373054	145382434	-	includeFeature		366	NearestLocation
chr1	145383100	145390500	7401	*	52	ENSG00000201558	145382757	145382920	+	downstream		180	NearestLocation
chr1	145502800	145508700	5901	*	53	ENSG00000131795	145507598	145513536	+	overlapStart
chr1	146077300	146084000	6701	*	54	ENSG00000198658	146076838	146080009	+	overlapEnd
chr1	146088400	146093700	5301	*	55	ENSG00000152042	146032647	146082765	-	upstream		5635	NearestLocation
chr1	146094600	146102000	7401	*	56	ENSG00000152042	146032647	146082765	-	upstream		11835	NearestLocation
chr1	146102300	146114800	12501	*	57	ENSG00000152042	146032647	146082765	-	upstream		19535	NearestLocation
chr1	146172900	146178700	5801	*	58	ENSG00000227733	146093234	146159103	-	upstream		13797	NearestLocation
chr1	146209500	146214700	5201	*	59	ENSG00000232637	146032648	146253110	-	inside
chr1	146272300	146279100	6801	*	60	ENSG00000232637	146032648	146253110	-	upstream		19190	NearestLocation
chr1	146305100	146311500	6401	*	61	ENSG00000239475	146310555	146349531	+	overlapStart
chr1	146850800	146856100	5301	*	62	ENSG00000226653	146890777	146891610	+	upstream		34677	NearestLocation
chr1	148069900	148075600	5701	*	63	ENSG00000122497	148003642	148025863	-	upstream		44037	NearestLocation
chr1	148076700	148083700	7001	*	64	ENSG00000122497	148003642	148025863	-	upstream		50837	NearestLocation
chr1	148541800	148548300	6501	*	65	ENSG00000229002	148542873	148545128	+	includeFeature		1073	NearestLocation
chr1	148548800	148556900	8101	*	66	ENSG00000229002	148542873	148545128	+	downstream		3672	NearestLocation
chr1	148558300	148563400	5101	*	67	ENSG00000243452	148555979	148596267	+	inside
chr1	148622100	148628000	5901	*	68	ENSG00000271439	148616292	148616578	+	downstream		5522	NearestLocation
chr1	148676100	148682200	6101	*	69	ENSG00000231267	148644011	148644795	+	downstream		31305	NearestLocation
chr1	148712300	148717700	5401	*	70	ENSG00000237533	148736689	148737087	-	downstream		18989	NearestLocation
chr1	148719800	148731400	11601	*	71	ENSG00000237533	148736689	148737087	-	downstream		5289	NearestLocation
chr1	148753800	148762200	8401	*	72	ENSG00000237343	148760504	148761583	+	includeFeature		617	NearestLocation
chr1	148833100	148838400	5301	*	73	ENSG00000235887	148852393	148853717	+	upstream		13993	NearestLocation
chr1	149226600	149232200	5601	*	74	ENSG00000206737	149224058	149224221	-	upstream		2379	NearestLocation
chr1	149335400	149341200	5801	*	75	ENSG00000237503	149340659	149341066	-	includeFeature		134	NearestLocation
chr1	149496000	149502700	6701	*	76	ENSG00000212544	149514090	149514256	-	downstream		11390	NearestLocation
chr1	149517700	149523900	6201	*	77	ENSG00000212544	149514090	149514256	-	upstream		3444	NearestLocation
chr1	149524200	149531400	7201	*	78	ENSG00000271594	149524787	149525073	+	includeFeature		587	NearestLocation
chr1	149697500	149703200	5701	*	79	ENSG00000197844	149689368	149689854	+	downstream		7646	NearestLocation
chr1	149828800	149835900	7101	*	80	ENSG00000182217	149825607	149832714	-	overlapStart
chr1	149837200	149843500	6301	*	81	ENSG00000182217	149825607	149832714	-	upstream		4486	NearestLocation
chr1	149855600	149864900	9301	*	82	ENSG00000184678	149856010	149858232	-	includeFeature		410	NearestLocation
chr1	186667900	186679200	11301	*	83	ENSG00000273129	186649754	186650578	+	downstream		17322	NearestLocation
chr1	198878600	198884200	5601	*	84	ENSG00000229989	198776622	198906558	-	inside
chr1	206296900	206302200	5301	*	85	ENSG00000196533	206238872	206288647	-	upstream		8253	NearestLocation
chr1	228608300	228635300	27001	*	86	ENSG00000162931	228595641	228604562	-	upstream		3738	NearestLocation
chr1	228635800	228646700	10901	*	87	ENSG00000230841	228636864	228637322	-	includeFeature		1064	NearestLocation
chr10	45825400	45830700	5301	*	88	ENSG00000256574	45798102	45811056	-	upstream		14344	NearestLocation
chr10	46382800	46389400	6601	*	89	ENSG00000239883	46349541	46411619	-	inside
chr10	46507800	46514100	6301	*	90	ENSG00000239883	46349541	46411619	-	upstream		96181	NearestLocation
chr10	46584500	46590500	6001	*	91	ENSG00000204179	46549955	46641045	-	inside
chr10	47870600	47878500	7901	*	92	ENSG00000152726	47894023	47949412	+	upstream		15523	NearestLocation
chr10	47882100	47891400	9301	*	93	ENSG00000152726	47894023	47949412	+	upstream		2623	NearestLocation
chr10	47909900	47920100	10201	*	94	ENSG00000152726	47894023	47949412	+	inside
chr10	47924800	47929900	5101	*	95	ENSG00000152726	47894023	47949412	+	inside
chr10	47930200	47936900	6701	*	96	ENSG00000237393	47965760	47967323	+	upstream		28860	NearestLocation
chr10	47960800	47966600	5801	*	97	ENSG00000237393	47965760	47967323	+	overlapStart
chr10	87224100	87229500	5401	*	98	ENSG00000230962	87209349	87251753	+	inside
chr10	87363000	87368300	5301	*	99	ENSG00000234942	87365150	87366263	+	includeFeature		2037	NearestLocation
chr11	1996900	2004000	7101	*	100	ENSG00000226416	2004467	2011150	-	downstream		467	NearestLocation
chr11	2008200	2024800	16601	*	101	ENSG00000226416	2004467	2011150	-	overlapStart
chr11	2028300	2040400	12101	*	102	ENSG00000130600	2016406	2022700	-	upstream		5600	NearestLocation
chr11	48893700	48899800	6101	*	103	ENSG00000255551	48901663	48906789	+	upstream		1863	NearestLocation
chr11	61212500	61220800	8301	*	104	ENSG00000240823	61211602	61211899	+	downstream		601	NearestLocation
chr11	61222300	61230500	8201	*	105	ENSG00000240823	61211602	61211899	+	downstream		10401	NearestLocation
chr11	61230900	61238000	7101	*	106	ENSG00000162148	61248592	61258403	+	upstream		10592	NearestLocation
chr11	61241100	61246500	5401	*	107	ENSG00000162148	61248592	61258403	+	upstream		2092	NearestLocation
chr11	89903200	89908300	5101	*	108	ENSG00000077616	89864683	89926062	+	inside
chr13	33269900	33275100	5201	*	109	ENSG00000207325	33337576	33337690	-	downstream		62476	NearestLocation
chr14	85545400	85550700	5301	*	110	ENSG00000271712	85464622	85465640	-	upstream		79760	NearestLocation
chr15	43667400	43675500	8101	*	111	ENSG00000140265	43650370	43663223	-	upstream		4177	NearestLocation
chr15	43691100	43696400	5301	*	112	ENSG00000243871	43683633	43683925	-	upstream		7175	NearestLocation
chr15	43713100	43718700	5601	*	113	ENSG00000243871	43683633	43683925	-	upstream		29175	NearestLocation
chr15	84166600	84173100	6501	*	114	ENSG00000140600	84115980	84287495	+	inside
chr15	84187000	84195000	8001	*	115	ENSG00000140600	84115980	84287495	+	inside
chr15	84198600	84206200	7601	*	116	ENSG00000140600	84115980	84287495	+	inside
chr15	84225100	84231600	6501	*	117	ENSG00000223180	84284938	84285010	+	upstream		53338	NearestLocation
chr15	84330600	84337800	7201	*	118	ENSG00000156218	84322838	84708594	+	inside
chr15	84341100	84348000	6901	*	119	ENSG00000156218	84322838	84708594	+	inside
chr15	85193000	85204300	11301	*	120	ENSG00000177082	85185999	85197574	-	overlapStart
chr15	85204800	85211100	6301	*	121	ENSG00000197696	85198360	85201794	-	upstream		3006	NearestLocation
chr16	2563100	2570500	7401	*	122	ENSG00000185883	2563871	2570219	+	includeFeature		281	NearestLocation
chr16	2631400	2638300	6901	*	123	ENSG00000260436	2621571	2622354	-	upstream		9046	NearestLocation
chr16	14687100	14696100	9001	*	124	ENSG00000242430	14695684	14695951	-	includeFeature		149	NearestLocation
chr16	14696500	14706000	9501	*	125	ENSG00000242430	14695684	14695951	-	upstream		549	NearestLocation
chr16	14732500	14738900	6401	*	126	ENSG00000238964	14737645	14737706	+	includeFeature		1194	NearestLocation
chr16	14739300	14747400	8101	*	127	ENSG00000238964	14737645	14737706	+	downstream		1594	NearestLocation
chr16	15332600	15339900	7301	*	128	ENSG00000264182	15252314	15252378	-	upstream		80222	NearestLocation
chr16	16289100	16299600	10501	*	129	ENSG00000262332	16316884	16318118	+	upstream		17284	NearestLocation
chr16	16305400	16327200	21801	*	130	ENSG00000262332	16316884	16318118	+	includeFeature		9082	NearestLocation
chr16	16331700	16337400	5701	*	131	ENSG00000103226	16326352	16388668	+	inside
chr16	16343600	16348900	5301	*	132	ENSG00000263029	16354723	16355092	-	downstream		5823	NearestLocation
chr16	16350200	16358100	7901	*	133	ENSG00000263029	16354723	16355092	-	includeFeature		3008	NearestLocation
chr16	16371900	16382600	10701	*	134	ENSG00000262848	16383992	16386099	-	downstream		1392	NearestLocation
chr16	16391700	16398500	6801	*	135	ENSG00000257381	16394007	16394683	+	includeFeature		2307	NearestLocation
chr16	18293400	18298600	5201	*	136	ENSG00000260242	18096663	18266920	-	upstream		26480	NearestLocation
chr16	18313800	18324400	10601	*	137	ENSG00000260242	18096663	18266920	-	upstream		46880	NearestLocation
chr16	18329900	18336300	6401	*	138	ENSG00000260242	18096663	18266920	-	upstream		62980	NearestLocation
chr16	18342300	18347700	5401	*	139	ENSG00000260242	18096663	18266920	-	upstream		75380	NearestLocation
chr16	18348800	18354300	5501	*	140	ENSG00000260242	18096663	18266920	-	upstream		81880	NearestLocation
chr16	18355100	18364800	9701	*	141	ENSG00000214940	18411799	18441131	-	downstream		46999	NearestLocation
chr16	18373200	18381300	8101	*	142	ENSG00000214940	18411799	18441131	-	downstream		30499	NearestLocation
chr16	18383200	18407200	24001	*	143	ENSG00000214940	18411799	18441131	-	downstream		4599	NearestLocation
chr16	18412700	18420300	7601	*	144	ENSG00000214940	18411799	18441131	-	inside
chr16	20491200	20496500	5301	*	145	ENSG00000267824	20499024	20500981	+	upstream		2524	NearestLocation
chr16	21391500	21397300	5801	*	146	ENSG00000158482	21391313	21403412	+	inside
chr16	21401300	21414700	13401	*	147	ENSG00000158482	21391313	21403412	+	overlapEnd
chr16	21425800	21438500	12701	*	148	ENSG00000169246	21413558	21459888	-	inside
chr16	21438800	21446000	7201	*	149	ENSG00000169246	21413558	21459888	-	inside
chr16	21488800	21497800	9001	*	150	ENSG00000238954	21468647	21468750	-	upstream		20050	NearestLocation
chr16	21788700	21795900	7201	*	151	ENSG00000260306	21805416	21807080	-	downstream		9516	NearestLocation
chr16	21831100	21836300	5201	*	152	ENSG00000248124	21807951	21831731	-	overlapStart
chr16	21836600	21841700	5101	*	153	ENSG00000248124	21807951	21831731	-	upstream		4869	NearestLocation
chr16	21842000	21861500	19501	*	154	ENSG00000248124	21807951	21831731	-	upstream		10269	NearestLocation
chr16	21868500	21875900	7401	*	155	ENSG00000185864	21845890	21892148	-	inside
chr16	21923400	21929300	5901	*	156	ENSG00000185710	21890659	21930477	-	inside
chr16	22480800	22486000	5201	*	157	ENSG00000243716	22490442	22547842	+	upstream		4442	NearestLocation
chr16	22492800	22499800	7001	*	158	ENSG00000239172	22492795	22492898	+	overlapEnd
chr16	22500100	22521900	21801	*	159	ENSG00000239172	22492795	22492898	+	downstream		7202	NearestLocation
chr16	22528900	22537500	8601	*	160	ENSG00000257838	22557019	22588186	+	upstream		19519	NearestLocation
chr16	22604200	22610200	6001	*	161	ENSG00000260973	22621852	22623517	-	downstream		11652	NearestLocation
chr16	28379700	28387500	7801	*	162	ENSG00000271623	28376021	28376654	+	downstream		3046	NearestLocation
chr16	28422900	28428100	5201	*	163	ENSG00000261089	28425024	28426339	+	includeFeature		1761	NearestLocation
chr16	28667400	28674100	6701	*	164	ENSG00000238684	28683554	28683657	-	downstream		9454	NearestLocation
chr16	28707200	28712600	5401	*	165	ENSG00000259982	28711615	28712861	-	overlapEnd
chr16	28769900	28777100	7201	*	166	ENSG00000196993	28763108	28784128	+	inside
chr16	30192000	30214800	22801	*	167	ENSG00000102879	30194148	30200397	+	includeFeature		2148	NearestLocation
chr16	30219700	30228600	8901	*	168	ENSG00000258130	30215637	30220392	-	overlapStart
chr16	30246500	30253500	7001	*	169	ENSG00000261203	30229541	30233251	+	downstream		13249	NearestLocation
chr16	30257700	30266000	8301	*	170	ENSG00000198064	30234258	30265831	-	overlapStart
chr16	30268500	30274100	5601	*	171	ENSG00000198064	30234258	30265831	-	upstream		2669	NearestLocation
chr16	32861300	32866600	5301	*	172	ENSG00000259303	32859034	32859477	+	downstream		1823	NearestLocation
chr16	33542500	33549500	7001	*	173	ENSG00000261580	33571888	33572146	+	upstream		22388	NearestLocation
chr16	33578800	33586400	7601	*	174	ENSG00000260308	33573502	33573715	+	downstream		5085	NearestLocation
chr16	55789500	55797600	8101	*	175	ENSG00000228695	55794460	55828070	+	overlapStart
chr16	70180100	70187300	7201	*	176	ENSG00000157335	70207225	70221264	+	upstream		19925	NearestLocation
chr17	18431000	18439900	8901	*	177	ENSG00000227689	18430871	18431775	+	overlapEnd
chr17	20507500	20513200	5701	*	178	ENSG00000226096	20512775	20512923	-	includeFeature		277	NearestLocation
chr17	22376600	22398500	21901	*	179	ENSG00000264970	22203742	22205012	+	downstream		171588	NearestLocation
chr17	22398800	22407700	8901	*	180	ENSG00000264970	22203742	22205012	+	downstream		193788	NearestLocation
chr17	36163800	36171100	7301	*	181	ENSG00000237184	36158869	36162759	-	upstream		1041	NearestLocation
chr17	36249900	36260100	10201	*	182	ENSG00000267671	36187925	36244363	-	upstream		5537	NearestLocation
chr17	36280000	36285300	5301	*	183	ENSG00000185128	36283971	36294915	+	overlapStart
chr17	36323900	36332400	8501	*	184	ENSG00000270399	36333639	36333776	+	upstream		1239	NearestLocation
chr17	36351200	36357500	6301	*	185	ENSG00000197681	36337711	36358166	-	inside
chr17	36372800	36388300	15501	*	186	ENSG00000207212	36387075	36387176	-	includeFeature		1124	NearestLocation
chr17	37923600	37930100	6501	*	187	ENSG00000264198	37913974	37920089	-	upstream		3511	NearestLocation
chr17	37930400	37937700	7301	*	188	ENSG00000264198	37913974	37920089	-	upstream		10311	NearestLocation
chr17	37952200	37958200	6001	*	189	ENSG00000264198	37913974	37920089	-	upstream		32111	NearestLocation
chr17	37976400	37993600	17201	*	190	ENSG00000264663	37991290	37992333	-	includeFeature		1267	NearestLocation
chr17	37999400	38017600	18201	*	191	ENSG00000226117	37995622	37995777	-	upstream		3623	NearestLocation
chr17	38056000	38072000	16001	*	192	ENSG00000073605	38060848	38076107	-	overlapEnd
chr17	38127700	38145100	17401	*	193	ENSG00000167914	38119226	38134019	+	overlapEnd
chr17	38177000	38193400	16401	*	194	ENSG00000108342	38171614	38174066	+	downstream		2934	NearestLocation
chr17	46341000	46347100	6101	*	195	ENSG00000235300	46371709	46386124	+	upstream		24609	NearestLocation
chr17	46513000	46519500	6501	*	196	ENSG00000141293	46210802	46507637	-	upstream		5363	NearestLocation
chr17	46589900	46595100	5201	*	197	ENSG00000120094	46605888	46608359	-	downstream		10788	NearestLocation
chr17	60022600	60028100	5501	*	198	ENSG00000108506	59942731	60005377	-	upstream		17223	NearestLocation
chr17	60028500	60035000	6501	*	199	ENSG00000108506	59942731	60005377	-	upstream		23123	NearestLocation
chr17	60111000	60118100	7101	*	200	ENSG00000200842	60114194	60114306	+	includeFeature		3194	NearestLocation
chr17	60118800	60126400	7601	*	201	ENSG00000200842	60114194	60114306	+	downstream		4494	NearestLocation
chr19	8294100	8301600	7501	*	202	ENSG00000271717	8287037	8304532	-	inside
chr2	95784200	95792100	7901	*	203	ENSG00000144029	95752952	95815179	-	inside
chr2	111500500	111505600	5101	*	204	ENSG00000153093	111490150	111875799	+	inside
chr2	187512900	187519200	6301	*	205	ENSG00000144369	187558698	187630685	+	upstream		39498	NearestLocation
chr2	187519700	187524800	5101	*	206	ENSG00000144369	187558698	187630685	+	upstream		33898	NearestLocation
chr2	215353600	215359500	5901	*	207	ENSG00000224257	215374920	215401614	+	upstream		15420	NearestLocation
chr2	215368100	215374500	6401	*	208	ENSG00000224257	215374920	215401614	+	upstream		420	NearestLocation
chr2	240676500	240681600	5101	*	209	ENSG00000220256	240684554	240724577	+	upstream		2954	NearestLocation
chr20	26055800	26062600	6801	*	210	ENSG00000125804	26035291	26073683	+	inside
chr20	26083600	26091800	8201	*	211	ENSG00000240108	26084052	26094664	-	overlapEnd
chr21	8826500	8831600	5101	*	212	ENSG00000238411	9683191	9683272	+	upstream		851591	NearestLocation
chr21	9814900	9820500	5601	*	213	ENSG00000264462	9825832	9826011	+	upstream		5332	NearestLocation
chr21	43104900	43110200	5301	*	214	ENSG00000227702	43099341	43117496	+	inside
chr21	43167900	43173000	5101	*	215	ENSG00000236883	43159533	43161468	+	downstream		6432	NearestLocation
chr21	43173300	43180900	7601	*	216	ENSG00000236883	43159533	43161468	+	downstream		11832	NearestLocation
chr21	43394200	43402400	8201	*	217	ENSG00000157617	43305221	43373999	-	upstream		20201	NearestLocation
chr21	43415800	43422600	6801	*	218	ENSG00000237232	43429303	43445060	+	upstream		6703	NearestLocation
chr21	43445600	43451300	5701	*	219	ENSG00000173276	43406940	43430496	-	upstream		15104	NearestLocation
chr21	43476300	43482400	6101	*	220	ENSG00000177398	43483068	43563563	+	upstream		668	NearestLocation
chr21	44130800	44136800	6001	*	221	ENSG00000225731	44153704	44161868	-	downstream		16904	NearestLocation
chr21	44237200	44250300	13101	*	222	ENSG00000225218	44251150	44256587	-	downstream		850	NearestLocation
chr22	15733700	15738900	5201	*	223	ENSG00000233866	16062157	16063236	+	upstream		323257	NearestLocation
chr22	15760200	15765400	5201	*	224	ENSG00000233866	16062157	16063236	+	upstream		296757	NearestLocation
chr22	15884500	15891800	7301	*	225	ENSG00000233866	16062157	16063236	+	upstream		170357	NearestLocation
chr22	23961000	23969200	8201	*	226	ENSG00000189269	23950639	23974508	-	inside
chr4	8622100	8636800	14701	*	227	ENSG00000109625	8594387	8621488	+	downstream		612	NearestLocation
chr4	131750800	131762300	11501	*	228	ENSG00000250503	131802182	131806796	-	downstream		39882	NearestLocation
chr6	31997800	32004500	6701	*	229	ENSG00000229776	32000490	32004035	-	includeFeature		465	NearestLocation
chr6	32030500	32037300	6801	*	230	ENSG00000252512	32046285	32046405	-	downstream		8985	NearestLocation
chr6	75793600	75799500	5901	*	231	ENSG00000111799	75794042	75915767	-	overlapEnd
chr6	170655300	170662000	6701	*	232	ENSG00000266245	170639849	170639932	+	downstream		15368	NearestLocation
chr7	5933700	5939000	5301	*	233	ENSG00000122674	5938356	5965605	+	overlapStart
chr7	56940500	56945700	5201	*	234	ENSG00000233437	56943078	56949839	-	overlapEnd
chr7	56958200	56965800	7601	*	235	ENSG00000233437	56943078	56949839	-	upstream		8361	NearestLocation
chr7	57839600	57847900	8301	*	236	ENSG00000224484	57836678	57837227	-	upstream		2373	NearestLocation
chr7	63548600	63553800	5201	*	237	ENSG00000223558	63545938	63546954	+	downstream		1646	NearestLocation
chr7	63611500	63618600	7101	*	238	ENSG00000213643	63610063	63610810	-	upstream		690	NearestLocation
chr7	63755800	63765500	9701	*	239	ENSG00000234444	63767837	63815238	+	upstream		2337	NearestLocation
chr7	65645700	65650900	5201	*	240	ENSG00000234185	65584590	65629998	-	upstream		15702	NearestLocation
chr7	72957300	72962900	5601	*	241	ENSG00000106635	72950686	72972332	-	inside
chr7	73030800	73036700	5901	*	242	ENSG00000009950	73007524	73038873	-	inside
chr7	73077600	73086800	9201	*	243	ENSG00000176428	73082155	73086442	+	includeFeature		358	NearestLocation
chr7	73157000	73163500	6501	*	244	ENSG00000106077	73150424	73153197	-	upstream		3803	NearestLocation
chr7	73222500	73228900	6401	*	245	ENSG00000189143	73213872	73247014	+	inside
chr7	74788900	74794000	5101	*	246	ENSG00000230195	74765876	74789332	+	overlapEnd
chr7	75175600	75182100	6501	*	247	ENSG00000127957	75132254	75157478	-	upstream		18122	NearestLocation
chr7	75231400	75239100	7701	*	248	ENSG00000264312	75209959	75210221	-	upstream		21179	NearestLocation
chr7	75266800	75272500	5701	*	249	ENSG00000264312	75209959	75210221	-	upstream		56579	NearestLocation
chr7	75282300	75287700	5401	*	250	ENSG00000264312	75209959	75210221	-	upstream		72079	NearestLocation
chr7	75370000	75377500	7501	*	251	ENSG00000127946	75162621	75368280	-	upstream		1720	NearestLocation
chr7	75378400	75384400	6001	*	252	ENSG00000127946	75162621	75368280	-	upstream		10120	NearestLocation
chr7	75401500	75412800	11301	*	253	ENSG00000006606	75398851	75419214	-	inside
chr7	102352000	102358000	6001	*	254	ENSG00000233297	102322283	102330916	-	upstream		21084	NearestLocation
chr7	134819900	134825400	5501	*	255	ENSG00000223500	134813196	134814437	+	downstream		5463	NearestLocation
chr7	134826600	134832400	5801	*	256	ENSG00000146859	134832824	134850967	+	upstream		424	NearestLocation
chr7	143531500	143537000	5501	*	257	ENSG00000253882	143339348	143534026	-	overlapStart
chr7	143579400	143585200	5801	*	258	ENSG00000198420	143548468	143599291	-	inside
chr7	143615900	143623200	7301	*	259	ENSG00000221910	143632259	143633372	+	upstream		9059	NearestLocation
chr7	143700800	143706500	5701	*	260	ENSG00000221813	143701022	143702068	+	includeFeature		222	NearestLocation
chr7	143711600	143717900	6301	*	261	ENSG00000221813	143701022	143702068	+	downstream		9532	NearestLocation
chr7	143829200	143838900	9701	*	262	ENSG00000221938	143826151	143827162	+	downstream		2038	NearestLocation
chr8	88600	95500	6901	*	263	ENSG00000254193	100584	100728	-	downstream		5084	NearestLocation
chr8	2259700	2267700	8001	*	264	ENSG00000253444	2350992	2369693	-	downstream		83292	NearestLocation
chr8	2429800	2435400	5601	*	265	ENSG00000249694	2447076	2480453	-	downstream		11676	NearestLocation
chr8	2448200	2453500	5301	*	266	ENSG00000249694	2447076	2480453	-	inside
chr8	2454500	2463700	9201	*	267	ENSG00000249694	2447076	2480453	-	inside
chr8	7003500	7009600	6101	*	268	ENSG00000254683	7001154	7001363	-	upstream		2137	NearestLocation
chr8	17520600	17527400	6801	*	269	ENSG00000265520	17539087	17539166	-	downstream		11687	NearestLocation
chr8	143859700	143864900	5201	*	270	ENSG00000180155	143845752	143859640	-	upstream		60	NearestLocation
chr9	22600	29200	6601	*	271	ENSG00000227518	27657	30891	+	overlapStart
chr9	29500	39900	10401	*	272	ENSG00000181404	14511	29739	-	overlapStart
chr9	39390600	39397100	6501	*	273	ENSG00000231140	39395734	39397403	-	overlapEnd
chr9	113063400	113088500	25101	*	274	ENSG00000204193	113065801	113100127	-	overlapEnd
chr9	113105100	113111600	6501	*	275	ENSG00000204193	113065801	113100127	-	upstream		4973	NearestLocation
chr9	113112900	113119200	6301	*	276	ENSG00000204193	113065801	113100127	-	upstream		12773	NearestLocation
chrM	0	16569	16570	*	277	ENSG00000227159	155255323	155257848	-	downstream		155238754	NearestLocation
chrX	3878200	3886200	8001	*	278	ENSG00000225722	3871097	3871602	+	downstream		6598	NearestLocation
chrX	3906700	3912100	5401	*	279	ENSG00000225722	3871097	3871602	+	downstream		35098	NearestLocation
chrX	3917100	3923100	6001	*	280	ENSG00000225722	3871097	3871602	+	downstream		45498	NearestLocation
chrX	48406500	48412200	5701	*	281	ENSG00000068354	48397845	48420997	+	inside
chrX	52058000	52071300	13301	*	282	ENSG00000155622	52112173	52118823	+	upstream		40873	NearestLocation
chrX	52747200	52753500	6301	*	283	ENSG00000225397	52751387	52751573	+	includeFeature		1927	NearestLocation
chrX	52759000	52765500	6501	*	284	ENSG00000229826	52764990	52765196	-	includeFeature		304	NearestLocation
chrX	52774200	52780200	6001	*	285	ENSG00000238127	52777574	52779905	-	includeFeature		295	NearestLocation
chrX	52885700	52892200	6501	*	286	ENSG00000171402	52891557	52897099	-	overlapEnd
chrX	52895100	52900300	5201	*	287	ENSG00000171402	52891557	52897099	-	overlapStart
chrX	52953700	52964300	10601	*	288	ENSG00000179304	52920336	52937587	+	downstream		16113	NearestLocation
chrX	55458100	55463200	5101	*	289	ENSG00000266328	55477928	55478015	+	upstream		14728	NearestLocation
chrX	55463600	55468700	5101	*	290	ENSG00000266328	55477928	55478015	+	upstream		9228	NearestLocation
chrX	55506200	55519900	13701	*	291	ENSG00000247746	55511049	55515635	-	includeFeature		4265	NearestLocation
chrX	71713100	71725800	12701	*	292	ENSG00000147099	71549366	71792953	-	inside
chrX	71762700	71770500	7801	*	293	ENSG00000147099	71549366	71792953	-	inside
chrX	103977700	103986200	8501	*	294	ENSG00000223733	104048595	104049120	+	upstream		62395	NearestLocation
chrX	104052200	104061100	8901	*	295	ENSG00000223733	104048595	104049120	+	downstream		3080	NearestLocation
chrX	135149300	135156100	6801	*	296	ENSG00000219930	135160003	135160790	+	upstream		3903	NearestLocation
chrX	149551000	149561300	10301	*	297	ENSG00000013619	149529689	149682448	+	inside
chrX	149657000	149665200	8201	*	298	ENSG00000263713	149657798	149657884	-	includeFeature		798	NearestLocation
chrX	149778200	149787000	8801	*	299	ENSG00000171100	149737069	149841795	+	inside
chrX	152680500	152685600	5101	*	300	ENSG00000189420	152683780	152687087	+	overlapStart
chrX	152713500	152718600	5101	*	301	ENSG00000183479	152710178	152736045	-	inside
chrX	152747500	152755500	8001	*	302	ENSG00000224963	152751314	152752546	+	includeFeature		2954	NearestLocation
chrX	153066600	153073400	6801	*	303	ENSG00000067829	153051221	153059978	-	upstream		6622	NearestLocation
chrX	153075900	153084000	8101	*	304	ENSG00000067829	153051221	153059978	-	upstream		15922	NearestLocation
chrX	153105600	153113300	7701	*	305	ENSG00000184844	153106706	153107020	+	includeFeature		1106	NearestLocation
chrX	153121900	153128400	6501	*	306	ENSG00000251846	153121158	153121222	+	downstream		678	NearestLocation
chrX	154248200	154253800	5601	*	307	ENSG00000165775	154254255	154288578	+	upstream		455	NearestLocation
chrX	154341900	154347000	5101	*	308	ENSG00000235991	154365386	154384778	+	upstream		18386	NearestLocation
chrX	154385000	154390200	5201	*	309	ENSG00000214827	154289897	154376212	-	upstream		8788	NearestLocation
chrX	154625500	154631800	6301	*	310	ENSG00000221190	154612749	154612847	-	upstream		12653	NearestLocation
chrX	154638200	154645600	7401	*	311	ENSG00000221190	154612749	154612847	-	upstream		25353	NearestLocation
chrX	155377600	155384000	6401	*	312	ENSG00000227159	155255323	155257848	-	upstream		119752	NearestLocation
KI270728.1	1132600	1138200	5601	*	313	NA	NA	NA	NA	NA		NA	NA
KI270728.1	1429600	1435100	5501	*	314	NA	NA	NA	NA	NA		NA	NA
KI270728.1	1436300	1441900	5601	*	315	NA	NA	NA	NA	NA		NA	NA
KI270728.1	1842700	1850000	7301	*	316	NA	NA	NA	NA	NA		NA	NA
KI270728.1	1862300	1867500	5201	*	317	NA	NA	NA	NA	NA		NA	NA
KI270727.1	11000	19700	8701	*	318	NA	NA	NA	NA	NA		NA	NA
KI270727.1	64600	74000	9401	*	319	NA	NA	NA	NA	NA		NA	NA
KI270727.1	78700	87100	8401	*	320	NA	NA	NA	NA	NA		NA	NA
KI270727.1	87500	98800	11301	*	321	NA	NA	NA	NA	NA		NA	NA
KI270727.1	108700	114900	6201	*	322	NA	NA	NA	NA	NA		NA	NA
KI270727.1	240700	246900	6201	*	323	NA	NA	NA	NA	NA		NA	NA
KI270727.1	438000	444700	6701	*	324	NA	NA	NA	NA	NA		NA	NA
KI270442.1	9200	20600	11401	*	325	NA	NA	NA	NA	NA		NA	NA
KI270442.1	22200	41000	18801	*	326	NA	NA	NA	NA	NA		NA	NA
KI270442.1	41900	51100	9201	*	327	NA	NA	NA	NA	NA		NA	NA
KI270442.1	55400	62900	7501	*	328	NA	NA	NA	NA	NA		NA	NA
KI270442.1	74300	96900	22601	*	329	NA	NA	NA	NA	NA		NA	NA
KI270442.1	110100	115200	5101	*	330	NA	NA	NA	NA	NA		NA	NA
KI270442.1	139300	144900	5601	*	331	NA	NA	NA	NA	NA		NA	NA
KI270442.1	153000	158700	5701	*	332	NA	NA	NA	NA	NA		NA	NA
KI270442.1	168700	178600	9901	*	333	NA	NA	NA	NA	NA		NA	NA
KI270442.1	200900	206700	5801	*	334	NA	NA	NA	NA	NA		NA	NA
KI270442.1	207000	213600	6601	*	335	NA	NA	NA	NA	NA		NA	NA
KI270442.1	213900	227600	13701	*	336	NA	NA	NA	NA	NA		NA	NA
KI270442.1	228000	252500	24501	*	337	NA	NA	NA	NA	NA		NA	NA
KI270442.1	272300	277900	5601	*	338	NA	NA	NA	NA	NA		NA	NA
KI270442.1	284100	293800	9701	*	339	NA	NA	NA	NA	NA		NA	NA
KI270442.1	370400	376800	6401	*	340	NA	NA	NA	NA	NA		NA	NA
KI270442.1	377100	392061	14962	*	341	NA	NA	NA	NA	NA		NA	NA
KI270729.1	0	6600	6601	*	342	NA	NA	NA	NA	NA		NA	NA
KI270729.1	20200	54900	34701	*	343	NA	NA	NA	NA	NA		NA	NA
KI270729.1	55300	61300	6001	*	344	NA	NA	NA	NA	NA		NA	NA
KI270729.1	224600	229800	5201	*	345	NA	NA	NA	NA	NA		NA	NA
GL000225.1	0	144700	144701	*	346	ENSG00000239051	166714	166794	+	upstream		22014	NearestLocation
GL000225.1	155300	163700	8401	*	347	ENSG00000238850	183252	183364	+	upstream		19552	NearestLocation
GL000225.1	175900	182200	6301	*	348	ENSG00000238850	183252	183364	+	upstream		1052	NearestLocation
GL000225.1	189100	197100	8001	*	349	ENSG00000238850	183252	183364	+	downstream		5736	NearestLocation
KI270743.1	4000	12900	8901	*	350	NA	NA	NA	NA	NA		NA	NA
KI270743.1	60500	66400	5901	*	351	NA	NA	NA	NA	NA		NA	NA
KI270743.1	82100	91000	8901	*	352	NA	NA	NA	NA	NA		NA	NA
KI270743.1	95800	101300	5501	*	353	NA	NA	NA	NA	NA		NA	NA
KI270743.1	106100	125200	19101	*	354	NA	NA	NA	NA	NA		NA	NA
KI270743.1	135200	146500	11301	*	355	NA	NA	NA	NA	NA		NA	NA
KI270743.1	150100	159400	9301	*	356	NA	NA	NA	NA	NA		NA	NA
KI270743.1	159700	173500	13801	*	357	NA	NA	NA	NA	NA		NA	NA
KI270743.1	177100	185100	8001	*	358	NA	NA	NA	NA	NA		NA	NA
KI270743.1	189100	195200	6101	*	359	NA	NA	NA	NA	NA		NA	NA
KI270743.1	203600	209900	6301	*	360	NA	NA	NA	NA	NA		NA	NA
GL000008.2	0	9700	9701	*	361	NA	NA	NA	NA	NA		NA	NA
GL000008.2	10000	17100	7101	*	362	NA	NA	NA	NA	NA		NA	NA
GL000008.2	59900	66500	6601	*	363	NA	NA	NA	NA	NA		NA	NA
GL000008.2	93900	101700	7801	*	364	NA	NA	NA	NA	NA		NA	NA
GL000008.2	116500	129300	12801	*	365	NA	NA	NA	NA	NA		NA	NA
GL000008.2	129600	146900	17301	*	366	NA	NA	NA	NA	NA		NA	NA
GL000008.2	151000	158600	7601	*	367	NA	NA	NA	NA	NA		NA	NA
GL000009.2	54700	61600	6901	*	368	NA	NA	NA	NA	NA		NA	NA
GL000009.2	61900	68000	6101	*	369	NA	NA	NA	NA	NA		NA	NA
GL000009.2	71700	81400	9701	*	370	NA	NA	NA	NA	NA		NA	NA
GL000009.2	81700	97200	15501	*	371	NA	NA	NA	NA	NA		NA	NA
GL000009.2	98100	104000	5901	*	372	NA	NA	NA	NA	NA		NA	NA
GL000009.2	110600	119900	9301	*	373	NA	NA	NA	NA	NA		NA	NA
GL000009.2	142900	152000	9101	*	374	NA	NA	NA	NA	NA		NA	NA
KI270722.1	113000	121700	8701	*	375	NA	NA	NA	NA	NA		NA	NA
KI270722.1	174400	186800	12401	*	376	NA	NA	NA	NA	NA		NA	NA
GL000194.1	7200	31400	24201	*	377	ENSG00000215750	53590	56132	-	downstream		22190	NearestLocation
GL000194.1	45900	61600	15701	*	378	ENSG00000215750	53590	56132	-	includeFeature		5468	NearestLocation
GL000194.1	79600	93400	13801	*	379	ENSG00000221485	84477	84559	-	includeFeature		4877	NearestLocation
GL000194.1	98500	108400	9901	*	380	ENSG00000223061	84813	84895	-	upstream		13605	NearestLocation
GL000194.1	111600	117900	6301	*	381	ENSG00000223061	84813	84895	-	upstream		26705	NearestLocation
GL000194.1	120600	130100	9501	*	382	ENSG00000223061	84813	84895	-	upstream		35705	NearestLocation
KI270742.1	200	38200	38001	*	383	NA	NA	NA	NA	NA		NA	NA
KI270742.1	62000	75800	13801	*	384	NA	NA	NA	NA	NA		NA	NA
KI270742.1	101700	106900	5201	*	385	NA	NA	NA	NA	NA		NA	NA
KI270742.1	107300	113500	6201	*	386	NA	NA	NA	NA	NA		NA	NA
KI270742.1	127300	136700	9401	*	387	NA	NA	NA	NA	NA		NA	NA
KI270742.1	166600	172400	5801	*	388	NA	NA	NA	NA	NA		NA	NA
KI270742.1	180400	186739	6340	*	389	NA	NA	NA	NA	NA		NA	NA
GL000205.2	0	26500	26501	*	390	ENSG00000215781	43717	74342	-	downstream		17217	NearestLocation
GL000205.2	26900	45600	18701	*	391	NA	NA	NA	NA	NA		NA	NA
GL000205.2	50400	91300	40901	*	392	NA	NA	NA	NA	NA		NA	NA
GL000205.2	92800	98000	5201	*	393	NA	NA	NA	NA	NA		NA	NA
GL000205.2	109900	115100	5201	*	394	NA	NA	NA	NA	NA		NA	NA
GL000205.2	172900	180400	7501	*	395	NA	NA	NA	NA	NA		NA	NA
GL000195.1	20800	26300	5501	*	396	ENSG00000206668	37434	37534	-	downstream		11134	NearestLocation
GL000195.1	26600	35200	8601	*	397	ENSG00000206668	37434	37534	-	downstream		2234	NearestLocation
GL000195.1	44800	60100	15301	*	398	ENSG00000206668	37434	37534	-	upstream		7266	NearestLocation
GL000195.1	65100	72200	7101	*	399	ENSG00000215781	43717	74342	-	inside
GL000195.1	72600	78400	5801	*	400	ENSG00000215781	43717	74342	-	overlapStart
GL000195.1	83100	96000	12901	*	401	ENSG00000215781	43717	74342	-	upstream		8758	NearestLocation
GL000195.1	132200	139400	7201	*	402	ENSG00000215781	43717	74342	-	upstream		57858	NearestLocation
GL000195.1	145100	151200	6101	*	403	ENSG00000215781	43717	74342	-	upstream		70758	NearestLocation
KI270736.1	47200	57800	10601	*	404	NA	NA	NA	NA	NA		NA	NA
KI270736.1	58300	85200	26901	*	405	NA	NA	NA	NA	NA		NA	NA
KI270736.1	85500	133000	47501	*	406	NA	NA	NA	NA	NA		NA	NA
KI270736.1	135800	158800	23001	*	407	NA	NA	NA	NA	NA		NA	NA
KI270736.1	170700	175800	5101	*	408	NA	NA	NA	NA	NA		NA	NA
KI270733.1	21800	29100	7301	*	409	NA	NA	NA	NA	NA		NA	NA
KI270733.1	31900	39500	7601	*	410	NA	NA	NA	NA	NA		NA	NA
KI270733.1	108700	179772	71073	*	411	NA	NA	NA	NA	NA		NA	NA
GL000224.1	0	61200	61201	*	412	ENSG00000263662	38211	38291	+	includeFeature		22909	NearestLocation
GL000224.1	84900	92200	7301	*	413	ENSG00000263854	47211	47293	+	downstream		37607	NearestLocation
GL000224.1	95800	105500	9701	*	414	ENSG00000266603	126781	126862	-	downstream		21281	NearestLocation
GL000224.1	124100	148800	24701	*	415	ENSG00000266603	126781	126862	-	includeFeature		2681	NearestLocation
GL000224.1	154200	164800	10601	*	416	ENSG00000264787	165117	165199	+	upstream		317	NearestLocation
GL000224.1	165800	179693	13894	*	417	ENSG00000264787	165117	165199	+	downstream		601	NearestLocation
GL000219.1	39700	52400	12701	*	418	ENSG00000263936	47191	47266	-	includeFeature		5134	NearestLocation
GL000219.1	52700	66000	13301	*	419	ENSG00000263936	47191	47266	-	upstream		5434	NearestLocation
GL000219.1	78400	86900	8501	*	420	ENSG00000220023	53831	99642	-	inside
GL000219.1	90100	95800	5701	*	421	ENSG00000220023	53831	99642	-	inside
GL000219.1	97500	104900	7401	*	422	ENSG00000220023	53831	99642	-	overlapStart
GL000219.1	115400	127400	12001	*	423	ENSG00000220023	53831	99642	-	upstream		15758	NearestLocation
GL000219.1	140600	147500	6901	*	424	ENSG00000239150	163853	163928	+	upstream		16353	NearestLocation
GL000219.1	153900	167100	13201	*	425	ENSG00000239150	163853	163928	+	includeFeature		3172	NearestLocation
GL000219.1	167800	179198	11399	*	426	ENSG00000238600	168106	168180	+	includeFeature		306	NearestLocation
KI270719.1	88300	103100	14801	*	427	NA	NA	NA	NA	NA		NA	NA
KI270719.1	103400	108600	5201	*	428	NA	NA	NA	NA	NA		NA	NA
KI270719.1	144400	165600	21201	*	429	NA	NA	NA	NA	NA		NA	NA
KI270719.1	167000	176700	9701	*	430	NA	NA	NA	NA	NA		NA	NA
GL000216.2	0	20200	20201	*	431	NA	NA	NA	NA	NA		NA	NA
GL000216.2	21600	31100	9501	*	432	NA	NA	NA	NA	NA		NA	NA
GL000216.2	38400	47700	9301	*	433	NA	NA	NA	NA	NA		NA	NA
GL000216.2	60000	91700	31701	*	434	NA	NA	NA	NA	NA		NA	NA
GL000216.2	100600	108500	7901	*	435	NA	NA	NA	NA	NA		NA	NA
GL000216.2	135600	176600	41001	*	436	NA	NA	NA	NA	NA		NA	NA
KI270712.1	34600	40000	5401	*	437	NA	NA	NA	NA	NA		NA	NA
KI270712.1	52100	59800	7701	*	438	NA	NA	NA	NA	NA		NA	NA
KI270712.1	66100	74700	8601	*	439	NA	NA	NA	NA	NA		NA	NA
KI270712.1	75000	83400	8401	*	440	NA	NA	NA	NA	NA		NA	NA
KI270712.1	95500	103900	8401	*	441	NA	NA	NA	NA	NA		NA	NA
KI270712.1	110100	120200	10101	*	442	NA	NA	NA	NA	NA		NA	NA
KI270712.1	155600	164100	8501	*	443	NA	NA	NA	NA	NA		NA	NA
KI270712.1	168700	175300	6601	*	444	NA	NA	NA	NA	NA		NA	NA
KI270706.1	12200	17400	5201	*	445	NA	NA	NA	NA	NA		NA	NA
KI270706.1	33600	43100	9501	*	446	NA	NA	NA	NA	NA		NA	NA
KI270706.1	43400	52900	9501	*	447	NA	NA	NA	NA	NA		NA	NA
KI270706.1	53400	59000	5601	*	448	NA	NA	NA	NA	NA		NA	NA
KI270706.1	59300	71600	12301	*	449	NA	NA	NA	NA	NA		NA	NA
KI270706.1	126600	132000	5401	*	450	NA	NA	NA	NA	NA		NA	NA
KI270706.1	139800	149200	9401	*	451	NA	NA	NA	NA	NA		NA	NA
KI270706.1	155800	167900	12101	*	452	NA	NA	NA	NA	NA		NA	NA
KI270706.1	168200	174200	6001	*	453	NA	NA	NA	NA	NA		NA	NA
KI270725.1	25300	33000	7701	*	454	NA	NA	NA	NA	NA		NA	NA
KI270725.1	103100	109200	6101	*	455	NA	NA	NA	NA	NA		NA	NA
KI270744.1	10700	17300	6601	*	456	NA	NA	NA	NA	NA		NA	NA
KI270744.1	74500	83900	9401	*	457	NA	NA	NA	NA	NA		NA	NA
KI270744.1	104400	130700	26301	*	458	NA	NA	NA	NA	NA		NA	NA
KI270744.1	131000	138200	7201	*	459	NA	NA	NA	NA	NA		NA	NA
KI270744.1	138500	147200	8701	*	460	NA	NA	NA	NA	NA		NA	NA
KI270744.1	149000	162900	13901	*	461	NA	NA	NA	NA	NA		NA	NA
KI270734.1	3800	9600	5801	*	462	NA	NA	NA	NA	NA		NA	NA
KI270734.1	14600	20600	6001	*	463	NA	NA	NA	NA	NA		NA	NA
KI270734.1	23900	30600	6701	*	464	NA	NA	NA	NA	NA		NA	NA
KI270734.1	59500	65300	5801	*	465	NA	NA	NA	NA	NA		NA	NA
KI270734.1	79200	86300	7101	*	466	NA	NA	NA	NA	NA		NA	NA
KI270734.1	128300	143300	15001	*	467	NA	NA	NA	NA	NA		NA	NA
KI270734.1	147000	153400	6401	*	468	NA	NA	NA	NA	NA		NA	NA
GL000220.1	50400	56300	5901	*	469	ENSG00000263806	100714	100791	+	upstream		44414	NearestLocation
GL000220.1	92600	161802	69203	*	470	ENSG00000263806	100714	100791	+	includeFeature		8114	NearestLocation
KI270715.1	85800	92100	6301	*	471	NA	NA	NA	NA	NA		NA	NA
KI270715.1	92900	98100	5201	*	472	NA	NA	NA	NA	NA		NA	NA
KI270715.1	107100	115900	8801	*	473	NA	NA	NA	NA	NA		NA	NA
KI270715.1	151200	161400	10201	*	474	NA	NA	NA	NA	NA		NA	NA
GL000218.1	9100	25800	16701	*	475	ENSG00000215615	38792	97421	-	downstream		12992	NearestLocation
GL000218.1	35500	48600	13101	*	476	ENSG00000215615	38792	97421	-	overlapEnd
GL000218.1	51500	60200	8701	*	477	ENSG00000215615	38792	97421	-	inside
GL000218.1	60500	69600	9101	*	478	ENSG00000215615	38792	97421	-	inside
GL000218.1	70900	76600	5701	*	479	ENSG00000215615	38792	97421	-	inside
GL000218.1	84900	101000	16101	*	480	ENSG00000215615	38792	97421	-	overlapStart
GL000218.1	102200	108700	6501	*	481	ENSG00000215615	38792	97421	-	upstream		4779	NearestLocation
GL000218.1	110700	118200	7501	*	482	ENSG00000215615	38792	97421	-	upstream		13279	NearestLocation
GL000218.1	118500	124400	5901	*	483	ENSG00000215615	38792	97421	-	upstream		21079	NearestLocation
GL000218.1	137500	144600	7101	*	484	ENSG00000215615	38792	97421	-	upstream		40079	NearestLocation
KI270749.1	70300	78500	8201	*	485	NA	NA	NA	NA	NA		NA	NA
KI270749.1	129600	140300	10701	*	486	NA	NA	NA	NA	NA		NA	NA
KI270741.1	23700	34200	10501	*	487	NA	NA	NA	NA	NA		NA	NA
KI270741.1	40600	46800	6201	*	488	NA	NA	NA	NA	NA		NA	NA
KI270741.1	59900	73300	13401	*	489	NA	NA	NA	NA	NA		NA	NA
KI270741.1	73800	80300	6501	*	490	NA	NA	NA	NA	NA		NA	NA
KI270741.1	92000	97900	5901	*	491	NA	NA	NA	NA	NA		NA	NA
KI270741.1	98300	103600	5301	*	492	NA	NA	NA	NA	NA		NA	NA
KI270741.1	111900	119800	7901	*	493	NA	NA	NA	NA	NA		NA	NA
GL000221.1	40500	46200	5701	*	494	ENSG00000268276	62571	62753	-	downstream		16371	NearestLocation
GL000221.1	47400	55100	7701	*	495	ENSG00000268276	62571	62753	-	downstream		7471	NearestLocation
GL000221.1	55600	63900	8301	*	496	ENSG00000268276	62571	62753	-	includeFeature		1147	NearestLocation
GL000221.1	70000	76200	6201	*	497	ENSG00000268276	62571	62753	-	upstream		7247	NearestLocation
GL000221.1	78200	102700	24501	*	498	ENSG00000268276	62571	62753	-	upstream		15447	NearestLocation
GL000221.1	147700	153300	5601	*	499	ENSG00000268276	62571	62753	-	upstream		84947	NearestLocation
KI270716.1	115900	122800	6901	*	500	NA	NA	NA	NA	NA		NA	NA
KI270716.1	130900	142400	11501	*	501	NA	NA	NA	NA	NA		NA	NA
KI270716.1	142700	149000	6301	*	502	NA	NA	NA	NA	NA		NA	NA
KI270731.1	0	16300	16301	*	503	NA	NA	NA	NA	NA		NA	NA
KI270731.1	35100	41600	6501	*	504	NA	NA	NA	NA	NA		NA	NA
KI270731.1	56100	63000	6901	*	505	NA	NA	NA	NA	NA		NA	NA
KI270731.1	64500	71600	7101	*	506	NA	NA	NA	NA	NA		NA	NA
KI270731.1	73100	96500	23401	*	507	NA	NA	NA	NA	NA		NA	NA
KI270731.1	96800	104200	7401	*	508	NA	NA	NA	NA	NA		NA	NA
KI270731.1	107500	113900	6401	*	509	NA	NA	NA	NA	NA		NA	NA
KI270751.1	6600	13700	7101	*	510	NA	NA	NA	NA	NA		NA	NA
KI270751.1	53200	59500	6301	*	511	NA	NA	NA	NA	NA		NA	NA
KI270751.1	72000	77700	5701	*	512	NA	NA	NA	NA	NA		NA	NA
KI270751.1	91900	100400	8501	*	513	NA	NA	NA	NA	NA		NA	NA
KI270751.1	102800	125900	23101	*	514	NA	NA	NA	NA	NA		NA	NA
KI270751.1	126200	150742	24543	*	515	NA	NA	NA	NA	NA		NA	NA
KI270750.1	30100	36700	6601	*	516	NA	NA	NA	NA	NA		NA	NA
KI270750.1	65400	82600	17201	*	517	NA	NA	NA	NA	NA		NA	NA
KI270750.1	88900	96200	7301	*	518	NA	NA	NA	NA	NA		NA	NA
KI270519.1	76600	86400	9801	*	519	NA	NA	NA	NA	NA		NA	NA
KI270519.1	132600	138126	5527	*	520	NA	NA	NA	NA	NA		NA	NA
GL000214.1	2700	13500	10801	*	521	NA	NA	NA	NA	NA		NA	NA
GL000214.1	26600	32000	5401	*	522	NA	NA	NA	NA	NA		NA	NA
GL000214.1	32400	37500	5101	*	523	NA	NA	NA	NA	NA		NA	NA
GL000214.1	44000	50900	6901	*	524	NA	NA	NA	NA	NA		NA	NA
GL000214.1	62500	68000	5501	*	525	NA	NA	NA	NA	NA		NA	NA
GL000214.1	108200	116400	8201	*	526	NA	NA	NA	NA	NA		NA	NA
GL000214.1	116700	137700	21001	*	527	NA	NA	NA	NA	NA		NA	NA
KI270730.1	80500	88700	8201	*	528	NA	NA	NA	NA	NA		NA	NA
KI270730.1	101900	110600	8701	*	529	NA	NA	NA	NA	NA		NA	NA
KI270438.1	0	8600	8601	*	530	NA	NA	NA	NA	NA		NA	NA
KI270438.1	56100	62700	6601	*	531	NA	NA	NA	NA	NA		NA	NA
KI270438.1	65300	74300	9001	*	532	NA	NA	NA	NA	NA		NA	NA
KI270438.1	74900	83000	8101	*	533	NA	NA	NA	NA	NA		NA	NA
KI270438.1	86900	112505	25606	*	534	NA	NA	NA	NA	NA		NA	NA
KI270737.1	34200	39900	5701	*	535	NA	NA	NA	NA	NA		NA	NA
KI270721.1	600	10200	9601	*	536	NA	NA	NA	NA	NA		NA	NA
KI270721.1	15600	20900	5301	*	537	NA	NA	NA	NA	NA		NA	NA
KI270721.1	32300	41500	9201	*	538	NA	NA	NA	NA	NA		NA	NA
KI270721.1	41800	47000	5201	*	539	NA	NA	NA	NA	NA		NA	NA
KI270721.1	52100	58800	6701	*	540	NA	NA	NA	NA	NA		NA	NA
KI270721.1	75300	80500	5201	*	541	NA	NA	NA	NA	NA		NA	NA
KI270721.1	80800	95700	14901	*	542	NA	NA	NA	NA	NA		NA	NA
KI270748.1	60300	66000	5701	*	543	NA	NA	NA	NA	NA		NA	NA
KI270748.1	70200	77900	7701	*	544	NA	NA	NA	NA	NA		NA	NA
GL000208.1	64200	72600	8401	*	545	NA	NA	NA	NA	NA		NA	NA
KI270538.1	14600	20100	5501	*	546	NA	NA	NA	NA	NA		NA	NA
KI270538.1	25600	30700	5101	*	547	NA	NA	NA	NA	NA		NA	NA
KI270538.1	65300	70400	5101	*	548	NA	NA	NA	NA	NA		NA	NA
KI270756.1	0	5800	5801	*	549	NA	NA	NA	NA	NA		NA	NA
KI270756.1	15200	23700	8501	*	550	NA	NA	NA	NA	NA		NA	NA
KI270757.1	46500	53100	6601	*	551	NA	NA	NA	NA	NA		NA	NA
KI270757.1	57800	71251	13452	*	552	NA	NA	NA	NA	NA		NA	NA
KI270709.1	0	18000	18001	*	553	NA	NA	NA	NA	NA		NA	NA
KI270709.1	34400	43300	8901	*	554	NA	NA	NA	NA	NA		NA	NA
KI270709.1	45700	51300	5601	*	555	NA	NA	NA	NA	NA		NA	NA
KI270709.1	56700	62600	5901	*	556	NA	NA	NA	NA	NA		NA	NA
KI270746.1	22300	34300	12001	*	557	NA	NA	NA	NA	NA		NA	NA
KI270746.1	40100	45300	5201	*	558	NA	NA	NA	NA	NA		NA	NA
KI270753.1	17700	29300	11601	*	559	NA	NA	NA	NA	NA		NA	NA
KI270753.1	40100	46800	6701	*	560	NA	NA	NA	NA	NA		NA	NA
KI270589.1	9900	16400	6501	*	561	NA	NA	NA	NA	NA		NA	NA
KI270735.1	28400	36400	8001	*	562	NA	NA	NA	NA	NA		NA	NA
KI270735.1	36700	42800	6101	*	563	NA	NA	NA	NA	NA		NA	NA
KI270711.1	4700	16400	11701	*	564	NA	NA	NA	NA	NA		NA	NA
KI270711.1	16800	36700	19901	*	565	NA	NA	NA	NA	NA		NA	NA
KI270745.1	17200	23400	6201	*	566	NA	NA	NA	NA	NA		NA	NA
KI270714.1	0	8500	8501	*	567	NA	NA	NA	NA	NA		NA	NA
KI270714.1	12500	41700	29201	*	568	NA	NA	NA	NA	NA		NA	NA
KI270732.1	5500	11500	6001	*	569	NA	NA	NA	NA	NA		NA	NA
KI270732.1	13400	19600	6201	*	570	NA	NA	NA	NA	NA		NA	NA
KI270713.1	0	40745	40746	*	571	NA	NA	NA	NA	NA		NA	NA
KI270754.1	11500	40191	28692	*	572	NA	NA	NA	NA	NA		NA	NA
KI270717.1	5500	17900	12401	*	573	NA	NA	NA	NA	NA		NA	NA
KI270724.1	0	13800	13801	*	574	NA	NA	NA	NA	NA		NA	NA
KI270724.1	17400	23400	6001	*	575	NA	NA	NA	NA	NA		NA	NA
KI270720.1	0	6200	6201	*	576	NA	NA	NA	NA	NA		NA	NA
KI270723.1	10600	25500	14901	*	577	NA	NA	NA	NA	NA		NA	NA
KI270723.1	25900	38100	12201	*	578	NA	NA	NA	NA	NA		NA	NA
KI270707.1	13800	18900	5101	*	579	NA	NA	NA	NA	NA		NA	NA
KI270707.1	22900	28400	5501	*	580	NA	NA	NA	NA	NA		NA	NA
GL000226.1	0	15000	15001	*	581	ENSG00000238850	183252	183364	+	upstream		168252	NearestLocation
KI270515.1	100	6300	6201	*	582	NA	NA	NA	NA	NA		NA	NA
KI270591.1	100	5796	5697	*	583	NA	NA	NA	NA	NA		NA	NA

## Sheet: subselected genes
Table S2 - Regions of altered chromatin accessibility identified upon MPO treatment. Subset of differentially accessible regions located near the differentially expressed genes. Related to Figure 2.
Ensembl Gene ID	baseMean	log2FoldChange	lfcSE	stat	pvalue	padj	Gene_name
ENSG00000001561	496.634	-0.651701	0.166252	-3.91996	8.85644e-05	0.00133374	ENPP4
ENSG00000013619	826.781	-0.317976	0.118933	-2.67359	0.00750452	0.0472232	MAMLD1
ENSG00000047410	22979	-0.172591	0.056143	-3.07414	0.00211111	0.0182107	TPR
ENSG00000049130	2933.07	-0.350839	0.0815126	-4.30412	1.67654e-05	0.000324883	KITLG
ENSG00000071054	37862.3	-0.286807	0.0473205	-6.06094	1.35329e-09	7.74662e-08	MAP4K4
ENSG00000075213	654.203	-0.405485	0.133696	-3.0329	0.00242216	0.0202305	SEMA3A
ENSG00000077092	1605.22	0.530799	0.099906	5.31298	1.07847e-07	3.77355e-06	RARB
ENSG00000077147	29073.9	0.151254	0.0512609	2.95066	0.00317091	0.0248318	TM9SF3
ENSG00000079102	1521.75	0.43288	0.0985132	4.39413	1.1122e-05	0.000228125	RUNX1T1
ENSG00000079257	4032.92	-0.308065	0.0738573	-4.17109	3.0315e-05	0.000546429	LXN
ENSG00000087303	3691.9	-0.454652	0.0709363	-6.4093	1.46188e-10	1.04166e-08	NID2
ENSG00000106070	18983.2	0.300416	0.0573246	5.24062	1.60042e-07	5.37969e-06	GRB10
ENSG00000109452	798.389	-0.461269	0.126578	-3.64416	0.000268271	0.00339835	INPP4B
ENSG00000109738	294.398	-1.16534	0.211816	-5.50165	3.76263e-08	1.50077e-06	GLRB
ENSG00000110092	44222.3	-0.268919	0.0553638	-4.85731	1.18989e-06	3.24927e-05	CCND1
ENSG00000110172	6372.26	-0.298826	0.0657749	-4.54317	5.54153e-06	0.000124899	CHORDC1
ENSG00000111341	3171.17	0.872063	0.0734147	11.8786	1.52919e-32	1.23063e-29	MGP
ENSG00000111799	11061.7	-0.408354	0.0682008	-5.98752	2.13062e-09	1.1476e-07	COL12A1
ENSG00000112305	3966.46	0.18503	0.0658416	2.81023	0.00495056	0.034573	SMAP1
ENSG00000112531	24087.1	-0.160254	0.0532164	-3.01136	0.00260081	0.0213832	QKI
ENSG00000115109	2316.71	-0.244546	0.0784572	-3.11694	0.0018274	0.0162342	EPB41L5
ENSG00000115504	2787.35	-0.253719	0.0786227	-3.22704	0.00125078	0.0120422	EHBP1
ENSG00000115993	6320.27	-0.217433	0.0666424	-3.26269	0.00110362	0.0109331	TRAK2
ENSG00000117289	887.231	0.553133	0.143858	3.84498	0.000120563	0.00173441	NA
ENSG00000117791	885.173	-0.350144	0.116111	-3.01559	0.00256482	0.0211509	2022-03-02
ENSG00000123200	8966.79	-0.233904	0.0615438	-3.80061	0.000144343	0.00199068	ZC3H13
ENSG00000123219	3773.66	-0.288946	0.0746001	-3.87326	0.000107387	0.00156294	CENPK
ENSG00000131788	5825.08	0.199205	0.0597915	3.33167	0.00086328	0.00899507	PIAS3
ENSG00000134250	9324.2	-0.250017	0.057736	-4.33034	1.48878e-05	0.000295109	NOTCH2
ENSG00000135090	5274.08	-0.186427	0.0687979	-2.70977	0.00673292	0.0434496	TAOK3
ENSG00000136144	3160.27	-0.227051	0.0804591	-2.82194	0.00477346	0.0337672	RCBTB1
ENSG00000137727	507.49	0.463411	0.152181	3.04512	0.00232587	0.0195817	ARHGAP20
ENSG00000138246	13078.8	-0.19723	0.0659582	-2.99023	0.00278763	0.0225666	DNAJC13
ENSG00000139734	6500.31	-0.386408	0.0688823	-5.60969	2.02692e-08	8.88791e-07	DIAPH3
ENSG00000140181	4148.16	-0.19625	0.0718281	-2.73222	0.00629088	0.0412605	NA
ENSG00000143776	13165.3	-0.327085	0.0542495	-6.02928	1.64696e-09	9.12232e-08	CDC42BPA
ENSG00000147010	5844.39	0.339419	0.0627776	5.40669	6.41986e-08	2.41292e-06	SH3KBP1
ENSG00000153904	10492.2	-0.206159	0.054519	-3.78141	0.000155941	0.00212493	DDAH1
ENSG00000155561	12749.3	-0.240053	0.0581053	-4.13135	3.60642e-05	0.000635817	NUP205
ENSG00000163219	62.1321	-1.18581	0.422295	-2.80802	0.00498466	0.0347403	ARHGAP25
ENSG00000163788	20627.2	-0.194876	0.0489545	-3.98075	6.86983e-05	0.00107536	SNRK
ENSG00000164308	10176.1	-0.168372	0.0580163	-2.90215	0.00370617	0.0279003	ERAP2
ENSG00000170759	29784.9	-0.154301	0.0582025	-2.65111	0.00802289	0.049442	KIF5B
ENSG00000177189	15741.8	-0.351022	0.0527761	-6.65116	2.90796e-11	2.47104e-09	RPS6KA3
ENSG00000178104	4660.22	-0.256966	0.0666312	-3.85654	0.000115005	0.00165969	PDE4DIP
ENSG00000182890	1878.93	-0.38193	0.0903702	-4.22628	2.37583e-05	0.000444647	GLUD2
ENSG00000184588	7378.04	-0.211511	0.0563747	-3.75187	0.000175518	0.00233863	PDE4B
ENSG00000184661	4270.91	-0.35778	0.0731972	-4.88789	1.01923e-06	2.85372e-05	CDCA2
ENSG00000185630	898.965	-0.427305	0.114369	-3.7362	0.000186826	0.00246239	PBX1
ENSG00000198887	5000.62	-0.187815	0.0693638	-2.70768	0.00677559	0.0435794	SMC5
ENSG00000205609	160.788	0.803657	0.280783	2.8622	0.00420716	0.0307798	EIF3CL
ENSG00000221886	377.113	0.519105	0.172227	3.01408	0.00257758	0.0212305	ZBED8
ENSG00000223380	9879.75	0.173205	0.0613674	2.82243	0.00476618	0.0337331	NA
	Upregulated genes	13
	Downregulated genes	40
