# Supplementary material for: Remodeling of the endothelial cell transcriptional program via paracrine and DNA-binding activities of MPO
Source: iScience. 2024 Jan 12;27(2):108898. doi: 10.1016/j.isci.2024.108898 (PMC10844825; doi:10.1016/j.isci.2024.108898)
Supplement: Table S3. RNA-Seq 2h MPO, 8h MPO, Q91T, TNF-alpha [file mmc4.xlsx]

## Sheet: 2h MPO treatment vs control
Table S3 - Differentially expressed genes determined by RNA-sequencing after 2 and 8 hours of MPO treatment, 8h of treatment with Q91T MPO mutant and TNF-alpha. (A) RNA-Seq 2h MPO treatment vs Control, Related to Figure 3 and STAR Methods.
Ensembl Gene ID	baseMean	log2FoldChange	lfcSE	stat	pvalue	padj	Gene_name
ENSG00000223764	110.439	8.88725	1.47419	6.02856	1.65429e-09	2.49637e-08	LINC02593
ENSG00000187634	256.27	8.09937	0.751679	10.775	4.51555e-27	4.1528e-25	SAMD11
ENSG00000115844	56.5338	7.91576	1.50753	5.25082	1.51425e-07	1.59968e-06	DLX2
ENSG00000156427	52.1135	7.79875	1.50958	5.16618	2.38922e-07	2.42052e-06	FGF18
ENSG00000103522	142.796	6.92769	0.706497	9.80569	1.06422e-22	7.24987e-21	IL21R
ENSG00000007908	448.51	6.24832	0.331685	18.8381	3.67933e-79	2.76853e-76	SELE
ENSG00000166923	34.9863	6.21066	1.15668	5.36939	7.90022e-08	8.8365e-07	GREM1
ENSG00000095752	279.707	5.14549	0.320263	16.0664	4.38559e-58	1.96214e-55	IL11
ENSG00000107779	14.2863	4.89102	1.31899	3.70817	0.000208765	0.00107326	BMPR1A
ENSG00000159251	46.6685	4.79133	0.736443	6.50605	7.71542e-11	1.42546e-09	ACTC1
ENSG00000138795	19.6665	4.76107	1.09981	4.32898	1.49803e-05	0.0001018	LEF1
ENSG00000128594	2916.59	4.60143	0.240889	19.1019	2.43425e-81	2.2387e-78	LRRC4
ENSG00000173868	41.511	4.413	0.719053	6.13724	8.39674e-10	1.33911e-08	PHOSPHO1
ENSG00000107562	101.531	4.30462	0.454276	9.47577	2.648e-21	1.54894e-19	CXCL12
ENSG00000204176	25.74	4.12471	0.86204	4.78483	1.71132e-06	1.43076e-05	SYT15
ENSG00000137834	7139.22	4.0989	0.0828897	49.45	0	0	SMAD6
ENSG00000184160	16.6026	4.07241	1.05653	3.85452	0.000115956	0.000637126	ADRA2C
ENSG00000125740	225.87	4.00455	0.707502	5.66013	1.5126e-08	1.92316e-07	FOSB
ENSG00000135547	603.223	3.9253	0.185157	21.1999	9.57654e-100	1.44118e-96	HEY2
ENSG00000215218	280.218	3.8519	0.268555	14.3431	1.17742e-46	3.54381e-44	UBE2QL1
ENSG00000183691	582.999	3.62354	0.190591	19.0122	1.35284e-80	1.11975e-77	NOG
ENSG00000261452	54.7249	3.59251	0.553115	6.49504	8.30088e-11	1.52511e-09	NA
ENSG00000167968	15.7866	3.36503	0.997708	3.37276	0.000744181	0.00327029	DNASE1L2
ENSG00000164112	22.6592	3.28566	0.903614	3.63613	0.000276764	0.00138165	TMEM155
ENSG00000183072	17.5363	3.27791	0.995342	3.29325	0.000990357	0.00419293	NKX2-5
ENSG00000256812	14.5232	3.24247	1.12992	2.86965	0.00410927	0.0143675	CAPNS2
ENSG00000171246	393.927	3.19059	0.20775	15.3578	3.13882e-53	1.15467e-50
ENSG00000168398	14.0805	3.17591	1.05795	3.00195	0.00268253	0.00996782	BDKRB2
ENSG00000188064	15.9749	3.13969	0.965406	3.2522	0.00114517	0.00477147	WNT7B
ENSG00000138741	30.0776	3.04017	0.690153	4.40507	1.05751e-05	7.45255e-05	TRPC3
ENSG00000138061	25.7109	3.03653	0.778611	3.89994	9.62177e-05	0.000538468	CYP1B1
ENSG00000163235	21.1691	3.01794	0.859124	3.51281	0.000443392	0.00209472	TGFA
ENSG00000183090	45.9611	3.00094	0.625317	4.79907	1.59404e-06	1.33948e-05	FREM3
ENSG00000162009	35.358	2.99273	0.688234	4.34842	1.37122e-05	9.41873e-05	SSTR5
ENSG00000074047	251.658	2.98816	0.244459	12.2236	2.32652e-34	3.73914e-32	GLI2
ENSG00000155011	19.9825	2.92297	0.887515	3.29344	0.000989706	0.00419125	DKK2
ENSG00000226808	33.6888	2.90341	0.677457	4.28575	1.82123e-05	0.000121371	LINC00840
ENSG00000168140	48.6531	2.88327	0.577089	4.99623	5.84605e-07	5.4125e-06	VASN
ENSG00000105088	114.098	2.86621	0.376525	7.61227	2.69321e-14	7.72677e-13
ENSG00000248610	28.1266	2.82523	0.762556	3.70495	0.000211432	0.00108562	HSPA8P4
ENSG00000260495	18.2858	2.77762	0.864171	3.21421	0.00130806	0.00535716
ENSG00000261409	12.7196	2.77203	1.05633	2.62421	0.0086851	0.0271065
ENSG00000168874	4903.58	2.689	0.0986899	27.247	1.80573e-163	9.96401e-160	ATOH8
ENSG00000172602	189.152	2.67279	0.282846	9.44966	3.39944e-21	1.94721e-19	RND1
ENSG00000107105	36.1491	2.60206	0.624047	4.16965	3.05063e-05	0.000192748	ELAVL2
ENSG00000270002	35.8725	2.58647	0.637425	4.05769	4.95614e-05	0.000298233
ENSG00000107731	1639.12	2.5858	0.104847	24.6625	2.70121e-134	7.45265e-131	UNC5B
ENSG00000185269	43.8746	2.58311	0.625027	4.1328	3.58374e-05	0.000222442	NOTUM
ENSG00000179219	20.8274	2.55776	0.801486	3.19127	0.00141649	0.00574296	LINC00311
ENSG00000171604	1315.67	2.51406	0.127035	19.7903	3.60733e-87	3.98105e-84	CXXC5
ENSG00000101665	1599.38	2.51361	0.112193	22.4044	3.56828e-111	7.38366e-108	SMAD7
ENSG00000073756	6612.36	2.48847	0.0694637	35.8241	4.66231e-281	3.859e-277	PTGS2
ENSG00000115738	1330.37	2.46696	0.111703	22.0849	4.41048e-108	8.11235e-105	ID2
ENSG00000138135	16.6296	2.45925	0.938145	2.62139	0.00875713	0.0272902	CH25H
ENSG00000164116	27.9051	2.40341	0.745112	3.22557	0.0012572	0.00517576	GUCY1A1
ENSG00000131831	227.149	2.39518	0.264001	9.07259	1.16219e-19	5.69198e-18	RAI2
ENSG00000167157	29.0466	2.38895	0.664253	3.59644	0.000322603	0.00158093	PRRX2
ENSG00000143140	88.9267	2.36506	0.451668	5.23627	1.63856e-07	1.71656e-06	NA
ENSG00000120693	2633.06	2.31814	0.0891739	25.9957	5.53777e-149	2.29181e-145	SMAD9
ENSG00000155629	23.1544	2.28078	0.745066	3.06118	0.0022047	0.00839388	PIK3AP1
ENSG00000068078	343.368	2.27087	0.201481	11.2708	1.82805e-29	2.14621e-27	FGFR3
ENSG00000176907	1270.26	2.27017	0.12012	18.8992	1.15886e-79	9.1351e-77	TCIM
ENSG00000134326	71.7427	2.26979	0.437961	5.18264	2.18772e-07	2.23414e-06	CMPK2
ENSG00000225968	125.835	2.22818	0.320946	6.94254	3.85102e-12	8.51133e-11	ELFN1
ENSG00000272768	53.6436	2.16332	0.486656	4.44528	8.77777e-06	6.29581e-05
ENSG00000272512	16.1057	2.11197	0.878865	2.40306	0.0162585	0.0459524
ENSG00000107821	208.983	2.07749	0.251271	8.2679	1.36335e-16	5.10609e-15	KAZALD1
ENSG00000177679	272.335	2.06272	0.223818	9.21609	3.08121e-20	1.62441e-18	SRRM3
ENSG00000152315	21.5845	2.05434	0.754799	2.72171	0.00649452	0.0212594	KCNK13
ENSG00000180998	416.345	2.01884	0.185677	10.8728	1.55337e-27	1.50377e-25	GPR137C
ENSG00000205693	17.6135	2.01168	0.84634	2.37691	0.0174581	0.0488265	MANSC4
ENSG00000141441	153.333	2.00622	0.309246	6.48744	8.73055e-11	1.59873e-09	GAREM1
ENSG00000164683	839.615	2.00425	0.151372	13.2405	5.11797e-40	1.12964e-37	HEY1
ENSG00000105963	28.0291	2.00191	0.701473	2.85387	0.004319	0.0149731	ADAP1
ENSG00000111907	36.6519	1.97089	0.577338	3.41375	0.000640765	0.00288083	TPD52L1
ENSG00000227051	659.56	1.96755	0.159308	12.3506	4.83435e-35	8.25029e-33	C14orf132
ENSG00000225071	57.8939	1.92537	0.522112	3.68765	0.000226335	0.00115391
ENSG00000019549	133.786	1.92323	0.334844	5.74365	9.26577e-09	1.23102e-07	SNAI2
ENSG00000261488	32.2199	1.92142	0.669788	2.8687	0.00412157	0.0144003	TBILA
ENSG00000260231	101.533	1.90414	0.371952	5.11934	3.06614e-07	3.01891e-06	KDM7A-DT
ENSG00000170293	855.614	1.87826	0.133753	14.0428	8.52422e-45	2.43293e-42	CMTM8
ENSG00000187513	235.328	1.87149	0.584938	3.19947	0.00137681	0.00559854	GJA4
ENSG00000131409	47.694	1.8676	0.508388	3.67356	0.00023919	0.00121161	LRRC4B
ENSG00000237749	21.2695	1.83601	0.750936	2.44496	0.0144869	0.0417799
ENSG00000198108	1269.84	1.82631	0.112847	16.1839	6.54663e-59	3.18744e-56	CHSY3
ENSG00000249741	25.3025	1.81612	0.698732	2.59916	0.00934516	0.0288511
ENSG00000213626	305.457	1.77773	0.207627	8.56214	1.10794e-17	4.59669e-16	LBH
ENSG00000130201	487.496	1.77239	0.16677	10.6278	2.21379e-26	1.939e-24	NA
ENSG00000142279	2890.76	1.77116	0.0912639	19.407	6.73763e-84	6.56087e-81	WTIP
ENSG00000177234	59.4755	1.76861	0.452803	3.90591	9.38716e-05	0.000527299	LINC01561
ENSG00000231856	28.6289	1.76542	0.664997	2.65477	0.00793616	0.0251532
ENSG00000123358	505.018	1.76177	0.167191	10.5375	5.80218e-26	4.85097e-24	NR4A1
ENSG00000100276	39.965	1.76166	0.588084	2.99559	0.00273914	0.010144	RASL10A
ENSG00000155760	43.6817	1.74144	0.600942	2.89785	0.00375731	0.0133102	FZD7
ENSG00000144355	30.9921	1.71894	0.658581	2.61007	0.00905233	0.0281074	DLX1
ENSG00000270661	26.9158	1.71829	0.67777	2.53521	0.0112379	0.0337933
ENSG00000102935	144.482	1.71512	0.301257	5.69319	1.24685e-08	1.61128e-07	ZNF423
ENSG00000265150	205.661	1.70637	0.252453	6.75915	1.388e-11	2.8472e-10	NA
ENSG00000122863	4224.21	1.70589	0.0777141	21.9508	8.51179e-107	1.40904e-103	CHST3
ENSG00000087903	1853.17	1.67875	0.0953001	17.6154	1.87638e-69	1.19468e-66	RFX2
ENSG00000047365	39.7023	1.65866	0.565681	2.93216	0.00336618	0.0121191	ARAP2
ENSG00000260160	40.1707	1.63533	0.604295	2.70618	0.00680625	0.0221096
ENSG00000130751	50.5169	1.62873	0.503032	3.23783	0.00120444	0.00498315	NPAS1
ENSG00000261572	77.7765	1.59643	0.395671	4.03473	5.46652e-05	0.000324115
ENSG00000161835	7282.09	1.57952	0.0773568	20.4187	1.1417e-92	1.57497e-89	GRASP
ENSG00000221883	66.4616	1.57045	0.432525	3.63089	0.000282449	0.00140537	ARIH2OS
ENSG00000184307	629.019	1.56535	0.147354	10.6231	2.32795e-26	2.01763e-24	ZDHHC23
ENSG00000197308	105.327	1.55088	0.348166	4.45442	8.41198e-06	6.0597e-05	GATA3-AS1
ENSG00000010319	796.555	1.53543	0.165849	9.258	2.08296e-20	1.1159e-18	SEMA3G
ENSG00000166886	2192.36	1.51874	0.0910182	16.6861	1.65467e-62	9.44529e-60	NAB2
ENSG00000260329	53.7658	1.50783	0.483492	3.11863	0.00181696	0.00709385
ENSG00000084710	39.1423	1.4988	0.554432	2.70331	0.00686521	0.0222531	EFR3B
ENSG00000225972	162.853	1.47872	0.330059	4.48018	7.45815e-06	5.42453e-05	MTND1P23
ENSG00000104611	56.4616	1.47783	0.461037	3.20544	0.00134857	0.00549887	SH2D4A
ENSG00000146232	2438.03	1.47161	0.0883286	16.6607	2.53196e-62	1.39713e-59	NFKBIE
ENSG00000121933	64.4897	1.45943	0.445395	3.27671	0.00105023	0.00441479	TMIGD3
ENSG00000261840	60.8871	1.45515	0.478766	3.03937	0.00237072	0.00893146
ENSG00000270673	38.2938	1.45338	0.560137	2.59468	0.00946781	0.0291754	YTHDF3-AS1
ENSG00000170577	51.7674	1.43171	0.505482	2.83238	0.00462036	0.0158471	SIX2
ENSG00000249700	61.7522	1.42504	0.443333	3.21438	0.00130725	0.00535515	SRD5A3-AS1
ENSG00000232517	119.474	1.41589	0.330772	4.28056	1.86421e-05	0.000124036
ENSG00000266010	85.0214	1.37121	0.419013	3.27247	0.00106611	0.00447135	GATA6-AS1
ENSG00000161149	50.8124	1.36576	0.478339	2.85522	0.0043007	0.0149191	TUBA3FP
ENSG00000163637	1149.13	1.34882	0.127561	10.574	3.93537e-26	3.32378e-24	PRICKLE2
ENSG00000125968	11944.1	1.34628	0.0721184	18.6676	9.08754e-78	6.54066e-75	ID1
ENSG00000260000	79.8749	1.34023	0.38858	3.44905	0.000562571	0.0025726
ENSG00000260996	175.48	1.3359	0.273635	4.88206	1.04981e-06	9.17562e-06
ENSG00000263350	45.1361	1.3358	0.511955	2.60921	0.00907526	0.0281597	NA
ENSG00000171873	73.8565	1.33213	0.414686	3.21237	0.00131644	0.00538616	ADRA1D
ENSG00000154217	1024.95	1.33086	0.123524	10.7741	4.56203e-27	4.15415e-25	PITPNC1
ENSG00000255150	161.751	1.32879	0.283724	4.68338	2.82186e-06	2.25123e-05	EID3
ENSG00000138311	184.962	1.32291	0.276751	4.78014	1.75169e-06	1.46083e-05	ZNF365
ENSG00000149591	971.007	1.31755	0.123072	10.7056	9.58455e-27	8.48463e-25	TAGLN
ENSG00000206228	50.1739	1.30849	0.481065	2.71999	0.00652848	0.0213582	HNRNPA1P4
ENSG00000268713	143.795	1.30845	0.328531	3.98271	6.81336e-05	0.000394365
ENSG00000141858	3388.9	1.30015	0.103218	12.5962	2.21591e-36	4.031e-34	SAMD1
ENSG00000143878	43396.2	1.2954	0.0662525	19.5524	3.93237e-85	4.06853e-82	RHOB
ENSG00000157240	1155.37	1.2835	0.114266	11.2326	2.82196e-29	3.1564e-27	FZD1
ENSG00000095739	548.433	1.28323	0.162999	7.87263	3.47269e-15	1.1034e-13	BAMBI
ENSG00000141448	2648.24	1.28161	0.0861792	14.8715	5.05027e-50	1.81744e-47	GATA6
ENSG00000095397	70.1264	1.27741	0.409795	3.1172	0.00182577	0.00712008	WHRN
ENSG00000162461	65.5022	1.26156	0.450863	2.7981	0.00514044	0.0173592	SLC25A34
ENSG00000184545	153.224	1.25833	0.279586	4.50069	6.77337e-06	4.97455e-05	DUSP8
ENSG00000269028	234.536	1.25497	0.285183	4.40058	1.07963e-05	7.59875e-05	MTRNR2L12
ENSG00000157152	83.4969	1.25291	0.399715	3.13451	0.0017214	0.00677548	SYN2
ENSG00000271324	46.375	1.25098	0.515139	2.42844	0.0151641	0.0433822	NA
ENSG00000117595	426.785	1.24872	0.1811	6.89521	5.37862e-12	1.16389e-10	IRF6
ENSG00000181472	3576.91	1.2485	0.0778054	16.0464	6.05624e-58	2.63829e-55	ZBTB2
ENSG00000260778	58.8619	1.24726	0.473014	2.63683	0.00836844	0.0263117
ENSG00000151748	4218.42	1.23986	0.07932	15.6311	4.47192e-55	1.72158e-52	SAV1
ENSG00000197380	65.5182	1.23476	0.437706	2.82098	0.00478774	0.0163179	DACT3
ENSG00000151023	51.4898	1.22737	0.514692	2.38466	0.0170947	0.0479474	ENKUR
ENSG00000142661	58.1459	1.22401	0.462563	2.64616	0.0081412	0.025685	MYOM3
ENSG00000081059	355.82	1.20358	0.203685	5.90901	3.44164e-09	4.91994e-08	TCF7
ENSG00000177706	4341.41	1.2032	0.0810545	14.8443	7.56859e-50	2.66575e-47	FAM20C
ENSG00000269906	153.702	1.20096	0.278768	4.30812	1.64651e-05	0.000110798
ENSG00000268358	56.7402	1.19904	0.458051	2.6177	0.00885236	0.0275525	NA
ENSG00000262902	227.364	1.19845	0.288425	4.15515	3.2507e-05	0.000203834	MTCO1P40
ENSG00000230701	75.3365	1.18444	0.410448	2.88573	0.0039051	0.0137689	FBXW4P1
ENSG00000271043	134.701	1.18372	0.334381	3.54005	0.000400054	0.00191236	MTRNR2L2
ENSG00000151136	89.3628	1.17278	0.366836	3.197	0.00138864	0.00564248	BTBD11
ENSG00000243023	77.9616	1.17245	0.393193	2.98186	0.00286504	0.0105465	UBA52P3
ENSG00000168386	4355.44	1.16091	0.0733084	15.836	1.75771e-56	6.92788e-54	FILIP1L
ENSG00000197019	3089.96	1.15895	0.0823877	14.067	6.05829e-45	1.75945e-42	SERTAD1
ENSG00000007866	65.6403	1.15891	0.468995	2.47106	0.0134714	0.0391857	TEAD3
ENSG00000273352	78.9748	1.15854	0.399335	2.90118	0.00371763	0.013195	NA
ENSG00000267045	81.0672	1.15435	0.382108	3.021	0.00251945	0.00942532	NA
ENSG00000157578	55.4461	1.15312	0.475496	2.42509	0.0153045	0.0436962	LCA5L
ENSG00000150667	97.5399	1.14833	0.360416	3.18613	0.00144191	0.00582179	FSIP1
ENSG00000272661	70.0788	1.13975	0.415124	2.74557	0.00604057	0.0199483
ENSG00000264281	356.724	1.12311	0.250127	4.49015	7.11715e-06	5.20165e-05
ENSG00000272086	88.7032	1.12265	0.384995	2.916	0.00354548	0.012687
ENSG00000101670	31003.7	1.1209	0.056169	19.956	1.33067e-88	1.57342e-85	LIPG
ENSG00000179588	847.017	1.11667	0.138651	8.0538	8.02634e-16	2.7227e-14	ZFPM1
ENSG00000238103	144.862	1.11486	0.335133	3.32662	0.000879075	0.00377685	RPL9P7
ENSG00000099822	143.274	1.11356	0.345897	3.21933	0.00128489	0.00527139	HCN2
ENSG00000125966	214.779	1.11185	0.241695	4.6002	4.22087e-06	3.24117e-05	MMP24
ENSG00000087494	384.274	1.1033	0.190016	5.80636	6.38455e-09	8.656e-08	PTHLH
ENSG00000255823	86.3714	1.10016	0.397116	2.77037	0.00559935	0.0186728	MTRNR2L8
ENSG00000063438	988.724	1.09996	0.128663	8.54913	1.24025e-17	5.10723e-16	AHRR
ENSG00000108312	15555.9	1.09669	0.0611568	17.9324	6.58722e-72	4.54354e-69	UBTF
ENSG00000253837	60.5164	1.09443	0.459976	2.37932	0.0173446	0.048566
ENSG00000213860	61.7842	1.08956	0.451598	2.41268	0.0158357	0.0449647	RPL21P75
ENSG00000235505	678.637	1.08611	0.17203	6.31347	2.72845e-10	4.69998e-09	CASP17P
ENSG00000260708	249.59	1.08274	0.22735	4.76243	1.91272e-06	1.58157e-05
ENSG00000203805	2415.84	1.08014	0.0916489	11.7857	4.62741e-32	6.5472e-30	PLPP4
ENSG00000113580	5173.38	1.07465	0.0796582	13.4907	1.7734e-41	4.13476e-39	NR3C1
ENSG00000170323	1295.9	1.06974	0.128649	8.31516	9.16275e-17	3.50301e-15	FABP4
ENSG00000104856	381.652	1.06866	0.182592	5.85274	4.83554e-09	6.70415e-08	RELB
ENSG00000182253	4907.74	1.06744	0.0724484	14.7338	3.90835e-49	1.32038e-46	SYNM
ENSG00000176845	2384.19	1.06672	0.0881359	12.1031	1.01668e-33	1.54404e-31	METRNL
ENSG00000152503	79.8988	1.0643	0.405816	2.62262	0.00872567	0.0272067	TRIM36
ENSG00000233057	104.878	1.06388	0.36657	2.90225	0.00370487	0.0131554	EEF1A1P14
ENSG00000119938	113.658	1.05353	0.342783	3.07347	0.00211586	0.00809098	PPP1R3C
ENSG00000272960	104.423	1.04993	0.353015	2.97417	0.00293784	0.0107877	NA
ENSG00000272579	105.676	1.04867	0.335268	3.12786	0.00176081	0.00690396	NA
ENSG00000166510	996.011	1.04786	0.136855	7.65676	1.90681e-14	5.55729e-13	CCDC68
ENSG00000140465	3968.3	1.04561	0.0970247	10.7767	4.43447e-27	4.10102e-25	CYP1A1
ENSG00000253368	2416.84	1.04522	0.0867613	12.0471	2.00835e-33	3.02239e-31	TRNP1
ENSG00000132429	60.5793	1.04507	0.440414	2.37293	0.0176476	0.049225	POPDC3
ENSG00000135063	211.225	1.04502	0.238015	4.39054	1.1307e-05	7.90771e-05	FAM189A2
ENSG00000104450	1476.67	1.04239	0.105945	9.83891	7.65388e-23	5.27926e-21	SPAG1
ENSG00000136490	3165.21	1.0387	0.0899741	11.5444	7.87908e-31	1.02701e-28	LIMD2
ENSG00000224956	97.4809	1.03597	0.357905	2.89453	0.00379724	0.0134373	NA
ENSG00000154016	6670.76	1.03364	0.0894711	11.5528	7.14514e-31	9.38735e-29	GRAP
ENSG00000223551	823.079	1.03164	0.389086	2.65145	0.00801468	0.0253778	TMSB4XP4
ENSG00000067955	11811.2	1.00676	0.0624483	16.1214	1.80431e-58	8.53386e-56	CBFB
ENSG00000152433	124.635	1.00588	0.317174	3.17138	0.00151716	0.00607086	ZNF547
ENSG00000198517	2260.79	1.00565	0.0886611	11.3426	8.06815e-30	9.74892e-28	MAFK
ENSG00000225695	183.431	1.0055	0.260403	3.86133	0.000112769	0.000621639	HNRNPA1P35
ENSG00000130066	8521.84	0.998188	0.0766064	13.0301	8.25089e-39	1.68624e-36	SAT1
ENSG00000228081	82.7609	0.992493	0.400842	2.47602	0.0132856	0.0387259
ENSG00000176170	14239.9	0.991824	0.0708561	13.9977	1.60935e-44	4.51545e-42
ENSG00000164684	2986.62	0.99168	0.0812295	12.2084	2.80432e-34	4.42121e-32	ZNF704
ENSG00000224080	126.333	0.988246	0.327344	3.01898	0.00253626	0.00948339	UBE2FP1
ENSG00000134294	77734.4	0.985603	0.0581317	16.9547	1.77807e-64	1.05122e-61	SLC38A2
ENSG00000184304	1299.69	0.981695	0.107494	9.13253	6.69186e-20	3.35688e-18	PRKD1
ENSG00000182993	166.132	0.98148	0.276498	3.54969	0.000385691	0.00184904	C12orf60
ENSG00000236824	138.253	0.980855	0.317853	3.08587	0.00202956	0.00780787	BCYRN1
ENSG00000162746	238.201	0.979981	0.227367	4.31012	1.63165e-05	0.000109932	FCRLB
ENSG00000145817	12976.4	0.974319	0.0614858	15.8462	1.49274e-56	6.02702e-54	YIPF5
ENSG00000180354	885.311	0.971047	0.144411	6.72419	1.76572e-11	3.56895e-10	MTURN
ENSG00000178150	149.951	0.970489	0.307596	3.15508	0.00160454	0.0063804	ZNF114
ENSG00000260879	81.2353	0.968766	0.384157	2.5218	0.0116757	0.034847
ENSG00000124772	1291.58	0.966378	0.111582	8.66069	4.68914e-18	1.99548e-16	CPNE5
ENSG00000268205	693.928	0.965847	0.156072	6.18848	6.07469e-10	9.94662e-09
ENSG00000178882	3473.64	0.961869	0.0842874	11.4118	3.65194e-30	4.49548e-28	RFLNA
ENSG00000112541	1614.65	0.961807	0.122788	7.83305	4.76159e-15	1.48164e-13	PDE10A
ENSG00000220749	135.761	0.960304	0.299297	3.20853	0.00133414	0.00545184	RPL21P28
ENSG00000114529	362.375	0.957802	0.18632	5.14064	2.73801e-07	2.73042e-06	C3orf52
ENSG00000186615	262.446	0.95691	0.218209	4.3853	1.15828e-05	8.08357e-05	KTN1-AS1
ENSG00000105722	8059.48	0.956731	0.0699825	13.671	1.51301e-42	3.85327e-40	ERF
ENSG00000198440	275.843	0.954129	0.217605	4.38468	1.16157e-05	8.10312e-05	ZNF583
ENSG00000084093	8407.21	0.952299	0.0720033	13.2258	6.22997e-40	1.35699e-37	REST
ENSG00000118402	826.458	0.950799	0.133575	7.11809	1.09435e-12	2.57327e-11	ELOVL4
ENSG00000116815	1138.97	0.948227	0.120096	7.89557	2.88994e-15	9.28933e-14	CD58
ENSG00000230630	447.43	0.946818	0.174202	5.43518	5.47415e-08	6.31052e-07	DNM3OS
ENSG00000244363	103.777	0.938148	0.360292	2.60386	0.00921816	0.0285087	RPL7P23
ENSG00000111339	1210.46	0.936213	0.118173	7.92238	2.32998e-15	7.57769e-14	ART4
ENSG00000146859	376.871	0.935871	0.192615	4.85877	1.18116e-06	1.01997e-05	TMEM140
ENSG00000205763	657.002	0.935544	0.14342	6.52312	6.88615e-11	1.28694e-09	RP9P
ENSG00000104863	85.9396	0.932812	0.379045	2.46095	0.0138569	0.0401659	LIN7B
ENSG00000267541	149.963	0.932636	0.354669	2.6296	0.00854856	0.0267713	MTCO2P2
ENSG00000258486	237.826	0.932285	0.225666	4.13125	3.60788e-05	0.000223772	NA
ENSG00000164823	4032.48	0.931496	0.080365	11.5908	4.58737e-31	6.12414e-29	OSGIN2
ENSG00000188290	125.394	0.931375	0.325229	2.86375	0.00418655	0.0145934	HES4
ENSG00000179403	307.063	0.929287	0.198712	4.67655	2.91745e-06	2.32302e-05	VWA1
ENSG00000214016	140.171	0.927429	0.351231	2.64051	0.00827817	0.0260675	RPSAP61
ENSG00000158321	209.679	0.922105	0.249229	3.69983	0.000215747	0.00110606	AUTS2
ENSG00000166398	8266.64	0.920562	0.0658226	13.9855	1.91103e-44	5.27253e-42	KIAA0355
ENSG00000132170	85.2847	0.915473	0.370068	2.47379	0.0133686	0.0389278	PPARG
ENSG00000214595	128.399	0.913205	0.309129	2.95413	0.00313554	0.0114029	EML6
ENSG00000103241	170.776	0.90725	0.261653	3.46738	0.000525558	0.00242477	FOXF1
ENSG00000184916	11424.8	0.905015	0.0718713	12.5922	2.33197e-36	4.19602e-34	JAG2
ENSG00000187193	354.095	0.900454	0.200326	4.49495	6.95879e-06	5.09934e-05	MT1X
ENSG00000115548	4365.2	0.899221	0.0736557	12.2084	2.80213e-34	4.42121e-32	KDM3A
ENSG00000197959	245.851	0.897222	0.222151	4.03879	5.37267e-05	0.000319236	DNM3
ENSG00000225135	288.73	0.893528	0.211805	4.21864	2.45786e-05	0.000159484	NA
ENSG00000163935	818.07	0.893032	0.139487	6.40226	1.53093e-10	2.71526e-09	SFMBT1
ENSG00000270101	221.901	0.892346	0.247625	3.60361	0.000313822	0.00154155	NA
ENSG00000104081	491.629	0.891939	0.161551	5.52109	3.36897e-08	4.04423e-07	BMF
ENSG00000168994	10376	0.891311	0.0666695	13.3691	9.16446e-41	2.10706e-38	PXDC1
ENSG00000267547	198.164	0.888123	0.275241	3.2267	0.00125225	0.00515921
ENSG00000211455	3460.39	0.882	0.0779401	11.3164	1.08864e-29	1.30589e-27	STK38L
ENSG00000088826	2361.13	0.881591	0.0899944	9.79606	1.17062e-22	7.90955e-21	SMOX
ENSG00000117289	1014.05	0.876386	0.138831	6.31263	2.74332e-10	4.72068e-09	NA
ENSG00000146278	1576.66	0.875603	0.106087	8.25364	1.53644e-16	5.71557e-15	PNRC1
ENSG00000236876	242.915	0.873567	0.255887	3.41388	0.000640459	0.00288024	TMSB4XP1
ENSG00000263731	382.354	0.872504	0.217339	4.01449	5.95736e-05	0.000350082
ENSG00000127080	3306.34	0.869225	0.0805802	10.7871	3.96136e-27	3.70488e-25	IPPK
ENSG00000135480	33339.4	0.86449	0.0693542	12.4649	1.16088e-35	2.04439e-33	KRT7
ENSG00000124225	6253.72	0.860789	0.0735564	11.7024	1.23848e-31	1.72284e-29	PMEPA1
ENSG00000130956	1953.61	0.857414	0.114138	7.51211	5.8182e-14	1.62146e-12	HABP4
ENSG00000270143	113.067	0.854838	0.323828	2.63979	0.00829569	0.0261078	NA
ENSG00000271851	194.812	0.853507	0.246141	3.46756	0.000525213	0.00242386
ENSG00000205609	162.973	0.850568	0.294768	2.88555	0.00390728	0.0137737	EIF3CL
ENSG00000104951	105.69	0.848566	0.331668	2.55848	0.010513	0.0318975	IL4I1
ENSG00000163132	230.01	0.846791	0.231301	3.66099	0.000251241	0.00126684	MSX1
ENSG00000243071	163.297	0.846075	0.281106	3.0098	0.00261416	0.00973343
ENSG00000112559	4851.65	0.845574	0.0729617	11.5893	4.66971e-31	6.1842e-29	MDFI
ENSG00000110852	1461.94	0.837195	0.106991	7.82494	5.07905e-15	1.57156e-13	CLEC2B
ENSG00000138449	830.826	0.835329	0.141551	5.90126	3.60726e-09	5.14337e-08	SLC40A1
ENSG00000242600	258.948	0.834824	0.22979	3.63298	0.000280166	0.0013961	MBL1P
ENSG00000272669	108.199	0.833292	0.327156	2.54708	0.0108628	0.0328443
ENSG00000144158	1034.5	0.832204	0.121036	6.87569	6.16897e-12	1.32281e-10
ENSG00000133874	571.563	0.828893	0.159914	5.18336	2.1792e-07	2.22681e-06	RNF122
ENSG00000117143	18472.3	0.8282	0.0642684	12.8866	5.35612e-38	1.04312e-35	UAP1
ENSG00000207949	96.2087	0.827379	0.347849	2.37855	0.0173807	0.0486588	NA
ENSG00000213707	150.157	0.824042	0.290773	2.83397	0.00459742	0.015783	HMGB1P10
ENSG00000165655	405.54	0.822976	0.175053	4.7013	2.58505e-06	2.07935e-05	ZNF503
ENSG00000162407	6312	0.82244	0.0734741	11.1936	4.38297e-29	4.83704e-27	PLPP3
ENSG00000108960	1505.18	0.821408	0.10441	7.86716	3.62793e-15	1.14831e-13	MMD
ENSG00000159784	143.121	0.820983	0.28779	2.85272	0.00433474	0.0150151	FAM131B
ENSG00000107984	17722.5	0.818918	0.0771297	10.6174	2.47314e-26	2.13231e-24	DKK1
ENSG00000254087	4585.01	0.814565	0.0724738	11.2395	2.61002e-29	2.94676e-27	LYN
ENSG00000106537	2717.06	0.813177	0.0832259	9.77073	1.50366e-22	1.00369e-20	TSPAN13
ENSG00000231770	112.236	0.810884	0.319961	2.53432	0.0112666	0.0338549	TMEM44-AS1
ENSG00000261485	113.381	0.809466	0.320882	2.52263	0.0116482	0.034796	PAN3-AS1
ENSG00000197461	6420.15	0.807986	0.0731369	11.0476	2.25202e-28	2.34465e-26	PDGFA
ENSG00000138675	198.28	0.806291	0.253351	3.18251	0.00146004	0.00587969	FGF5
ENSG00000149489	673.445	0.804408	0.143168	5.61862	1.92484e-08	2.41027e-07	ROM1
ENSG00000073417	5138.88	0.80435	0.0704863	11.4114	3.66612e-30	4.49548e-28	PDE8A
ENSG00000134215	249.034	0.803431	0.23143	3.4716	0.000517368	0.00239165	VAV3
ENSG00000196183	240.478	0.803057	0.266576	3.01248	0.0025912	0.00966315	RPS2P4
ENSG00000272767	110.543	0.801581	0.334467	2.39659	0.0165483	0.0465726	JMJD1C-AS1
ENSG00000140044	285.487	0.800109	0.225353	3.55047	0.00038455	0.00184547	JDP2
ENSG00000019144	19080.1	0.799017	0.0586406	13.6257	2.81878e-42	6.96448e-40	PHLDB1
ENSG00000139832	154.185	0.798618	0.290617	2.74801	0.00599581	0.0198271	RAB20
ENSG00000092445	2901.12	0.79784	0.0832637	9.58209	9.51009e-22	5.87425e-20	TYRO3
ENSG00000259623	807.906	0.797504	0.130947	6.09029	1.12709e-09	1.75356e-08
ENSG00000111341	3043.94	0.793864	0.0950635	8.35088	6.77562e-17	2.62678e-15	MGP
ENSG00000166831	121.55	0.793216	0.312252	2.5403	0.0110756	0.0333781	RBPMS2
ENSG00000151366	1647.6	0.792968	0.111286	7.12548	1.03716e-12	2.45224e-11	NDUFC2
ENSG00000018869	143.169	0.79133	0.287926	2.74837	0.00598917	0.0198091	ZNF582
ENSG00000221886	419.931	0.789842	0.172652	4.57477	4.76739e-06	3.63851e-05	ZBED8
ENSG00000214223	1252.8	0.78845	0.109087	7.22772	4.9116e-13	1.22266e-11	HNRNPA1P10
ENSG00000175105	2216.98	0.786786	0.0963119	8.16915	3.10566e-16	1.10324e-14	ZNF654
ENSG00000168026	360.464	0.785511	0.187112	4.19807	2.69201e-05	0.000172928	TTC21A
ENSG00000249264	270.252	0.784925	0.254085	3.08923	0.00200676	0.00772917	EEF1A1P9
ENSG00000234743	172.281	0.784473	0.267388	2.93384	0.003348	0.0120668	EIF5AP4
ENSG00000214756	416.272	0.782026	0.174426	4.48342	7.3456e-06	5.35443e-05	CSKMT
ENSG00000198324	1904.07	0.781031	0.0999306	7.81574	5.46415e-15	1.68442e-13	PHETA1
ENSG00000146373	2552.2	0.780621	0.0885429	8.81631	1.18297e-18	5.39472e-17	RNF217
ENSG00000214199	225.467	0.780467	0.270964	2.88033	0.00397258	0.0139711	EEF1A1P12
ENSG00000229344	575.101	0.778311	0.201535	3.86191	0.000112502	0.000620578	MTCO2P12
ENSG00000101384	8274.01	0.773599	0.0637433	12.1362	6.79357e-34	1.0413e-31	JAG1
ENSG00000143842	3671.21	0.77294	0.089502	8.636	5.8215e-18	2.45839e-16	SOX13
ENSG00000107968	242.24	0.769718	0.23271	3.30762	0.00094091	0.00400098	MAP3K8
ENSG00000128283	15496.9	0.769132	0.0711209	10.8144	2.94129e-27	2.79828e-25	CDC42EP1
ENSG00000253414	186.376	0.768556	0.252636	3.04215	0.00234896	0.00886767
ENSG00000239559	419.884	0.767578	0.191227	4.01397	5.97058e-05	0.00035061	RPL37P2
ENSG00000169629	381.397	0.765909	0.186799	4.10017	4.12847e-05	0.000253018	RGPD8
ENSG00000204682	264.548	0.764685	0.218998	3.49174	0.000479887	0.00224218	CASC10
ENSG00000270145	141.809	0.761095	0.315599	2.41159	0.0158832	0.045084	NA
ENSG00000181004	370.377	0.761003	0.182644	4.16659	3.09185e-05	0.000194832	BBS12
ENSG00000091428	679.895	0.757656	0.153157	4.94694	7.53898e-07	6.7937e-06	RAPGEF4
ENSG00000106070	22738.4	0.757519	0.0586973	12.9055	4.19009e-38	8.25748e-36	GRB10
ENSG00000170537	433.623	0.754387	0.171667	4.39447	1.11042e-05	7.78564e-05	TMC7
ENSG00000177685	555.822	0.752016	0.164627	4.56799	4.92416e-06	3.74091e-05	CRACR2B
ENSG00000171617	13420.8	0.750889	0.0651972	11.5172	1.08079e-30	1.39776e-28	ENC1
ENSG00000182568	462.553	0.749174	0.186427	4.0186	5.8546e-05	0.0003449	SATB1
ENSG00000135363	3013.85	0.741469	0.0834216	8.88822	6.20983e-19	2.90388e-17	LMO2
ENSG00000206538	1649.86	0.741185	0.114806	6.45596	1.07537e-10	1.94979e-09	VGLL3
ENSG00000102760	3559.8	0.73892	0.0965397	7.65405	1.94743e-14	5.66569e-13	RGCC
ENSG00000070404	2733.46	0.737193	0.0955595	7.7145	1.21461e-14	3.6098e-13	FSTL3
ENSG00000163239	435.804	0.737087	0.170856	4.31408	1.60266e-05	0.000108192	TDRD10
ENSG00000172197	466.676	0.736501	0.167704	4.39167	1.12481e-05	7.87321e-05	MBOAT1
ENSG00000258153	275.527	0.732854	0.224093	3.27032	0.00107427	0.00450214	HSPE1P4
ENSG00000232442	162.104	0.7309	0.288519	2.53328	0.0112999	0.0339305	MHENCR
ENSG00000108854	28593.7	0.730364	0.0607052	12.0313	2.43223e-33	3.59493e-31	SMURF2
ENSG00000049130	4341.76	0.729597	0.0824354	8.85054	8.70997e-19	4.02751e-17	KITLG
ENSG00000175197	914.134	0.727578	0.125007	5.8203	5.87426e-09	8.03657e-08	DDIT3
ENSG00000228224	231.229	0.72744	0.229541	3.1691	0.0015291	0.00610975	NACA4P
ENSG00000117318	21000.3	0.726797	0.0745297	9.75177	1.81286e-22	1.2004e-20	ID3
ENSG00000151117	198.476	0.726494	0.25566	2.84164	0.00448828	0.0154596	TMEM86A
ENSG00000167889	507.031	0.724952	0.159494	4.54533	5.48483e-06	4.12147e-05	MGAT5B
ENSG00000213085	196.674	0.720138	0.259459	2.77553	0.00551111	0.018423	CFAP45
ENSG00000125266	5454.18	0.713983	0.0958939	7.44555	9.65399e-14	2.62417e-12	EFNB2
ENSG00000105329	25221.9	0.712336	0.0812023	8.77236	1.74954e-18	7.78546e-17	TGFB1
ENSG00000184995	152.256	0.71161	0.280052	2.54099	0.0110539	0.0333249	IFNE
ENSG00000162390	1266.92	0.711242	0.107628	6.60834	3.88646e-11	7.45497e-10	ACOT11
ENSG00000131849	220.203	0.710524	0.240552	2.95373	0.00313964	0.0114127	ZNF132
ENSG00000090339	958.492	0.709324	0.13282	5.34048	9.27021e-08	1.02129e-06	ICAM1
ENSG00000229133	224.737	0.708669	0.264568	2.67859	0.00739338	0.0236731	RPS7P4
ENSG00000131634	2415.8	0.70813	0.0889312	7.96266	1.68374e-15	5.57453e-14	TMEM204
ENSG00000164610	1442.65	0.707428	0.109567	6.45656	1.07111e-10	1.94421e-09	RP9
ENSG00000187607	940.437	0.706119	0.121606	5.80662	6.3745e-09	8.64947e-08	ZNF286A
ENSG00000131979	586.729	0.705874	0.150328	4.69555	2.65888e-06	2.13148e-05	GCH1
ENSG00000124802	2151.29	0.705715	0.101303	6.9664	3.2516e-12	7.24454e-11	EEF1E1
ENSG00000101986	1434.49	0.704165	0.103164	6.82571	8.74887e-12	1.8356e-10	ABCD1
ENSG00000078399	4570.42	0.704115	0.0716979	9.82058	9.18102e-23	6.30633e-21	HOXA9
ENSG00000128487	1829.76	0.704011	0.101167	6.95893	3.42878e-12	7.6188e-11	SPECC1
ENSG00000136149	1037.86	0.702352	0.138796	5.06032	4.18561e-07	3.98669e-06	RPL13AP25
ENSG00000197857	475.324	0.702085	0.161998	4.33391	1.46486e-05	9.97506e-05	ZNF44
ENSG00000175505	683.891	0.701257	0.143306	4.89343	9.90958e-07	8.735e-06	CLCF1
ENSG00000107104	10332.5	0.700685	0.0644829	10.8662	1.67007e-27	1.60735e-25	KANK1
ENSG00000171310	4240.41	0.70065	0.0739599	9.47338	2.70937e-21	1.57925e-19	CHST11
ENSG00000049759	2269.74	0.698751	0.0918808	7.60498	2.84955e-14	8.133e-13	NEDD4L
ENSG00000108423	716.934	0.697994	0.135235	5.16135	2.45172e-07	2.47324e-06	TUBD1
ENSG00000104903	11166.7	0.697722	0.0657361	10.614	2.56558e-26	2.20055e-24	LYL1
ENSG00000172819	900.195	0.695063	0.122831	5.65871	1.52513e-08	1.93612e-07	RARG
ENSG00000108001	184.921	0.692446	0.286195	2.41949	0.0155422	0.0442679	EBF3
ENSG00000123545	2228.14	0.691958	0.0903459	7.65899	1.87401e-14	5.47131e-13	NDUFAF4
ENSG00000188873	147.992	0.6919	0.28673	2.41307	0.0158186	0.0449317	RPL10AP2
ENSG00000159885	190.69	0.691765	0.265382	2.60668	0.00914253	0.0283312	ZNF222
ENSG00000196387	951.283	0.691542	0.126098	5.48414	4.15475e-08	4.87439e-07	ZNF140
ENSG00000162490	270.734	0.691184	0.240948	2.8686	0.0041229	0.0144015	DRAXIN
ENSG00000260257	342.831	0.690355	0.208042	3.31835	0.000905512	0.00387735
ENSG00000154122	3276.65	0.689272	0.0782078	8.81334	1.21472e-18	5.50916e-17	ANKH
ENSG00000104205	525.636	0.688039	0.160368	4.29038	1.78364e-05	0.00011901	SGK3
ENSG00000253293	2287.07	0.687415	0.0884767	7.76945	7.88267e-15	2.38992e-13	HOXA10
ENSG00000116711	4861.46	0.686826	0.0715383	9.60082	7.93129e-22	4.97328e-20	PLA2G4A
ENSG00000006459	1216.43	0.686169	0.116594	5.8851	3.97823e-09	5.62388e-08	KDM7A
ENSG00000259976	298.853	0.681222	0.200378	3.39968	0.000674652	0.00300867
ENSG00000068305	5681.15	0.681084	0.0701699	9.7062	2.83715e-22	1.84906e-20	MEF2A
ENSG00000217130	515.334	0.680341	0.195541	3.47927	0.000502775	0.00233862
ENSG00000197442	1836.03	0.678734	0.0943412	7.19446	6.2708e-13	1.52882e-11	MAP3K5
ENSG00000247271	358.596	0.678324	0.193172	3.51151	0.000445572	0.00210382	ZBED5-AS1
ENSG00000237172	279.299	0.678168	0.209646	3.23482	0.00121718	0.005026	B3GNT9
ENSG00000243964	153.117	0.678039	0.281481	2.40883	0.0160038	0.0453798	RPL23AP65
ENSG00000174173	3995.05	0.677655	0.078171	8.66888	4.36381e-18	1.86182e-16	TRMT10C
ENSG00000112305	4793.81	0.677558	0.0708696	9.56063	1.1704e-21	7.12308e-20	SMAP1
ENSG00000164611	9184.63	0.676111	0.0718943	9.40424	5.24097e-21	2.94098e-19	PTTG1
ENSG00000262049	210.443	0.674606	0.256497	2.63007	0.0085367	0.0267493
ENSG00000125148	84278.9	0.672746	0.076827	8.75663	2.01174e-18	8.857e-17	MT2A
ENSG00000152782	471.938	0.671304	0.16429	4.08608	4.38716e-05	0.000267594	PANK1
ENSG00000118939	725.473	0.670183	0.144778	4.62904	3.67373e-06	2.86728e-05	UCHL3
ENSG00000074590	4069.11	0.668953	0.0758135	8.82367	1.10764e-18	5.06517e-17	NUAK1
ENSG00000124216	2518.73	0.665562	0.0930334	7.15401	8.42789e-13	2.02489e-11	SNAI1
ENSG00000162878	379.457	0.66025	0.186841	3.53375	0.000409703	0.00195228	PKDCC
ENSG00000263013	186.855	0.65995	0.249601	2.64402	0.00819283	0.0258332	NA
ENSG00000007255	314.826	0.659305	0.199987	3.29675	0.000978114	0.00414959	TRAPPC6A
ENSG00000227063	3758.43	0.657239	0.235408	2.79192	0.00523968	0.0176547	RPL41P1
ENSG00000184489	259.75	0.656474	0.215859	3.04121	0.00235628	0.00889125	PTP4A3
ENSG00000137947	1961.53	0.655995	0.100601	6.52075	6.9957e-11	1.30413e-09	GTF2B
ENSG00000092871	1222.27	0.655949	0.110297	5.94713	2.72879e-09	3.98697e-08	RFFL
ENSG00000128567	40286.3	0.655802	0.0556405	11.7864	4.58598e-32	6.54451e-30	PODXL
ENSG00000214653	268.576	0.654929	0.215788	3.03505	0.00240496	0.00904912	HNRNPA3P3
ENSG00000225067	168.751	0.653612	0.275667	2.37102	0.0177392	0.0494534	RPL23AP2
ENSG00000148737	2233.33	0.65289	0.0904274	7.22005	5.19701e-13	1.28023e-11	TCF7L2
ENSG00000125845	2008.34	0.652335	0.0983935	6.62986	3.3601e-11	6.51325e-10	BMP2
ENSG00000166471	3238.87	0.650672	0.081975	7.93745	2.06383e-15	6.76528e-14	TMEM41B
ENSG00000188428	1599.86	0.650124	0.099969	6.50325	7.86013e-11	1.45058e-09	BLOC1S5
ENSG00000102890	286.944	0.649309	0.206868	3.13875	0.00169668	0.00669691	ELMO3
ENSG00000112183	272.417	0.648708	0.227252	2.85458	0.00430939	0.0149461	RBM24
ENSG00000196267	186.746	0.646069	0.260179	2.48317	0.0130219	0.0380654	ZNF836
ENSG00000150630	5366.49	0.645606	0.0713645	9.04659	1.47498e-19	7.09791e-18	VEGFC
ENSG00000167657	7316.89	0.644998	0.0714752	9.02409	1.81202e-19	8.69453e-18	DAPK3
ENSG00000013441	6516.61	0.644402	0.0710997	9.06336	1.26492e-19	6.17682e-18	CLK1
ENSG00000204217	27572.1	0.642398	0.0655082	9.80638	1.05692e-22	7.22986e-21	BMPR2
ENSG00000079102	1648.45	0.642387	0.104197	6.16512	7.04291e-10	1.13745e-08	RUNX1T1
ENSG00000013016	454.15	0.642274	0.180216	3.56391	0.000365376	0.00176237	EHD3
ENSG00000241764	233.155	0.641601	0.229286	2.79826	0.00513791	0.0173542
ENSG00000197780	3485.17	0.640337	0.0781238	8.19644	2.47621e-16	8.95003e-15	TAF13
ENSG00000172062	1066.07	0.639478	0.114983	5.5615	2.67465e-08	3.2652e-07	SMN1
ENSG00000156804	565.521	0.638852	0.151222	4.2246	2.39364e-05	0.000155695	FBXO32
ENSG00000102984	547.576	0.638132	0.152714	4.17862	2.93282e-05	0.000186086	ZNF821
ENSG00000187860	179.057	0.6375	0.25952	2.45646	0.0140312	0.0406001	CCDC157
ENSG00000229083	170.808	0.636469	0.262983	2.42019	0.0155122	0.0442044	PSMA6P2
ENSG00000164548	8386.22	0.636107	0.0642708	9.89728	4.27738e-23	3.06527e-21	TRA2A
ENSG00000179348	7512.4	0.635711	0.0692676	9.17761	4.40757e-20	2.26593e-18	GATA2
ENSG00000140416	47347.5	0.634707	0.0632879	10.0289	1.13805e-23	8.56333e-22	TPM1
ENSG00000130193	3206.29	0.633942	0.088759	7.14229	9.17895e-13	2.18631e-11	THEM6
ENSG00000133639	6508.34	0.631632	0.0714338	8.84219	9.38574e-19	4.30392e-17	BTG1
ENSG00000077238	10095.7	0.630354	0.0709564	8.88368	6.46833e-19	3.01625e-17	IL4R
ENSG00000214019	371.956	0.629267	0.18349	3.42944	0.000604827	0.0027431
ENSG00000233429	1522.73	0.629075	0.101129	6.2205	4.95558e-10	8.2199e-09	HOTAIRM1
ENSG00000132326	469.647	0.628851	0.162482	3.87029	0.000108706	0.000601646	PER2
ENSG00000100311	13332.6	0.628228	0.065635	9.57153	1.05331e-21	6.45798e-20	PDGFB
ENSG00000143479	1145.01	0.625442	0.116245	5.3804	7.43209e-08	8.34674e-07	DYRK3
ENSG00000169715	7802.92	0.62459	0.0735312	8.49422	1.99268e-17	8.08502e-16	MT1E
ENSG00000105085	552.393	0.623829	0.16412	3.80106	0.000144081	0.000773637	MED26
ENSG00000111490	1536.55	0.622926	0.101864	6.11526	9.63976e-10	1.51689e-08	TBC1D30
ENSG00000241015	410.394	0.622307	0.199654	3.11693	0.00182743	0.00712464	TPM3P9
ENSG00000152689	3262.44	0.622025	0.088677	7.0145	2.3078e-12	5.23334e-11	RASGRP3
ENSG00000181007	340.163	0.621847	0.192576	3.22911	0.00124177	0.00511857	ZFP82
ENSG00000162772	442.64	0.621728	0.17871	3.47898	0.000503329	0.00233982	ATF3
ENSG00000229833	306.208	0.621661	0.197606	3.14597	0.00165538	0.00655108	PET100
ENSG00000100292	9598.07	0.617822	0.0643128	9.6065	7.50535e-22	4.74212e-20	HMOX1
ENSG00000196814	763.75	0.616502	0.132473	4.65381	3.25861e-06	2.57239e-05	MVB12B
ENSG00000139679	1962.54	0.613599	0.104714	5.85978	4.63488e-09	6.45297e-08	LPAR6
ENSG00000023902	8580.41	0.613155	0.0731564	8.38143	5.22904e-17	2.05122e-15	PLEKHO1
ENSG00000259330	1111.67	0.612899	0.118993	5.15072	2.59483e-07	2.60648e-06	INAFM2
ENSG00000220842	4580.33	0.612855	0.0898573	6.82031	9.08413e-12	1.89633e-10	RPL21P16
ENSG00000088986	28429.2	0.612838	0.0671491	9.12653	7.07294e-20	3.53733e-18	DYNLL1
ENSG00000168917	2027.92	0.612537	0.107793	5.68255	1.32702e-08	1.7029e-07	SLC35G2
ENSG00000147437	216.478	0.61173	0.237787	2.5726	0.0100938	0.0308288	GNRH1
ENSG00000169692	2673.07	0.611513	0.0857719	7.12953	1.00715e-12	2.3886e-11	AGPAT2
ENSG00000183864	4982.36	0.611217	0.0787985	7.75671	8.71585e-15	2.63289e-13	TOB2
ENSG00000072422	3427.22	0.609931	0.0789954	7.7211	1.15329e-14	3.43992e-13	RHOBTB1
ENSG00000006327	15113.9	0.607924	0.0687164	8.84685	9.00243e-19	4.15115e-17	TNFRSF12A
ENSG00000172687	655.561	0.606925	0.147233	4.1222	3.75266e-05	0.000231883	ZNF738
ENSG00000133773	3351.46	0.60652	0.0840904	7.21272	5.48458e-13	1.34506e-11	CCDC59
ENSG00000196352	11864.1	0.606465	0.0644312	9.4126	4.84014e-21	2.7346e-19	CD55
ENSG00000259583	241.954	0.606368	0.223848	2.70884	0.00675187	0.0219761
ENSG00000213683	568.875	0.605958	0.155065	3.90778	9.31477e-05	0.000523944
ENSG00000167565	1456.41	0.604973	0.105024	5.76033	8.39503e-09	1.12255e-07	SERTAD3
ENSG00000126391	6753.1	0.603129	0.0681289	8.85277	8.53753e-19	3.95883e-17	FRMD8
ENSG00000272599	385.813	0.602246	0.178188	3.37984	0.000725282	0.00320168
ENSG00000246067	540.417	0.60002	0.178078	3.36943	0.000753248	0.00330399	RAB30-AS1
ENSG00000224459	380.163	0.599986	0.191487	3.1333	0.00172851	0.00679824	SLC25A34-AS1
ENSG00000258199	331.798	0.598855	0.205557	2.91333	0.00357592	0.0127742
ENSG00000131477	637.378	0.597354	0.156947	3.80608	0.000141186	0.000759571	RAMP2
ENSG00000131876	3419.93	0.597081	0.0824083	7.2454	4.31177e-13	1.08972e-11	SNRPA1
ENSG00000054967	1839.85	0.595523	0.0950795	6.26342	3.76628e-10	6.37496e-09	RELT
ENSG00000256060	262.822	0.595359	0.223006	2.6697	0.00759188	0.024229	TRAPPC2B
ENSG00000117616	5093.91	0.594982	0.0709923	8.38094	5.25064e-17	2.05483e-15	RSRP1
ENSG00000264469	296.44	0.594091	0.20546	2.89152	0.00383389	0.0135554	NA
ENSG00000228106	239.607	0.593978	0.221617	2.6802	0.00735777	0.0235682
ENSG00000164283	33623.6	0.592902	0.0807265	7.34458	2.06406e-13	5.37241e-12	ESM1
ENSG00000082014	280.624	0.592379	0.217872	2.71893	0.00654933	0.0214095	SMARCD3
ENSG00000065054	8262.39	0.591657	0.0647623	9.13583	6.49066e-20	3.2758e-18	SLC9A3R2
ENSG00000110721	1731.05	0.590782	0.0955595	6.18234	6.31574e-10	1.03006e-08	CHKA
ENSG00000117479	1668.22	0.589352	0.102758	5.73534	9.73167e-09	1.28775e-07	SLC19A2
ENSG00000168461	7515.42	0.589317	0.0647659	9.09919	9.10054e-20	4.48364e-18	RAB31
ENSG00000205571	418.329	0.588618	0.179747	3.27471	0.00105772	0.00444063	SMN2
ENSG00000148677	94630.4	0.587127	0.0743591	7.89584	2.88363e-15	9.28709e-14	ANKRD1
ENSG00000162645	1711.65	0.58559	0.103777	5.64279	1.67318e-08	2.10951e-07	GBP2
ENSG00000166741	11229.1	0.585541	0.068635	8.53122	1.44808e-17	5.93356e-16	NNMT
ENSG00000131378	6904.26	0.584756	0.066131	8.84239	9.36892e-19	4.30392e-17	RFTN1
ENSG00000198053	10638.2	0.58365	0.0640719	9.10929	8.2919e-20	4.10971e-18	SIRPA
ENSG00000189067	947.391	0.583091	0.123183	4.73352	2.20659e-06	1.79941e-05	LITAF
ENSG00000228502	403.903	0.582892	0.188561	3.09126	0.00199312	0.00768555	EEF1A1P11
ENSG00000239305	2573.59	0.582383	0.0865795	6.72656	1.73717e-11	3.52415e-10	RNF103
ENSG00000146707	375.593	0.579522	0.191441	3.02716	0.00246865	0.00925616	POMZP3
ENSG00000198039	299.197	0.579439	0.200517	2.88973	0.00385578	0.0136269	ZNF273
ENSG00000101236	2039.67	0.578999	0.0933546	6.20215	5.56967e-10	9.14685e-09	RNF24
ENSG00000212664	840.353	0.577932	0.143885	4.01662	5.90389e-05	0.000347434
ENSG00000225177	410.362	0.577365	0.176883	3.26411	0.0010981	0.00459104
ENSG00000168961	408.914	0.576873	0.198765	2.90229	0.00370449	0.0131554	LGALS9
ENSG00000140280	679.643	0.576709	0.142987	4.0333	5.49988e-05	0.000325976	LYSMD2
ENSG00000115289	674.315	0.575153	0.143721	4.00189	6.28395e-05	0.000367318	PCGF1
ENSG00000260966	732.811	0.574521	0.171979	3.34064	0.000835844	0.00361457
ENSG00000125898	1019.26	0.574274	0.118141	4.86093	1.16835e-06	1.01102e-05	FAM110A
ENSG00000176401	253.117	0.572827	0.216986	2.63993	0.00829231	0.0261021	EID2B
ENSG00000166002	837.838	0.572781	0.130375	4.39334	1.11622e-05	7.81635e-05	SMCO4
ENSG00000137502	2323.2	0.571926	0.109004	5.24685	1.54719e-07	1.63135e-06	RAB30
ENSG00000176386	670.761	0.570949	0.140989	4.04959	5.13075e-05	0.000307511	CDC26
ENSG00000186567	698.019	0.570773	0.147328	3.87416	0.000106994	0.000594156	CEACAM19
ENSG00000148426	1153.91	0.56987	0.122183	4.66406	3.10028e-06	2.4556e-05	PROSER2
ENSG00000054598	1392.95	0.569853	0.112591	5.06128	4.16461e-07	3.97354e-06	FOXC1
ENSG00000150977	1428.61	0.569776	0.104649	5.44462	5.19167e-08	5.99741e-07	RILPL2
ENSG00000132481	3981.42	0.56955	0.0862286	6.60512	3.97195e-11	7.60134e-10
ENSG00000188483	931.809	0.568065	0.171704	3.30839	0.000938344	0.0039911	IER5L
ENSG00000157933	9877.04	0.567385	0.0687675	8.25077	1.57375e-16	5.84122e-15	SKI
ENSG00000254759	259.471	0.566932	0.21332	2.65766	0.00786861	0.0249869	NAP1L1P1
ENSG00000267100	920.418	0.566748	0.123135	4.60265	4.17142e-06	3.21094e-05	ILF3-DT
ENSG00000262519	246.201	0.566413	0.219624	2.57902	0.00990823	0.0303237	TXNP4
ENSG00000121989	932.875	0.564992	0.124231	4.54792	5.41787e-06	4.077e-05	ACVR2A
ENSG00000100523	1619.57	0.564863	0.102471	5.51241	3.5396e-08	4.23371e-07	DDHD1
ENSG00000184402	1791.21	0.564747	0.0956151	5.90647	3.49525e-09	4.98796e-08	SS18L1
ENSG00000196418	840.463	0.563916	0.132813	4.24595	2.17671e-05	0.000142989	ZNF124
ENSG00000170385	4330.52	0.563589	0.0744194	7.57314	3.64304e-14	1.02913e-12	SLC30A1
ENSG00000133794	876.099	0.563409	0.128189	4.39514	1.10703e-05	7.76848e-05	ARNTL
ENSG00000106089	1456.81	0.563279	0.101867	5.52956	3.2104e-08	3.8679e-07	STX1A
ENSG00000002587	273.499	0.563174	0.219293	2.56813	0.0102248	0.0311658	HS3ST1
ENSG00000227376	559.285	0.563124	0.157226	3.58162	0.00034147	0.00166109	FTH1P16
ENSG00000131196	2188.89	0.562381	0.0967963	5.80994	6.24934e-09	8.50054e-08	NFATC1
ENSG00000099860	4400.84	0.561405	0.0769321	7.29741	2.93362e-13	7.47125e-12	GADD45B
ENSG00000151929	13215.4	0.561132	0.0642078	8.73931	2.34532e-18	1.0271e-16	BAG3
ENSG00000153885	7696.22	0.560684	0.0687318	8.15757	3.41837e-16	1.20656e-14	KCTD15
ENSG00000228495	4073.39	0.560673	0.0804739	6.96714	3.23439e-12	7.21592e-11	LINC01013
ENSG00000105997	596.79	0.560543	0.161314	3.47485	0.000511146	0.00236553	HOXA3
ENSG00000135486	37466.7	0.559777	0.061622	9.08405	1.04609e-19	5.13857e-18	HNRNPA1
ENSG00000203791	593.987	0.559559	0.149679	3.73839	0.0001852	0.000964393	EEF1AKMT2
ENSG00000130706	16710.9	0.55918	0.0641736	8.71355	2.94499e-18	1.27621e-16	ADRM1
ENSG00000157693	757.981	0.558123	0.138119	4.04089	5.32484e-05	0.000316692	TMEM268
ENSG00000156265	542.522	0.55729	0.15899	3.50519	0.000456277	0.00214885	MAP3K7CL
ENSG00000160062	656.384	0.556579	0.151057	3.68456	0.000229095	0.00116547	ZBTB8A
ENSG00000111859	5790.59	0.556097	0.0694426	8.00801	1.16578e-15	3.92244e-14	NEDD9
ENSG00000153814	1667.03	0.555244	0.0994257	5.58451	2.34358e-08	2.89735e-07	JAZF1
ENSG00000145723	469.95	0.555046	0.166424	3.33513	0.000852595	0.00367836	GIN1
ENSG00000203778	437.554	0.55498	0.172298	3.22104	0.00127724	0.00524263	FAM229B
ENSG00000215769	365.917	0.554328	0.187495	2.9565	0.00311151	0.0113329	ARHGAP27P1
ENSG00000125967	670.321	0.552395	0.155091	3.56173	0.000368412	0.00177546	NECAB3
ENSG00000176407	6415.36	0.552359	0.0671451	8.22635	1.93007e-16	7.05307e-15	KCMF1
ENSG00000253187	905.219	0.55209	0.128214	4.30599	1.66242e-05	0.000111732	HOXA10-AS
ENSG00000240225	1696.89	0.55192	0.101044	5.46218	4.70323e-08	5.47905e-07	ZNF542P
ENSG00000123009	268.401	0.551106	0.220213	2.50261	0.0123283	0.0364277	NME2P1
ENSG00000122490	2961.89	0.550441	0.09044	6.08625	1.15583e-09	1.79658e-08	PQLC1
ENSG00000176024	395.82	0.550295	0.177536	3.09963	0.00193764	0.00750835	ZNF613
ENSG00000136826	329.384	0.54944	0.203228	2.70356	0.00686002	0.0222406	KLF4
ENSG00000139675	2684.02	0.547429	0.0877739	6.23681	4.46592e-10	7.48267e-09	HNRNPA1L2
ENSG00000146386	8057.37	0.546664	0.0714807	7.64771	2.04598e-14	5.92118e-13	ABRACL
ENSG00000217325	225.265	0.546474	0.228888	2.38752	0.0169627	0.0476094	PRELID1P1
ENSG00000141753	47760.5	0.54593	0.0698679	7.81375	5.55125e-15	1.70809e-13	IGFBP4
ENSG00000196118	293.25	0.543817	0.205427	2.64725	0.00811505	0.0256364	CCDC189
ENSG00000162545	1197.66	0.543803	0.112393	4.8384	1.30887e-06	1.11974e-05	CAMK2N1
ENSG00000176973	494.232	0.541838	0.159325	3.40084	0.000671796	0.00299674	FAM89B
ENSG00000110330	10159.8	0.540497	0.0668592	8.08411	6.26194e-16	2.14174e-14	BIRC2
ENSG00000196656	4848.48	0.540109	0.0730365	7.39506	1.41343e-13	3.74967e-12
ENSG00000136244	700.516	0.539733	0.155783	3.46464	0.000530943	0.00244757	IL6
ENSG00000166900	6770.87	0.539267	0.0672783	8.01547	1.09721e-15	3.70677e-14	STX3
ENSG00000241990	379.754	0.538171	0.182885	2.94267	0.00325395	0.0117714	PRR34-AS1
ENSG00000241494	541.68	0.537686	0.165772	3.24353	0.0011806	0.00489701
ENSG00000118508	4676.63	0.537441	0.0802859	6.6941	2.17009e-11	4.30223e-10	RAB32
ENSG00000110060	1267.76	0.537419	0.110757	4.85221	1.22091e-06	1.05046e-05	PUS3
ENSG00000074964	368.469	0.537298	0.187192	2.8703	0.0041008	0.0143468	ARHGEF10L
ENSG00000133983	1420.57	0.535855	0.102482	5.22878	1.70636e-07	1.77879e-06	COX16
ENSG00000251369	412.973	0.53352	0.179715	2.96869	0.00299068	0.0109506	ZNF550
ENSG00000116095	2415.53	0.531434	0.0861383	6.16954	6.84887e-10	1.10827e-08	PLEKHA3
ENSG00000102034	6678.28	0.530307	0.0664521	7.98029	1.45994e-15	4.87254e-14	ELF4
ENSG00000163577	906.202	0.530262	0.122672	4.32259	1.54205e-05	0.000104448	EIF5A2
ENSG00000234964	7796.78	0.530192	0.0672199	7.88743	3.0848e-15	9.85827e-14	FABP5P7
ENSG00000141526	15905.3	0.529809	0.0641337	8.26101	1.44449e-16	5.39778e-15	SLC16A3
ENSG00000086991	3486.67	0.52929	0.0826008	6.40781	1.47629e-10	2.6278e-09	NOX4
ENSG00000173846	2258.35	0.529109	0.0888615	5.95432	2.61159e-09	3.83265e-08	PLK3
ENSG00000083828	712.008	0.528688	0.151922	3.47999	0.000501437	0.0023343	ZNF586
ENSG00000141562	5865.85	0.528571	0.0704298	7.50493	6.14635e-14	1.71003e-12	NARF
ENSG00000155330	955.337	0.528232	0.125483	4.2096	2.55819e-05	0.000165229	C16orf87
ENSG00000180211	278.068	0.527441	0.209864	2.51325	0.0119623	0.0355582
ENSG00000125962	1164.87	0.527365	0.110852	4.75738	1.96119e-06	1.61923e-05	ARMCX5
ENSG00000028839	2741.1	0.526973	0.0878058	6.00157	1.95418e-09	2.92491e-08	TBPL1
ENSG00000245532	15147.3	0.526614	0.068293	7.7111	1.24737e-14	3.70053e-13	NEAT1
ENSG00000091651	3300.06	0.526542	0.0853159	6.17168	6.75673e-10	1.09443e-08	ORC6
ENSG00000180730	1044.32	0.525416	0.11794	4.45493	8.39196e-06	6.05318e-05	SHISA2
ENSG00000139112	4283.04	0.525285	0.0762502	6.88896	5.62013e-12	1.20983e-10	GABARAPL1
ENSG00000175130	22021.7	0.525276	0.0736794	7.12922	1.00942e-12	2.39055e-11	MARCKSL1
ENSG00000119630	25188.9	0.524648	0.0798926	6.56692	5.13674e-11	9.74039e-10	PGF
ENSG00000153879	6098.23	0.524236	0.0674813	7.76861	7.93523e-15	2.40146e-13	CEBPG
ENSG00000121390	5174.45	0.523788	0.0748309	6.99963	2.56646e-12	5.77245e-11	PSPC1
ENSG00000130433	353.417	0.523168	0.193817	2.69929	0.00694871	0.0224798	CACNG6
ENSG00000261373	1158.38	0.522835	0.133439	3.91815	8.92301e-05	0.000504041	VPS9D1-AS1
ENSG00000267321	524.408	0.522607	0.155025	3.37113	0.000748618	0.00328542	LINC02001
ENSG00000136044	2912.24	0.521021	0.0839975	6.20282	5.54605e-10	9.11711e-09	APPL2
ENSG00000242951	591.122	0.520884	0.150683	3.45683	0.000546567	0.0025119
ENSG00000112773	513.04	0.520223	0.156009	3.33457	0.00085431	0.00368288	TENT5A
ENSG00000005238	5280	0.520002	0.069165	7.51828	5.54999e-14	1.55194e-12	FAM214B
ENSG00000062716	22147.3	0.519486	0.063789	8.14381	3.83024e-16	1.33205e-14	VMP1
ENSG00000229994	1599.86	0.518994	0.104119	4.98461	6.20872e-07	5.70678e-06	RPL5P4
ENSG00000111664	381.085	0.518704	0.181239	2.86199	0.0042099	0.0146563	GNB3
ENSG00000230979	404.745	0.518661	0.180962	2.86613	0.00415526	0.0144965
ENSG00000186017	500.78	0.518264	0.159583	3.24761	0.00116378	0.00483684	ZNF566
ENSG00000156453	13231.9	0.518238	0.0680528	7.61523	2.6322e-14	7.56484e-13	PCDH1
ENSG00000205250	13373.1	0.517924	0.0655991	7.8953	2.89612e-15	9.29116e-14	E2F4
ENSG00000150593	2996.17	0.517426	0.0829758	6.23586	4.49296e-10	7.51444e-09	PDCD4
ENSG00000110200	3445.47	0.516322	0.0905096	5.7046	1.16614e-08	1.51407e-07	ANAPC15
ENSG00000245060	392.402	0.516008	0.182499	2.82745	0.004692	0.0160544	LINC00847
ENSG00000130338	2726.52	0.51513	0.0899277	5.72826	1.01464e-08	1.33622e-07	TULP4
ENSG00000170364	1124.14	0.515013	0.117433	4.38559	1.15672e-05	8.07605e-05	SETMAR
ENSG00000215414	1475.9	0.514939	0.104796	4.91375	8.93529e-07	7.93296e-06	PSMA6P1
ENSG00000234782	470.105	0.51455	0.163439	3.14827	0.00164241	0.00650909	TPT1P9
ENSG00000163319	2407.76	0.514307	0.0942564	5.45647	4.85699e-08	5.64229e-07	MRPS18C
ENSG00000205352	3584.29	0.514113	0.0842044	6.10554	1.02456e-09	1.60308e-08	PRR13
ENSG00000213977	708.311	0.513733	0.13597	3.77828	0.000157918	0.000837339	TAX1BP3
ENSG00000272888	1636.53	0.513384	0.0982252	5.2266	1.72655e-07	1.79643e-06	LINC01578
ENSG00000148362	2194.97	0.512361	0.0933077	5.49109	3.99466e-08	4.71667e-07	PAXX
ENSG00000175606	2513.36	0.512011	0.0857774	5.96907	2.38611e-09	3.5299e-08	TMEM70
ENSG00000225093	504.538	0.511999	0.157591	3.24891	0.00115848	0.00481845	RPL3P7
ENSG00000140830	1553.68	0.509482	0.0994738	5.12177	3.02676e-07	2.98244e-06	TXNL4B
ENSG00000128274	704.43	0.509379	0.144635	3.52183	0.000428582	0.00203463	A4GALT
ENSG00000182704	2435.11	0.507682	0.100012	5.07623	3.84998e-07	3.6925e-06	TSKU
ENSG00000113240	1119.63	0.507673	0.121829	4.16709	3.08509e-05	0.000194493	CLK4
ENSG00000152804	11150.7	0.507385	0.0608443	8.33908	7.48682e-17	2.89572e-15	HHEX
ENSG00000112320	547.898	0.506662	0.152003	3.33324	0.000858418	0.00369674	SOBP
ENSG00000139517	2043.16	0.506632	0.0954944	5.30535	1.12456e-07	1.21753e-06	LNX2
ENSG00000120832	816.796	0.506328	0.132346	3.8258	0.000130349	0.000707708	MTERF2
ENSG00000119048	5281.01	0.50506	0.0713505	7.07857	1.45648e-12	3.36601e-11	UBE2B
ENSG00000224531	4033.77	0.504108	0.0785701	6.41603	1.39872e-10	2.50861e-09	SMIM13
ENSG00000198830	17593.5	0.502971	0.0622249	8.08312	6.31308e-16	2.15478e-14	HMGN2
ENSG00000231822	424.908	0.502848	0.181744	2.7668	0.00566097	0.0188555
ENSG00000213885	498.932	0.502781	0.163226	3.08028	0.00206807	0.00793657	RPL13AP7
ENSG00000126249	433.575	0.502641	0.17755	2.83099	0.0046404	0.0159042	PDCD2L
ENSG00000236439	1245.4	0.502194	0.126273	3.97706	6.97739e-05	0.000403154
ENSG00000166401	8200.21	0.501796	0.069203	7.25107	4.13495e-13	1.04664e-11	SERPINB8
ENSG00000115541	3201.09	0.50166	0.0805647	6.22679	4.76095e-10	7.92885e-09	HSPE1
ENSG00000241468	4332.67	0.501523	0.0727681	6.89208	5.49836e-12	1.1867e-10	ATP5MF
ENSG00000121931	2278.73	0.500697	0.0898056	5.57534	2.47046e-08	3.03648e-07	LRIF1
ENSG00000175746	6257.94	0.500167	0.07109	7.03568	1.98287e-12	4.52128e-11	C15orf54
ENSG00000103111	5832.49	-0.600033	0.0694254	-8.64286	5.48241e-18	2.32112e-16	MON1B
ENSG00000123636	3248.32	-0.601205	0.0995237	-6.04082	1.53333e-09	2.33082e-08	BAZ2B
ENSG00000102174	410.968	-0.601562	0.180194	-3.33841	0.000842601	0.00364093	PHEX
ENSG00000162817	4089.81	-0.601686	0.0742909	-8.09906	5.53861e-16	1.89826e-14	C1orf115
ENSG00000166750	2999.65	-0.602125	0.0884937	-6.80416	1.01644e-11	2.10589e-10	SLFN5
ENSG00000135365	1782.75	-0.602211	0.109814	-5.48394	4.15957e-08	4.8766e-07	PHF21A
ENSG00000065802	2235.84	-0.60256	0.0878865	-6.85612	7.07574e-12	1.49403e-10	ASB1
ENSG00000198862	4184.91	-0.603009	0.0925566	-6.51503	7.26763e-11	1.3533e-09	LTN1
ENSG00000125686	6059.71	-0.603073	0.0870225	-6.93008	4.20602e-12	9.25883e-11	MED1
ENSG00000157985	1607.73	-0.604015	0.108279	-5.57832	2.42855e-08	2.99123e-07	AGAP1
ENSG00000178075	921.439	-0.60462	0.13727	-4.40461	1.05977e-05	7.46527e-05	GRAMD1C
ENSG00000233452	202.748	-0.604677	0.241769	-2.50105	0.0123824	0.0365642	STXBP5-AS1
ENSG00000185684	696.871	-0.605194	0.149957	-4.03578	5.44212e-05	0.000323015	EP400P1
ENSG00000227671	2146.02	-0.605356	0.0950551	-6.36848	1.90914e-10	3.32322e-09
ENSG00000164023	5997.81	-0.605593	0.0917087	-6.60345	4.01699e-11	7.67867e-10	SGMS2
ENSG00000183873	1803.54	-0.605929	0.0998715	-6.06709	1.3025e-09	2.00947e-08	SCN5A
ENSG00000105738	4247.7	-0.606687	0.0763743	-7.9436	1.96393e-15	6.46339e-14	SIPA1L3
ENSG00000149573	1987.39	-0.60737	0.0975144	-6.22852	4.70873e-10	7.85769e-09	MPZL2
ENSG00000167536	352.738	-0.607789	0.202713	-2.99826	0.00271522	0.0100757	DHRS13
ENSG00000216775	680.35	-0.607967	0.148471	-4.09487	4.22409e-05	0.000258314
ENSG00000110395	7527.71	-0.607997	0.0793553	-7.66171	1.83478e-14	5.36625e-13	CBL
ENSG00000116852	1143.26	-0.608199	0.11811	-5.14944	2.6126e-07	2.62274e-06	KIF21B
ENSG00000173193	4163.92	-0.608356	0.0777316	-7.82637	5.02169e-15	1.55672e-13	PARP14
ENSG00000122779	4081.79	-0.608782	0.0740285	-8.22362	1.97453e-16	7.19966e-15	TRIM24
ENSG00000138658	1272.81	-0.609536	0.11775	-5.17654	2.2604e-07	2.30127e-06	ZGRF1
ENSG00000137601	1538.96	-0.609575	0.116737	-5.2218	1.77189e-07	1.83784e-06	NEK1
ENSG00000133740	304.795	-0.609584	0.204822	-2.97617	0.00291876	0.0107205	E2F5
ENSG00000138182	6112.49	-0.610413	0.0889211	-6.86466	6.6652e-12	1.41275e-10	KIF20B
ENSG00000128052	30400.6	-0.611157	0.0660383	-9.25458	2.15077e-20	1.14851e-18	KDR
ENSG00000163808	3409.1	-0.611303	0.0855293	-7.14729	8.85049e-13	2.12028e-11	KIF15
ENSG00000124782	2245.05	-0.611557	0.0903142	-6.77144	1.2751e-11	2.62864e-10	RREB1
ENSG00000129667	1715.83	-0.611608	0.101871	-6.00375	1.92808e-09	2.88845e-08	RHBDF2
ENSG00000183935	307.337	-0.611763	0.203236	-3.01011	0.00261156	0.00972812	HTR7P1
ENSG00000177200	5515.91	-0.611767	0.0923713	-6.62291	3.52189e-11	6.79502e-10	CHD9
ENSG00000038532	2590.63	-0.611886	0.0883858	-6.92289	4.42506e-12	9.72809e-11	CLEC16A
ENSG00000250899	1572	-0.612316	0.104486	-5.86027	4.62119e-09	6.44474e-08
ENSG00000185737	436.869	-0.612583	0.210692	-2.90748	0.00364355	0.0129766	NRG3
ENSG00000059377	255.54	-0.612621	0.220696	-2.77585	0.00550568	0.0184123	TBXAS1
ENSG00000135842	328.256	-0.612724	0.195457	-3.13483	0.00171954	0.00677155	FAM129A
ENSG00000127328	1383.6	-0.612907	0.118181	-5.18616	2.14675e-07	2.19637e-06	RAB3IP
ENSG00000133561	11617.7	-0.613769	0.0834359	-7.35618	1.89254e-13	4.94931e-12	GIMAP6
ENSG00000115159	4161.07	-0.614312	0.0834551	-7.36099	1.82548e-13	4.78907e-12	GPD2
ENSG00000203827	257.056	-0.614513	0.226323	-2.7152	0.00662348	0.0216135	NA
ENSG00000174306	1707.43	-0.614979	0.108569	-5.66438	1.47558e-08	1.88043e-07	ZHX3
ENSG00000168209	2469.19	-0.615975	0.111185	-5.54011	3.02276e-08	3.66317e-07	DDIT4
ENSG00000169891	405.344	-0.616329	0.176624	-3.48951	0.000483909	0.00225906	REPS2
ENSG00000137628	1063.35	-0.616393	0.127007	-4.85323	1.21469e-06	1.04674e-05	DDX60
ENSG00000021645	1285.11	-0.616602	0.116655	-5.28571	1.25221e-07	1.33736e-06	NRXN3
ENSG00000206560	9154.11	-0.616772	0.0753802	-8.18214	2.78847e-16	9.96982e-15	ANKRD28
ENSG00000148842	229.077	-0.617433	0.247191	-2.4978	0.0124967	0.0368229	CNNM2
ENSG00000147130	3374.64	-0.617803	0.0807573	-7.65011	2.00804e-14	5.83177e-13	ZMYM3
ENSG00000140526	6836.81	-0.617957	0.074573	-8.2866	1.16527e-16	4.38407e-15	ABHD2
ENSG00000215114	961.97	-0.617978	0.119723	-5.16173	2.44679e-07	2.47057e-06	UBXN2B
ENSG00000084734	225.36	-0.61802	0.24134	-2.56079	0.0104436	0.0317217	GCKR
ENSG00000135686	2476.35	-0.618034	0.0855975	-7.22024	5.18966e-13	1.28023e-11	KLHL36
ENSG00000144642	1772.06	-0.618277	0.100075	-6.17811	6.48733e-10	1.05389e-08	RBMS3
ENSG00000118242	193.191	-0.618549	0.251083	-2.46353	0.0137578	0.0399345	MREG
ENSG00000095539	250.578	-0.618579	0.242153	-2.55449	0.0106342	0.0322179	SEMA4G
ENSG00000105939	6810.48	-0.618723	0.0708096	-8.73784	2.37607e-18	1.03782e-16	ZC3HAV1
ENSG00000067177	1203.74	-0.618896	0.110814	-5.58501	2.33683e-08	2.89117e-07	PHKA1
ENSG00000114127	3311.56	-0.619498	0.10938	-5.66373	1.48117e-08	1.8861e-07	XRN1
ENSG00000116406	5822.54	-0.61968	0.0817934	-7.57616	3.55946e-14	1.00724e-12	EDEM3
ENSG00000174705	9039.95	-0.61984	0.0746625	-8.30189	1.02464e-16	3.89035e-15	SH3PXD2B
ENSG00000160551	9086.64	-0.62094	0.0872492	-7.11686	1.1041e-12	2.59252e-11	TAOK1
ENSG00000077809	5658.68	-0.621642	0.0819134	-7.58901	3.22361e-14	9.13761e-13	NA
ENSG00000086758	25334.9	-0.621811	0.070533	-8.81589	1.18738e-18	5.39997e-17	HUWE1
ENSG00000171634	6687.02	-0.622176	0.0807437	-7.70556	1.30268e-14	3.8577e-13	BPTF
ENSG00000179979	273.356	-0.622838	0.210945	-2.9526	0.0031511	0.0114494	NA
ENSG00000162775	1280.88	-0.623668	0.133163	-4.68348	2.82043e-06	2.25117e-05	RBM15
ENSG00000196712	2984.12	-0.623669	0.0915672	-6.81106	9.68837e-12	2.00979e-10	NF1
ENSG00000100034	27294.1	-0.623784	0.0568376	-10.9749	5.04852e-28	5.12719e-26	PPM1F
ENSG00000146414	1698.12	-0.624081	0.109589	-5.69472	1.23574e-08	1.59854e-07	SHPRH
ENSG00000138778	9936.15	-0.624976	0.0759075	-8.23339	1.81983e-16	6.67969e-15	CENPE
ENSG00000100697	5159.62	-0.625983	0.0835692	-7.4906	6.85615e-14	1.88846e-12	DICER1
ENSG00000120093	2097.5	-0.626026	0.113747	-5.50369	3.71916e-08	4.42225e-07	HOXB3
ENSG00000112249	11089.8	-0.626335	0.0739559	-8.46904	2.47422e-17	9.96553e-16	ASCC3
ENSG00000197102	55023.1	-0.626395	0.0600178	-10.4368	1.68345e-25	1.3728e-23	DYNC1H1
ENSG00000105483	16375.2	-0.626427	0.06069	-10.3217	5.61946e-25	4.42974e-23	CARD8
ENSG00000147133	3973.45	-0.626647	0.0772459	-8.11237	4.96439e-16	1.70853e-14	TAF1
ENSG00000173894	1751.84	-0.62698	0.103599	-6.05198	1.4308e-09	2.18904e-08	CBX2
ENSG00000145348	1512.84	-0.627017	0.109174	-5.74329	9.28555e-09	1.23266e-07	TBCK
ENSG00000143776	11991.9	-0.627115	0.07225	-8.67979	3.9649e-18	1.69599e-16	CDC42BPA
ENSG00000168758	1092.97	-0.627116	0.123484	-5.07851	3.80411e-07	3.65557e-06	SEMA4C
ENSG00000160117	206.505	-0.627487	0.242391	-2.58874	0.00963277	0.0296176	ANKLE1
ENSG00000167978	36389	-0.627499	0.0605155	-10.3692	3.42286e-25	2.75058e-23	SRRM2
ENSG00000116774	256.877	-0.628382	0.216794	-2.89852	0.00374931	0.0132875	OLFML3
ENSG00000055609	3631.18	-0.628758	0.0981235	-6.40782	1.47611e-10	2.6278e-09	KMT2C
ENSG00000093217	528.847	-0.629443	0.155236	-4.05475	5.01873e-05	0.000301342	XYLB
ENSG00000146950	1663.23	-0.629563	0.109668	-5.74064	9.43183e-09	1.25008e-07	SHROOM2
ENSG00000165118	738.662	-0.630029	0.137898	-4.56879	4.90541e-06	3.72838e-05	C9orf64
ENSG00000150760	10670.3	-0.630682	0.0685728	-9.19726	3.67184e-20	1.89949e-18	DOCK1
ENSG00000186088	172.079	-0.630778	0.262965	-2.39872	0.0164525	0.0463582	GSAP
ENSG00000258791	211.41	-0.630909	0.2463	-2.56155	0.0104206	0.0316576	LINC00520
ENSG00000172765	1710.55	-0.631546	0.102551	-6.15836	7.35026e-10	1.18018e-08	TMCC1
ENSG00000143341	657.293	-0.632016	0.141875	-4.45474	8.39966e-06	6.05564e-05	HMCN1
ENSG00000065618	363.641	-0.632078	0.20246	-3.12199	0.00179636	0.00702336	COL17A1
ENSG00000144152	169.032	-0.632116	0.263577	-2.39822	0.0164748	0.0464027	FBLN7
ENSG00000114374	1922.38	-0.632176	0.100832	-6.2696	3.61986e-10	6.13967e-09	USP9Y
ENSG00000198885	323.042	-0.6332	0.196392	-3.22417	0.00126339	0.00519477	ITPRIPL1
ENSG00000181381	2468.71	-0.633355	0.0928287	-6.82283	8.92625e-12	1.86808e-10	DDX60L
ENSG00000143643	1765.55	-0.633859	0.0991596	-6.39231	1.63395e-10	2.88362e-09	TTC13
ENSG00000138780	1555.18	-0.634067	0.102418	-6.19096	5.97972e-10	9.80082e-09	GSTCD
ENSG00000241095	270.426	-0.634454	0.220767	-2.87387	0.00405479	0.0142179	CYP51A1P1
ENSG00000177144	1810.99	-0.634719	0.120217	-5.27978	1.29339e-07	1.38045e-06	NUDT4B
ENSG00000213250	801.227	-0.635473	0.134498	-4.72479	2.3035e-06	1.87198e-05	RBMS2P1
ENSG00000157827	4453.11	-0.635624	0.0870658	-7.3005	2.86697e-13	7.32405e-12	FMNL2
ENSG00000075213	608.922	-0.635827	0.150215	-4.23278	2.30825e-05	0.000150554	SEMA3A
ENSG00000138604	23451.5	-0.635865	0.0698007	-9.10973	8.25871e-20	4.10555e-18	GLCE
ENSG00000260267	218.739	-0.635912	0.241635	-2.6317	0.00849587	0.0266516
ENSG00000087299	450.468	-0.636443	0.166618	-3.81979	0.000133568	0.000723906	L2HGDH
ENSG00000198162	6934.21	-0.637229	0.078228	-8.14579	3.76825e-16	1.31602e-14	MAN1A2
ENSG00000179981	2122.21	-0.637345	0.107197	-5.94557	2.75495e-09	4.02165e-08	TSHZ1
ENSG00000096433	18266.1	-0.637394	0.0673749	-9.46041	3.06726e-21	1.76304e-19	ITPR3
ENSG00000068024	1124.88	-0.637419	0.116414	-5.47546	4.36376e-08	5.10153e-07	HDAC4
ENSG00000119699	241.812	-0.637491	0.241987	-2.6344	0.00842849	0.0264647	TGFB3
ENSG00000119906	3443.28	-0.637706	0.0863687	-7.38353	1.54148e-13	4.0698e-12	SLF2
ENSG00000230606	735.351	-0.637713	0.149608	-4.26257	2.02092e-05	0.000133657
ENSG00000125810	71252.4	-0.637841	0.0676272	-9.43172	4.03404e-21	2.29483e-19	CD93
ENSG00000161960	379.354	-0.637975	0.187531	-3.40197	0.00066902	0.00298597	EIF4A1
ENSG00000066735	752.226	-0.638322	0.175134	-3.64476	0.000267645	0.00134017	KIF26A
ENSG00000127481	14647.7	-0.638695	0.0755729	-8.45138	2.8789e-17	1.15114e-15	UBR4
ENSG00000140396	901.996	-0.638814	0.124843	-5.11692	3.10571e-07	3.05296e-06	NCOA2
ENSG00000163513	48752	-0.639054	0.0659322	-9.69259	3.24194e-22	2.10459e-20	TGFBR2
ENSG00000185950	958.869	-0.6393	0.134451	-4.7549	1.98541e-06	1.63596e-05	IRS2
ENSG00000174197	3227.42	-0.639504	0.0861967	-7.41913	1.17894e-13	3.16821e-12	MGA
ENSG00000111799	10288.8	-0.640861	0.0772912	-8.29151	1.11817e-16	4.21645e-15	COL12A1
ENSG00000115464	10894.3	-0.641525	0.0667864	-9.60562	7.57025e-22	4.76494e-20	USP34
ENSG00000229644	5731.63	-0.641766	0.0778412	-8.24456	1.65774e-16	6.1392e-15	NAMPTP1
ENSG00000154262	282.372	-0.64194	0.20891	-3.0728	0.00212058	0.00810719	ABCA6
ENSG00000124177	2699.29	-0.642986	0.107994	-5.9539	2.61832e-09	3.83912e-08	CHD6
ENSG00000115232	773.109	-0.643346	0.149805	-4.29456	1.75039e-05	0.000117075	ITGA4
ENSG00000144395	684.252	-0.643397	0.141355	-4.55162	5.32335e-06	4.01576e-05	CCDC150
ENSG00000162378	3047.03	-0.644329	0.105553	-6.10433	1.03233e-09	1.61371e-08	ZYG11B
ENSG00000154917	231.172	-0.645662	0.234069	-2.75842	0.00580809	0.0192757	RAB6B
ENSG00000169855	3526.08	-0.645741	0.0910553	-7.09174	1.32433e-12	3.0834e-11	ROBO1
ENSG00000106785	1059.74	-0.646201	0.11582	-5.57935	2.41413e-08	2.97568e-07	TRIM14
ENSG00000147854	11920.4	-0.646475	0.0649091	-9.95971	2.28731e-23	1.66802e-21	UHRF2
ENSG00000197045	5557.65	-0.647235	0.0794179	-8.14974	3.64707e-16	1.2791e-14	GMFB
ENSG00000156931	3629.43	-0.647888	0.076073	-8.51667	1.64213e-17	6.71204e-16	VPS8
ENSG00000183856	5742.11	-0.64834	0.0694654	-9.33328	1.02645e-20	5.66395e-19	IQGAP3
ENSG00000106688	2392.48	-0.648348	0.111317	-5.82432	5.73468e-09	7.8521e-08	SLC1A1
ENSG00000079432	5311.32	-0.648633	0.0773088	-8.39016	4.85493e-17	1.90899e-15	CIC
ENSG00000232931	3635.1	-0.649451	0.0888902	-7.30621	2.74774e-13	7.03031e-12	LINC00342
ENSG00000105287	4101.83	-0.649713	0.0793294	-8.19007	2.61075e-16	9.3953e-15	PRKD2
ENSG00000147862	10794.7	-0.649819	0.0685176	-9.48397	2.44792e-21	1.43698e-19	NFIB
ENSG00000270172	1414.34	-0.649969	0.112638	-5.77043	7.90676e-09	1.06327e-07	NA
ENSG00000204406	1020.65	-0.649995	0.120172	-5.40886	6.34287e-08	7.21153e-07	MBD5
ENSG00000144724	6285.82	-0.650078	0.0939338	-6.9206	4.49745e-12	9.8617e-11	PTPRG
ENSG00000267742	321.778	-0.65021	0.209089	-3.10973	0.00187258	0.00728353	SINHCAFP2
ENSG00000142197	723.714	-0.650373	0.13514	-4.81258	1.48996e-06	1.25969e-05	DOP1B
ENSG00000183621	2231.37	-0.650425	0.0917074	-7.0924	1.3181e-12	3.07321e-11	ZNF438
ENSG00000089916	3645.5	-0.650476	0.0851026	-7.64343	2.11507e-14	6.11045e-13	GPATCH2L
ENSG00000011405	15069.4	-0.651158	0.0821683	-7.92469	2.28711e-15	7.46763e-14	PIK3C2A
ENSG00000033327	3822.47	-0.651266	0.0918514	-7.09043	1.337e-12	3.10852e-11	GAB2
ENSG00000135905	6860.24	-0.651324	0.0700833	-9.29357	1.49195e-20	8.15107e-19	DOCK10
ENSG00000100154	3441.67	-0.651593	0.0903348	-7.21309	5.46967e-13	1.3434e-11	TTC28
ENSG00000235008	293.46	-0.651923	0.222646	-2.92807	0.00341071	0.0122528
ENSG00000174373	829.257	-0.651925	0.14456	-4.50973	6.4911e-06	4.79062e-05	RALGAPA1
ENSG00000134070	1788.62	-0.652415	0.099442	-6.56076	5.35341e-11	1.01165e-09	IRAK2
ENSG00000001561	493.571	-0.652911	0.180567	-3.6159	0.000299305	0.00147769	ENPP4
ENSG00000101109	3396.71	-0.653311	0.0888452	-7.35336	1.93291e-13	5.03895e-12	STK4
ENSG00000205502	266.648	-0.654325	0.216407	-3.02358	0.00249801	0.00935144	C2CD4B
ENSG00000070444	1482.42	-0.655006	0.108899	-6.01478	1.80134e-09	2.70348e-08	MNT
ENSG00000138246	11348	-0.655639	0.0723742	-9.05901	1.31636e-19	6.40913e-18	DNAJC13
ENSG00000075826	295.929	-0.656462	0.207266	-3.16725	0.00153888	0.00614101	SEC31B
ENSG00000226121	1295.88	-0.65676	0.140432	-4.67672	2.91499e-06	2.32217e-05
ENSG00000144036	2886.41	-0.656794	0.0858773	-7.64805	2.04055e-14	5.9158e-13	EXOC6B
ENSG00000175414	1775.22	-0.656824	0.0999003	-6.57479	4.87212e-11	9.25983e-10	ARL10
ENSG00000156535	22383	-0.657266	0.083689	-7.85368	4.03998e-15	1.27378e-13	CD109
ENSG00000198265	4165.2	-0.658191	0.0856804	-7.68193	1.56712e-14	4.61604e-13	HELZ
ENSG00000106714	834.444	-0.658205	0.14231	-4.62516	3.74317e-06	2.91323e-05	CNTNAP3
ENSG00000226752	401.028	-0.658419	0.179397	-3.67018	0.000242376	0.00122588	CUTALP
ENSG00000106701	644.408	-0.659078	0.153502	-4.29363	1.75779e-05	0.000117475	FSD1L
ENSG00000246582	249.522	-0.659916	0.233582	-2.8252	0.00472512	0.0161444
ENSG00000225485	13181.6	-0.660683	0.069661	-9.48425	2.44132e-21	1.43698e-19	NA
ENSG00000131747	31931.4	-0.660714	0.0652388	-10.1276	4.16696e-24	3.16421e-22	TOP2A
ENSG00000138738	396.954	-0.661226	0.176432	-3.74778	0.00017841	0.000934324	PRDM5
ENSG00000196914	17692.9	-0.661281	0.0740426	-8.93108	4.21851e-19	1.9839e-17	ARHGEF12
ENSG00000173530	14180.5	-0.661437	0.0603129	-10.9668	5.52169e-28	5.57354e-26	TNFRSF10D
ENSG00000139117	1280.14	-0.662428	0.109197	-6.06637	1.30836e-09	2.01662e-08	CPNE8
ENSG00000139926	11401.5	-0.663116	0.0784736	-8.45018	2.90855e-17	1.1602e-15	FRMD6
ENSG00000088179	1521.55	-0.664266	0.107391	-6.18549	6.19102e-10	1.01171e-08	PTPN4
ENSG00000174718	5046.47	-0.664821	0.0917882	-7.24299	4.38886e-13	1.10583e-11	RESF1
ENSG00000183395	184.946	-0.665238	0.251586	-2.64418	0.008189	0.025826	PMCH
ENSG00000197565	1425.52	-0.665752	0.107279	-6.20582	5.44117e-10	8.95358e-09	COL4A6
ENSG00000198589	5033.38	-0.666004	0.0791033	-8.41943	3.78325e-17	1.4947e-15	LRBA
ENSG00000100201	41704	-0.666364	0.0675693	-9.86193	6.08663e-23	4.26941e-21	DDX17
ENSG00000168672	1252.69	-0.66653	0.113753	-5.85946	4.64363e-09	6.45429e-08	FAM84B
ENSG00000048471	1497.73	-0.666782	0.114641	-5.81626	6.01792e-09	8.21275e-08	SNX29
ENSG00000237931	254.267	-0.666949	0.218552	-3.05168	0.00227568	0.00863234	CLIC4P3
ENSG00000075711	5845.24	-0.667043	0.0836475	-7.97445	1.53063e-15	5.08797e-14	DLG1
ENSG00000152127	16112.3	-0.66873	0.0614284	-10.8863	1.3393e-27	1.30416e-25	MGAT5
ENSG00000050438	920.241	-0.66919	0.136811	-4.89134	1.00153e-06	8.80011e-06	SLC4A8
ENSG00000272796	297.265	-0.670089	0.201472	-3.32596	0.000881147	0.00378477	NA
ENSG00000270157	236.058	-0.670498	0.250082	-2.68111	0.00733783	0.0235226
ENSG00000005108	1577.39	-0.67052	0.140231	-4.78155	1.73951e-06	1.4514e-05	THSD7A
ENSG00000182010	332.324	-0.670871	0.193906	-3.45978	0.000540626	0.00248805	RTKN2
ENSG00000117707	475.579	-0.671313	0.166909	-4.02202	5.77014e-05	0.000340896	PROX1
ENSG00000204764	995.374	-0.671474	0.124863	-5.37769	7.54486e-08	8.45617e-07	RANBP17
ENSG00000198947	834.62	-0.671557	0.132212	-5.07941	3.78607e-07	3.64387e-06	DMD
ENSG00000169871	1302.39	-0.671707	0.116123	-5.78443	7.27593e-09	9.80829e-08	TRIM56
ENSG00000160271	3004.91	-0.671985	0.0906234	-7.41513	1.21501e-13	3.25458e-12	RALGDS
ENSG00000145147	5384.68	-0.673046	0.0825234	-8.15582	3.46823e-16	1.22156e-14	SLIT2
ENSG00000134318	8397.81	-0.67406	0.0800319	-8.4224	3.68865e-17	1.46431e-15	ROCK2
ENSG00000167972	5347.78	-0.674299	0.0732277	-9.20825	3.31482e-20	1.72558e-18	ABCA3
ENSG00000157193	4982.72	-0.674662	0.0705907	-9.55737	1.20784e-21	7.32403e-20	LRP8
ENSG00000114439	4223.64	-0.675968	0.0900799	-7.50409	6.18576e-14	1.71811e-12	BBX
ENSG00000188994	2147.97	-0.67706	0.110341	-6.13605	8.45966e-10	1.34655e-08	ZNF292
ENSG00000260401	325.048	-0.677584	0.213539	-3.17312	0.0015081	0.00604482
ENSG00000171365	1372.34	-0.677921	0.114712	-5.90977	3.42577e-09	4.90149e-08	CLCN5
ENSG00000249631	330.834	-0.678654	0.193593	-3.50558	0.000455619	0.00214636
ENSG00000001630	496.889	-0.678716	0.173809	-3.90495	9.42443e-05	0.000529034	CYP51A1
ENSG00000165240	1587.45	-0.678897	0.111817	-6.0715	1.26718e-09	1.9568e-08	ATP7A
ENSG00000134982	4610.98	-0.679589	0.0878601	-7.7349	1.03485e-14	3.10342e-13	APC
ENSG00000197121	3028.54	-0.67977	0.0940533	-7.2275	4.91959e-13	1.22281e-11	PGAP1
ENSG00000188549	3014.2	-0.679803	0.083141	-8.17651	2.92179e-16	1.04016e-14	CCDC9B
ENSG00000146678	329.777	-0.679902	0.208132	-3.26669	0.00108814	0.00455795	IGFBP1
ENSG00000011426	23460.8	-0.680312	0.078977	-8.61406	7.05188e-18	2.96287e-16	ANLN
ENSG00000135083	1397.72	-0.680508	0.109129	-6.23583	4.49396e-10	7.51444e-09	CCNJL
ENSG00000157106	10542.5	-0.680777	0.0827125	-8.23064	1.86211e-16	6.81979e-15	SMG1
ENSG00000176542	1524.31	-0.681283	0.135867	-5.01435	5.32122e-07	4.95152e-06	USF3
ENSG00000253919	299.426	-0.68165	0.21679	-3.14429	0.00166491	0.00658564	THAP12P7
ENSG00000164070	1363.16	-0.681697	0.112027	-6.08513	1.16396e-09	1.80752e-08	HSPA4L
ENSG00000023171	377.93	-0.682148	0.186722	-3.65328	0.000258916	0.00130158	GRAMD1B
ENSG00000114857	9198.93	-0.682633	0.0776338	-8.79299	1.45628e-18	6.56875e-17	NKTR
ENSG00000076067	3540.55	-0.682982	0.0990756	-6.89354	5.44202e-12	1.17607e-10	RBMS2
ENSG00000166938	3210.9	-0.683594	0.0820504	-8.33139	7.98988e-17	3.08309e-15	DIS3L
ENSG00000185453	408.286	-0.684698	0.178792	-3.82959	0.000128358	0.000698503	ZSWIM9
ENSG00000117523	21786.2	-0.685211	0.0721115	-9.5021	2.05699e-21	1.22048e-19	PRRC2C
ENSG00000147697	449.07	-0.68635	0.170692	-4.02098	5.7957e-05	0.000342161	GSDMC
ENSG00000092439	3251.52	-0.687341	0.098544	-6.97497	3.05941e-12	6.85325e-11	TRPM7
ENSG00000196367	8019.9	-0.687563	0.0768499	-8.94682	3.65859e-19	1.72548e-17	TRRAP
ENSG00000163661	59883.9	-0.688026	0.0710386	-9.68524	3.48373e-22	2.25272e-20	PTX3
ENSG00000145476	338.374	-0.68929	0.19908	-3.46238	0.000535414	0.00246544	CYP4V2
ENSG00000204767	2751.61	-0.689803	0.118555	-5.81843	5.94026e-09	8.11346e-08	INSYN2B
ENSG00000251593	858.265	-0.689901	0.151131	-4.56491	4.99701e-06	3.7893e-05	MSNP1
ENSG00000102385	355.497	-0.69031	0.197024	-3.50369	0.000458866	0.00215614	DRP2
ENSG00000182150	1374.81	-0.690557	0.10449	-6.60883	3.87365e-11	7.43902e-10	ERCC6L2
ENSG00000172469	2605.04	-0.690717	0.112899	-6.11799	9.47659e-10	1.49405e-08	MANEA
ENSG00000100629	1297.28	-0.690809	0.107479	-6.42738	1.29822e-10	2.33595e-09	CEP128
ENSG00000250251	372.85	-0.691219	0.18218	-3.79416	0.000148145	0.000792629	PKD1P6
ENSG00000131370	11937.9	-0.691374	0.061235	-11.2905	1.46211e-29	1.74128e-27	SH3BP5
ENSG00000117724	18760.4	-0.692047	0.0695075	-9.95643	2.36391e-23	1.71633e-21	CENPF
ENSG00000213903	647.043	-0.692777	0.153513	-4.51283	6.39668e-06	4.7336e-05	LTB4R
ENSG00000082805	5531.11	-0.693182	0.0807841	-8.58067	9.4322e-18	3.92313e-16	ERC1
ENSG00000110841	14972.7	-0.693236	0.0728406	-9.51717	1.77967e-21	1.05974e-19	PPFIBP1
ENSG00000160299	5062.03	-0.693277	0.0761503	-9.10406	8.70168e-20	4.29993e-18	PCNT
ENSG00000180801	6455.98	-0.693358	0.0739778	-9.37251	7.08253e-21	3.93437e-19	ARSJ
ENSG00000163820	4862.2	-0.694602	0.0938273	-7.40298	1.33161e-13	3.53828e-12	FYCO1
ENSG00000114268	304.902	-0.695027	0.202624	-3.43014	0.000603276	0.00273756	PFKFB4
ENSG00000118922	3088.55	-0.695069	0.0984979	-7.05669	1.70516e-12	3.915e-11	KLF12
ENSG00000167600	464.32	-0.695569	0.195124	-3.56474	0.000364211	0.00175726	CYP2S1
ENSG00000130052	1381.16	-0.696187	0.119302	-5.83551	5.36261e-09	7.38541e-08	STARD8
ENSG00000113522	3389.54	-0.696721	0.0846158	-8.23394	1.81159e-16	6.66424e-15	RAD50
ENSG00000147852	407.229	-0.697001	0.177851	-3.91901	8.89145e-05	0.000502523	VLDLR
ENSG00000012048	4082.16	-0.698154	0.0821484	-8.49869	1.91736e-17	7.7985e-16	BRCA1
ENSG00000144677	3295.04	-0.699074	0.0814287	-8.5851	9.07602e-18	3.79405e-16	CTDSPL
ENSG00000180884	1186.87	-0.699723	0.110736	-6.31887	2.63491e-10	4.54831e-09	ZNF792
ENSG00000154678	710.701	-0.700178	0.142368	-4.91807	8.7401e-07	7.77451e-06	PDE1C
ENSG00000166925	4220.38	-0.700692	0.0880485	-7.95802	1.74812e-15	5.77614e-14	TSC22D4
ENSG00000103319	4044.22	-0.702189	0.0801574	-8.76013	1.95021e-18	8.60901e-17	EEF2K
ENSG00000101871	2296.62	-0.70221	0.109015	-6.44141	1.18372e-10	2.1439e-09	MID1
ENSG00000074855	252.928	-0.702489	0.235618	-2.98148	0.00286863	0.0105551	ANO8
ENSG00000171444	2401.68	-0.702732	0.0996666	-7.05083	1.77852e-12	4.0778e-11	MCC
ENSG00000107201	2524.94	-0.702759	0.0923365	-7.61086	2.72286e-14	7.79831e-13	DDX58
ENSG00000134242	213.719	-0.703258	0.247421	-2.84235	0.00447817	0.0154344	PTPN22
ENSG00000187951	2114.02	-0.703404	0.0915439	-7.6838	1.54442e-14	4.55727e-13
ENSG00000114812	242.708	-0.703889	0.226761	-3.1041	0.0019086	0.00740448	VIPR1
ENSG00000237298	573.751	-0.704327	0.15559	-4.52681	5.98807e-06	4.46351e-05	TTN-AS1
ENSG00000174989	1724.91	-0.70558	0.097935	-7.20457	5.82257e-13	1.42373e-11	FBXW8
ENSG00000132142	10800.3	-0.705952	0.0690058	-10.2303	1.45027e-24	1.12713e-22	NA
ENSG00000185650	15370.7	-0.706297	0.0723926	-9.75648	1.73062e-22	1.15055e-20	ZFP36L1
ENSG00000133138	945.855	-0.706628	0.140033	-5.04616	4.50776e-07	4.26463e-06	TBC1D8B
ENSG00000116584	6753.32	-0.706751	0.0844184	-8.372	5.66492e-17	2.20652e-15	ARHGEF2
ENSG00000182890	1702.91	-0.707666	0.102595	-6.89764	5.28733e-12	1.14563e-10	GLUD2
ENSG00000112624	1061.55	-0.70853	0.1305	-5.42933	5.65665e-08	6.48512e-07	BICRAL
ENSG00000147459	2530.7	-0.708666	0.0853978	-8.29841	1.05514e-16	3.98784e-15	DOCK5
ENSG00000134250	8110.92	-0.709487	0.076463	-9.27883	1.71342e-20	9.29966e-19	NOTCH2
ENSG00000127603	47303.6	-0.712272	0.0643695	-11.0654	1.84722e-28	1.9477e-26	MACF1
ENSG00000231579	136.097	-0.712655	0.292544	-2.43606	0.0148483	0.0426375	RPL7P21
ENSG00000165138	2425.92	-0.712774	0.0929354	-7.66956	1.72584e-14	5.06551e-13	ANKS6
ENSG00000187123	275.85	-0.712925	0.210835	-3.38143	0.000721097	0.00318491	LYPD6
ENSG00000101265	3664.23	-0.713301	0.0831177	-8.58182	9.3382e-18	3.89382e-16	RASSF2
ENSG00000153107	5524.87	-0.713303	0.0747217	-9.54613	1.34636e-21	8.10462e-20	ANAPC1
ENSG00000165185	255.343	-0.713414	0.220145	-3.24065	0.00119256	0.00494036	KIAA1958
ENSG00000130590	228.75	-0.713557	0.256413	-2.78284	0.00538859	0.0180645	SAMD10
ENSG00000197261	482.121	-0.713622	0.172843	-4.12874	3.64764e-05	0.00022576	C6orf141
ENSG00000102699	12551.5	-0.713745	0.0770299	-9.26583	1.93572e-20	1.04039e-18	PARP4
ENSG00000171056	3236.56	-0.714	0.0907409	-7.86856	3.58745e-15	1.13768e-13	SOX7
ENSG00000083168	4975.58	-0.714639	0.0926063	-7.71697	1.19131e-14	3.54694e-13	KAT6A
ENSG00000146674	1178.95	-0.714688	0.128947	-5.54249	2.98206e-08	3.62204e-07	IGFBP3
ENSG00000143970	4936.77	-0.715161	0.0946997	-7.55188	4.29018e-14	1.20577e-12	ASXL2
ENSG00000158467	1405.65	-0.715788	0.12225	-5.85511	4.76697e-09	6.61462e-08	AHCYL2
ENSG00000116539	3852.71	-0.716843	0.0831424	-8.62187	6.5869e-18	2.77454e-16	ASH1L
ENSG00000215158	186.409	-0.716944	0.267694	-2.67822	0.00740149	0.0236899
ENSG00000178971	1561.8	-0.717249	0.102154	-7.02126	2.19884e-12	4.99308e-11	CTC1
ENSG00000171467	2222.37	-0.717734	0.100002	-7.17718	7.11651e-13	1.72484e-11	ZNF318
ENSG00000227344	263.066	-0.717765	0.218888	-3.27915	0.00104121	0.00438025	HAUS6P1
ENSG00000104133	3053.84	-0.717981	0.0874597	-8.20928	2.22515e-16	8.07786e-15	SPG11
ENSG00000169330	169.922	-0.718005	0.265173	-2.70769	0.00677538	0.0220309	MINAR1
ENSG00000076770	515.881	-0.718108	0.168105	-4.27178	1.93919e-05	0.000128559	MBNL3
ENSG00000203883	4568.2	-0.71847	0.261539	-2.74709	0.00601271	0.0198711	SOX18
ENSG00000176438	872.947	-0.719116	0.138761	-5.18242	2.19021e-07	2.23531e-06	SYNE3
ENSG00000075426	9573.24	-0.71938	0.0657459	-10.9418	7.27172e-28	7.20815e-26	FOSL2
ENSG00000156103	5635.2	-0.719611	0.0819933	-8.77645	1.68711e-18	7.52789e-17	MMP16
ENSG00000163590	253.199	-0.719982	0.223724	-3.21817	0.00129009	0.00529143	PPM1L
ENSG00000141337	246.05	-0.720246	0.239764	-3.00398	0.00266471	0.00990828	ARSG
ENSG00000196950	3916.25	-0.720308	0.0939307	-7.6685	1.74013e-14	5.09843e-13	SLC39A10
ENSG00000158023	156.889	-0.721562	0.293795	-2.45601	0.0140491	0.0406305	WDR66
ENSG00000253729	35056.1	-0.722127	0.0656625	-10.9976	3.92609e-28	4.01189e-26	PRKDC
ENSG00000147526	24491.6	-0.722568	0.0702816	-10.281	8.57958e-25	6.73111e-23	TACC1
ENSG00000139354	2524.77	-0.722709	0.096419	-7.4955	6.60477e-14	1.8253e-12	GAS2L3
ENSG00000163689	257.273	-0.723447	0.224221	-3.22649	0.00125321	0.00516187	C3orf67
ENSG00000188811	702.768	-0.723721	0.148845	-4.86224	1.16063e-06	1.00592e-05	NHLRC3
ENSG00000089177	1147.78	-0.72434	0.146004	-4.9611	7.00934e-07	6.35099e-06	KIF16B
ENSG00000143126	133.023	-0.725108	0.3028	-2.39468	0.016635	0.0467929	CELSR2
ENSG00000178726	1020.15	-0.725407	0.13826	-5.24668	1.54863e-07	1.63183e-06	THBD
ENSG00000152223	3286.55	-0.725809	0.0844428	-8.59527	8.30705e-18	3.48139e-16	EPG5
ENSG00000171812	171.608	-0.726234	0.265062	-2.73986	0.00614651	0.0202647	COL8A2
ENSG00000170832	4082.91	-0.726532	0.0802577	-9.05249	1.39751e-19	6.76444e-18	USP32
ENSG00000160298	1244.42	-0.726737	0.11397	-6.37658	1.81087e-10	3.16548e-09	C21orf58
ENSG00000253953	141.319	-0.727195	0.294044	-2.47308	0.0133953	0.0389985	PCDHGB4
ENSG00000187800	16913.4	-0.727227	0.0626389	-11.6098	3.67322e-31	4.94362e-29	PEAR1
ENSG00000132694	3882.76	-0.727447	0.0820643	-8.86436	7.6948e-19	3.57808e-17	ARHGEF11
ENSG00000136874	789.07	-0.727819	0.132365	-5.49856	3.82911e-08	4.54063e-07	STX17
ENSG00000088387	15573.3	-0.727848	0.0749617	-9.7096	2.74409e-22	1.80261e-20	DOCK9
ENSG00000101104	175.456	-0.729722	0.259135	-2.81599	0.00486274	0.0165429	PABPC1L
ENSG00000197535	24334.3	-0.72987	0.0729515	-10.0049	1.45083e-23	1.077e-21	MYO5A
ENSG00000068650	6264.2	-0.730281	0.0838414	-8.71027	3.03159e-18	1.31031e-16	ATP11A
ENSG00000178878	1242.15	-0.730809	0.114347	-6.39112	1.64674e-10	2.9031e-09	APOLD1
ENSG00000183287	1373.51	-0.730856	0.117602	-6.21466	5.14359e-10	8.49771e-09	CCBE1
ENSG00000242498	1352.84	-0.731045	0.118759	-6.1557	7.47477e-10	1.199e-08	ARPIN
ENSG00000249129	244.96	-0.73271	0.240764	-3.04327	0.00234022	0.00883869	SUDS3P1
ENSG00000115183	9705.76	-0.732794	0.0880848	-8.31919	8.85677e-17	3.40965e-15	TANC1
ENSG00000113555	3429.28	-0.732896	0.101251	-7.23839	4.54058e-13	1.13886e-11	PCDH12
ENSG00000261490	379.494	-0.733183	0.188651	-3.88644	0.000101725	0.000566606
ENSG00000214021	564.858	-0.733446	0.163944	-4.47377	7.68525e-06	5.57304e-05	TTLL3
ENSG00000184465	1605.8	-0.733527	0.10471	-7.00533	2.46405e-12	5.56478e-11	WDR27
ENSG00000165959	749.668	-0.734647	0.140837	-5.21629	1.82546e-07	1.88985e-06	CLMN
ENSG00000184445	4982.98	-0.735817	0.0726	-10.1352	3.85497e-24	2.94079e-22	KNTC1
ENSG00000221866	7138	-0.737264	0.0778776	-9.46695	2.88139e-21	1.66778e-19	PLXNA4
ENSG00000218336	2841.42	-0.737769	0.0971359	-7.59522	3.07262e-14	8.72454e-13	TENM3
ENSG00000242294	216.842	-0.738185	0.242332	-3.04617	0.00231779	0.00876399	STAG3L5P
ENSG00000130363	430.984	-0.738679	0.183783	-4.01929	5.83731e-05	0.000344127	RSPH3
ENSG00000133812	4026.14	-0.738834	0.0798447	-9.25339	2.17485e-20	1.15392e-18	SBF2
ENSG00000170011	2629.3	-0.739694	0.110391	-6.70067	2.07461e-11	4.11787e-10	MYRIP
ENSG00000104177	3019.07	-0.739953	0.0890631	-8.30818	9.71775e-17	3.69811e-15	MYEF2
ENSG00000142798	354456	-0.741752	0.158774	-4.67173	2.98674e-06	2.37362e-05	HSPG2
ENSG00000105976	5808.54	-0.742267	0.0805448	-9.21557	3.09622e-20	1.62714e-18	MET
ENSG00000058668	11927.8	-0.743914	0.0848506	-8.76734	1.82939e-18	8.09724e-17	ATP2B4
ENSG00000197852	1254.5	-0.744943	0.116649	-6.38622	1.70032e-10	2.98485e-09	INKA2
ENSG00000173706	11406.2	-0.745749	0.0788239	-9.46096	3.05138e-21	1.76002e-19	HEG1
ENSG00000130119	1243.96	-0.746102	0.121285	-6.15163	7.66913e-10	1.22899e-08	GNL3L
ENSG00000173517	11613.9	-0.747227	0.0784127	-9.52941	1.58181e-21	9.48744e-20	PEAK1
ENSG00000090857	2529.87	-0.747256	0.103367	-7.22913	4.86084e-13	1.21367e-11	PDPR
ENSG00000150510	854.176	-0.74786	0.138216	-5.41082	6.27362e-08	7.14261e-07	FAM124A
ENSG00000112159	7366.79	-0.748125	0.0899704	-8.31524	9.1568e-17	3.50301e-15	MDN1
ENSG00000254469	142.6	-0.749785	0.28577	-2.62374	0.00869711	0.0271389
ENSG00000198915	130.767	-0.749815	0.298572	-2.51134	0.0120274	0.0357043	RASGEF1A
ENSG00000138434	25374.7	-0.750066	0.0750054	-10.0002	1.5215e-23	1.12441e-21	ITPRID2
ENSG00000188596	1812.95	-0.751107	0.102458	-7.3309	2.28617e-13	5.9041e-12	CFAP54
ENSG00000128731	7785.93	-0.751167	0.0714448	-10.5139	7.45065e-26	6.13622e-24	HERC2
ENSG00000155008	326.323	-0.751545	0.19379	-3.87814	0.000105258	0.000585301	APOOL
ENSG00000177076	200.386	-0.754428	0.257225	-2.93295	0.00335755	0.0120933	ACER2
ENSG00000115020	4089.64	-0.754682	0.0931511	-8.10169	5.42001e-16	1.86147e-14	PIKFYVE
ENSG00000196865	2498.35	-0.755074	0.110355	-6.84223	7.79722e-12	1.64427e-10	NHLRC2
ENSG00000099625	333.35	-0.755987	0.200411	-3.77217	0.000161832	0.000854808	CBARP
ENSG00000023839	139.07	-0.756216	0.292772	-2.58295	0.00979591	0.0300522	ABCC2
ENSG00000101596	6192.88	-0.7574	0.0815491	-9.28766	1.57713e-20	8.58809e-19	SMCHD1
ENSG00000169252	436.55	-0.757722	0.168826	-4.48818	7.18353e-06	5.24689e-05	ADRB2
ENSG00000158270	2695.72	-0.759141	0.0957766	-7.92616	2.26019e-15	7.39432e-14	COLEC12
ENSG00000187097	1444.12	-0.759284	0.134076	-5.66308	1.48676e-08	1.89176e-07	ENTPD5
ENSG00000174951	461.682	-0.759546	0.178413	-4.25724	2.06971e-05	0.000136502	FUT1
ENSG00000080298	1012.19	-0.759864	0.129077	-5.88691	3.93484e-09	5.56729e-08	RFX3
ENSG00000178445	301.366	-0.760195	0.239078	-3.1797	0.00147428	0.00592937	GLDC
ENSG00000164171	17610.7	-0.760263	0.0792934	-9.58797	8.98331e-22	5.61168e-20	ITGA2
ENSG00000125629	2440.71	-0.761238	0.106984	-7.11541	1.1158e-12	2.61628e-11	INSIG2
ENSG00000128805	5362.06	-0.763403	0.069671	-10.9573	6.13302e-28	6.15309e-26	ARHGAP22
ENSG00000043143	2344.47	-0.76406	0.0962118	-7.94143	1.99862e-15	6.56452e-14	JADE2
ENSG00000169220	307.767	-0.764871	0.201466	-3.79653	0.000146737	0.000786113	RGS14
ENSG00000167074	377.298	-0.766583	0.185203	-4.13916	3.48582e-05	0.00021726	TEF
ENSG00000140386	800.017	-0.766662	0.133759	-5.73167	9.94445e-09	1.31172e-07	SCAPER
ENSG00000173295	238.671	-0.767199	0.236215	-3.24788	0.00116267	0.00483467	FAM86B3P
ENSG00000267374	135.068	-0.768685	0.305888	-2.51296	0.0119722	0.0355685
ENSG00000214944	8367.63	-0.769228	0.0671396	-11.4571	2.16552e-30	2.75754e-28	ARHGEF28
ENSG00000178904	3808.88	-0.769313	0.0899205	-8.55548	1.17378e-17	4.8577e-16	DPY19L3
ENSG00000260841	242.649	-0.771206	0.222731	-3.46249	0.0005352	0.00246514	NA
ENSG00000203727	1440.23	-0.771804	0.10491	-7.35681	1.88355e-13	4.93358e-12	SAMD5
ENSG00000128849	5339.57	-0.772873	0.083116	-9.29873	1.42131e-20	7.79085e-19	CGNL1
ENSG00000053747	1525.98	-0.774051	0.102715	-7.53591	4.84949e-14	1.36065e-12	LAMA3
ENSG00000104689	1687.48	-0.774054	0.104309	-7.42074	1.16468e-13	3.13497e-12	TNFRSF10A
ENSG00000094916	13056.4	-0.774288	0.0666286	-11.621	3.2252e-31	4.37623e-29	CBX5
ENSG00000215142	250.398	-0.775143	0.221523	-3.49916	0.000466724	0.00218871	NA
ENSG00000181819	151.88	-0.775198	0.294724	-2.63025	0.00853215	0.0267479	KCTD9P2
ENSG00000178607	1478.66	-0.775262	0.107027	-7.24363	4.36845e-13	1.10237e-11	ERN1
ENSG00000196369	760.014	-0.775607	0.157416	-4.92712	8.34505e-07	7.45515e-06	SRGAP2B
ENSG00000155034	868.363	-0.775936	0.126441	-6.13677	8.42175e-10	1.34181e-08	FBXL18
ENSG00000102452	646.103	-0.775971	0.145393	-5.33708	9.44579e-08	1.0376e-06	NALCN
ENSG00000133083	215.778	-0.776928	0.247677	-3.13686	0.00170768	0.00673169	DCLK1
ENSG00000008869	3010.96	-0.777594	0.0957145	-8.1241	4.50701e-16	1.5576e-14	HEATR5B
ENSG00000091157	1475.38	-0.777637	0.104732	-7.42503	1.12757e-13	3.04004e-12	WDR7
ENSG00000137941	505.878	-0.777998	0.167259	-4.65145	3.29601e-06	2.59873e-05	TTLL7
ENSG00000111540	1533.55	-0.778508	0.118652	-6.56125	5.33585e-11	1.00948e-09	RAB5B
ENSG00000153094	366.511	-0.778616	0.196726	-3.95787	7.56225e-05	0.000434672	BCL2L11
ENSG00000220884	228.615	-0.779214	0.233243	-3.34079	0.000835412	0.00361364	MESTP1
ENSG00000005810	7468.87	-0.779531	0.0831822	-9.37137	7.15973e-21	3.96395e-19	MYCBP2
ENSG00000124198	7931.89	-0.779902	0.0753267	-10.3536	4.03033e-25	3.22309e-23	ARFGEF2
ENSG00000110427	6545.57	-0.779971	0.083818	-9.30553	1.3332e-20	7.33214e-19	KIAA1549L
ENSG00000172869	2510.96	-0.780385	0.119635	-6.52308	6.88791e-11	1.28694e-09	DMXL1
ENSG00000169946	1363	-0.781193	0.109714	-7.12027	1.07713e-12	2.53638e-11	ZFPM2
ENSG00000048707	3891.34	-0.782248	0.100547	-7.77993	7.25665e-15	2.20821e-13	VPS13D
ENSG00000188559	3620.93	-0.782631	0.0997771	-7.8438	4.3711e-15	1.36785e-13	RALGAPA2
ENSG00000153956	6991.05	-0.782662	0.0833272	-9.39263	5.8518e-21	3.27266e-19	CACNA2D1
ENSG00000051341	2186.1	-0.783583	0.0930429	-8.42174	3.70936e-17	1.46901e-15	POLQ
ENSG00000127914	4503.96	-0.784053	0.0976072	-8.03274	9.53213e-16	3.22689e-14	AKAP9
ENSG00000162402	5005.29	-0.784433	0.0816082	-9.61218	7.10279e-22	4.50497e-20	USP24
ENSG00000168010	876.27	-0.784778	0.131825	-5.9532	2.62955e-09	3.85217e-08	ATG16L2
ENSG00000172493	6783.91	-0.785798	0.081691	-9.61915	6.63754e-22	4.22607e-20	AFF1
ENSG00000111331	1835.35	-0.78599	0.0964648	-8.14795	3.70155e-16	1.29546e-14	OAS3
ENSG00000124440	175.091	-0.786414	0.265012	-2.96747	0.00300263	0.0109871	HIF3A
ENSG00000147119	737.268	-0.786489	0.163279	-4.81683	1.45854e-06	1.23502e-05	CHST7
ENSG00000196159	5434.16	-0.787401	0.0958038	-8.21889	2.05391e-16	7.47263e-15	FAT4
ENSG00000169621	141.004	-0.787438	0.294565	-2.67323	0.00751254	0.0240129	APLF
ENSG00000223984	187.975	-0.788465	0.251684	-3.13275	0.00173175	0.00680935	HNRNPRP1
ENSG00000185986	226.447	-0.788603	0.232382	-3.39356	0.000689896	0.00306592	SDHAP3
ENSG00000163739	961.867	-0.788739	0.120326	-6.55503	5.56307e-11	1.04649e-09	CXCL1
ENSG00000145012	8791.94	-0.789061	0.0800029	-9.86291	6.02758e-23	4.24598e-21	LPP
ENSG00000196329	247.66	-0.789207	0.277857	-2.84034	0.00450659	0.015513	GIMAP5
ENSG00000107551	215.651	-0.789952	0.272384	-2.90015	0.00372989	0.0132357	RASSF4
ENSG00000122966	4189.34	-0.790053	0.0764337	-10.3364	4.82086e-25	3.83675e-23	CIT
ENSG00000118503	410.088	-0.790843	0.176939	-4.46959	7.83682e-06	5.67749e-05	TNFAIP3
ENSG00000180229	444.032	-0.791072	0.173544	-4.55833	5.15622e-06	3.89932e-05	HERC2P3
ENSG00000090376	1453.47	-0.792306	0.107733	-7.35438	1.91811e-13	5.00826e-12	IRAK3
ENSG00000205213	420.638	-0.79241	0.217687	-3.64013	0.000272505	0.00136162	LGR4
ENSG00000174111	146.635	-0.793159	0.2931	-2.70611	0.0068077	0.02211	NA
ENSG00000145734	5580.53	-0.794333	0.195236	-4.06857	4.73016e-05	0.000286195	BDP1
ENSG00000180263	2311.95	-0.794335	0.10758	-7.3837	1.53954e-13	4.0698e-12	FGD6
ENSG00000205903	643.224	-0.795394	0.169993	-4.67898	2.88312e-06	2.29789e-05	ZNF316
ENSG00000185278	474.355	-0.795962	0.183421	-4.33953	1.42786e-05	9.75893e-05	ZBTB37
ENSG00000186767	918.587	-0.795998	0.124244	-6.40671	1.48694e-10	2.64391e-09	SPIN4
ENSG00000187391	138.422	-0.796063	0.296709	-2.68298	0.00729703	0.0234281	MAGI2
ENSG00000033867	6858.01	-0.796419	0.0831131	-9.58234	9.48692e-22	5.87425e-20	SLC4A7
ENSG00000149639	5475.24	-0.79749	0.0777932	-10.2514	1.16621e-24	9.10631e-23	SOGA1
ENSG00000164187	1123.65	-0.797499	0.133023	-5.99521	2.03228e-09	3.02539e-08	LMBRD2
ENSG00000163814	144.307	-0.79807	0.291037	-2.74216	0.00610364	0.0201354	CDCP1
ENSG00000129675	360.825	-0.798252	0.209476	-3.81071	0.00013857	0.000747437	ARHGEF6
ENSG00000198846	2107.99	-0.799074	0.107899	-7.40576	1.30399e-13	3.48165e-12	TOX
ENSG00000101639	3163.95	-0.799132	0.098112	-8.1451	3.78968e-16	1.32072e-14	CEP192
ENSG00000160712	811.203	-0.800063	0.132954	-6.0176	1.7702e-09	2.66158e-08	IL6R
ENSG00000204186	1066.68	-0.801271	0.145407	-5.51052	3.57765e-08	4.26382e-07	ZDBF2
ENSG00000154188	405.888	-0.801287	0.197813	-4.05074	5.10556e-05	0.000306223	ANGPT1
ENSG00000075643	192.887	-0.801502	0.252171	-3.17841	0.00148084	0.00595244	MOCOS
ENSG00000214264	241.039	-0.80201	0.236035	-3.39784	0.000679203	0.00302571	KCTD9P4
ENSG00000173064	3104.94	-0.802295	0.0919094	-8.72919	2.56498e-18	1.11738e-16	HECTD4
ENSG00000164327	4089.04	-0.802955	0.0879223	-9.13255	6.69027e-20	3.35688e-18	RICTOR
ENSG00000172888	1569.4	-0.803461	0.116961	-6.86946	6.44448e-12	1.373e-10	ZNF621
ENSG00000107185	3786.19	-0.803602	0.0802594	-10.0126	1.34235e-23	1.00549e-21	RGP1
ENSG00000138496	1013.9	-0.804114	0.120815	-6.65572	2.81912e-11	5.50976e-10	PARP9
ENSG00000173214	394.693	-0.804713	0.185555	-4.33678	1.44585e-05	9.85775e-05	MFSD4B
ENSG00000213985	618.426	-0.805126	0.1574	-5.11514	3.13506e-07	3.07816e-06
ENSG00000163328	106.233	-0.806221	0.332714	-2.42316	0.0153861	0.0438838	GPR155
ENSG00000165288	1634.86	-0.806321	0.113163	-7.12531	1.03843e-12	2.45224e-11	BRWD3
ENSG00000144712	207.706	-0.806494	0.243594	-3.31082	0.00093024	0.00396682	CAND2
ENSG00000255624	137.376	-0.807435	0.302707	-2.66739	0.00764438	0.0243731
ENSG00000026036	116.945	-0.807727	0.324554	-2.48873	0.01282	0.0375947	RTEL1-TNFRSF6B
ENSG00000075391	3210.71	-0.810072	0.0881536	-9.18932	3.95327e-20	2.0387e-18	RASAL2
ENSG00000149548	563.443	-0.810158	0.157412	-5.14674	2.65058e-07	2.65443e-06	CCDC15
ENSG00000127863	166.536	-0.810276	0.283983	-2.85325	0.00432743	0.0149929	TNFRSF19
ENSG00000088756	1109.74	-0.810562	0.158355	-5.11865	3.07723e-07	3.02676e-06	ARHGAP28
ENSG00000101255	4001.2	-0.8111	0.0802448	-10.1078	5.10091e-24	3.85573e-22	TRIB3
ENSG00000101333	111.178	-0.81122	0.32704	-2.48049	0.0131201	0.0383255	PLCB4
ENSG00000167191	1338.51	-0.811419	0.128044	-6.33704	2.34228e-10	4.05162e-09	GPRC5B
ENSG00000160796	7820.55	-0.811575	0.0747481	-10.8575	1.83775e-27	1.7585e-25	NBEAL2
ENSG00000143669	957.971	-0.812179	0.132746	-6.11829	9.45867e-10	1.49265e-08	LYST
ENSG00000168497	19746.3	-0.812357	0.170454	-4.76584	1.88065e-06	1.5574e-05	CAVIN2
ENSG00000183091	302.5	-0.812485	0.214049	-3.79578	0.000147178	0.000788218	NEB
ENSG00000154310	5565.6	-0.813895	0.0909104	-8.95271	3.46853e-19	1.64052e-17	TNIK
ENSG00000168309	4469.65	-0.814557	0.0727938	-11.1899	4.56844e-29	5.00835e-27	FAM107A
ENSG00000088888	2963.2	-0.815036	0.093114	-8.7531	2.07568e-18	9.11428e-17	MAVS
ENSG00000198824	2473	-0.815201	0.0860737	-9.47097	2.77259e-21	1.61044e-19	CHAMP1
ENSG00000260404	268.597	-0.816273	0.229277	-3.56021	0.000370563	0.0017853
ENSG00000162139	445.091	-0.816363	0.176132	-4.63496	3.5701e-06	2.79343e-05	NEU3
ENSG00000148634	6291.08	-0.816745	0.0773505	-10.559	4.6146e-26	3.87767e-24	HERC4
ENSG00000137802	4078.2	-0.817053	0.0770469	-10.6046	2.83621e-26	2.42013e-24	MAPKBP1
ENSG00000134324	8832.57	-0.817189	0.0667463	-12.2432	1.82696e-34	2.9944e-32	LPIN1
ENSG00000163788	17143.8	-0.817775	0.0701759	-11.6532	2.20967e-31	3.04824e-29	SNRK
ENSG00000167548	9172.42	-0.817795	0.0835323	-9.79016	1.24099e-22	8.35096e-21	KMT2D
ENSG00000152926	3680.92	-0.81785	0.0780935	-10.4727	1.15309e-25	9.44964e-24	ZNF117
ENSG00000153993	1689.27	-0.818098	0.125071	-6.54106	6.10827e-11	1.14515e-09	SEMA3D
ENSG00000179314	4265.63	-0.818106	0.0742033	-11.0252	2.88899e-28	2.98902e-26	WSCD1
ENSG00000167716	1374.4	-0.818224	0.11173	-7.32325	2.42039e-13	6.21196e-12	WDR81
ENSG00000166801	5225.51	-0.81992	0.0734541	-11.1624	6.23215e-29	6.7873e-27	FAM111A
ENSG00000134107	4061.98	-0.820496	0.0764607	-10.731	7.28351e-27	6.51736e-25	BHLHE40
ENSG00000132793	150.535	-0.820603	0.28429	-2.8865	0.00389557	0.0137441	LPIN3
ENSG00000154229	5909.24	-0.821141	0.0764193	-10.7452	6.24254e-27	5.64694e-25	PRKCA
ENSG00000213694	2414.25	-0.821449	0.0913163	-8.99564	2.34855e-19	1.1204e-17	S1PR3
ENSG00000134780	538.609	-0.822323	0.155864	-5.27592	1.32092e-07	1.40531e-06	DAGLA
ENSG00000148400	12273.2	-0.82248	0.182118	-4.51619	6.29624e-06	4.66762e-05	NOTCH1
ENSG00000213901	144.014	-0.82251	0.329007	-2.49997	0.0124203	0.0366301	SLC23A3
ENSG00000160007	6609.21	-0.822774	0.0846233	-9.72277	2.4112e-22	1.59024e-20	ARHGAP35
ENSG00000196912	468.895	-0.825388	0.173835	-4.74811	2.05324e-06	1.68682e-05	ANKRD36B
ENSG00000259856	198.663	-0.826238	0.249302	-3.31421	0.000919024	0.00392911	RAB43P1
ENSG00000107186	7705.19	-0.826795	0.0815756	-10.1353	3.85099e-24	2.94079e-22	MPDZ
ENSG00000149503	5354.89	-0.827197	0.0767771	-10.774	4.5672e-27	4.15415e-25	INCENP
ENSG00000151422	2498.77	-0.827581	0.0967414	-8.55456	1.18314e-17	4.88423e-16	FER
ENSG00000173421	184.162	-0.830419	0.253622	-3.27423	0.00105949	0.00444697	CCDC36
ENSG00000178917	147.673	-0.830536	0.316284	-2.62592	0.00864161	0.0269963	ZNF852
ENSG00000129173	2971.58	-0.83138	0.0869025	-9.56681	1.10257e-21	6.73506e-20	E2F8
ENSG00000177990	167.831	-0.831466	0.269501	-3.08521	0.00203408	0.00782347	DPY19L2
ENSG00000144824	6855.17	-0.831491	0.0859752	-9.67129	3.99328e-22	2.57217e-20	PHLDB2
ENSG00000185022	6826.44	-0.833068	0.0728516	-11.4351	2.79084e-30	3.47365e-28	MAFF
ENSG00000089127	348.43	-0.833504	0.18905	-4.4089	1.03898e-05	7.33135e-05	OAS1
ENSG00000066933	2360.92	-0.833641	0.0927901	-8.98416	2.60727e-19	1.24025e-17	MYO9A
ENSG00000155846	300.283	-0.834654	0.232008	-3.59752	0.000321271	0.00157533	PPARGC1B
ENSG00000198719	146.084	-0.835001	0.298938	-2.79323	0.00521849	0.0175905	DLL1
ENSG00000108389	3330.98	-0.835388	0.0854044	-9.78155	1.35123e-22	9.05596e-21	MTMR4
ENSG00000166326	5029.86	-0.840693	0.0841797	-9.98689	1.73959e-23	1.27421e-21	TRIM44
ENSG00000249863	118.654	-0.841831	0.313177	-2.68803	0.00718741	0.0231389
ENSG00000171346	547.236	-0.841915	0.157181	-5.35634	8.49237e-08	9.42243e-07	KRT15
ENSG00000156011	1985.09	-0.842051	0.128413	-6.55737	5.47663e-11	1.0314e-09	PSD3
ENSG00000198121	267.013	-0.842553	0.218287	-3.85984	0.000113463	0.000624424	LPAR1
ENSG00000177463	1058.56	-0.842813	0.131712	-6.3989	1.56497e-10	2.76778e-09	NR2C2
ENSG00000185020	254.104	-0.843161	0.224515	-3.75548	0.000173007	0.000908614	NA
ENSG00000144749	4716.68	-0.843995	0.0788331	-10.7061	9.52874e-27	8.48058e-25	LRIG1
ENSG00000085224	7731.81	-0.844205	0.182991	-4.61338	3.96183e-06	3.06898e-05	ATRX
ENSG00000095383	1543.29	-0.844466	0.112649	-7.49641	6.55883e-14	1.81563e-12	TBC1D2
ENSG00000136114	3110.5	-0.846485	0.0860127	-9.8414	7.46658e-23	5.17162e-21	THSD1
ENSG00000111335	121.898	-0.850505	0.339169	-2.50761	0.012155	0.0360081	OAS2
ENSG00000077157	696.552	-0.851126	0.145016	-5.86918	4.37951e-09	6.13354e-08	PPP1R12B
ENSG00000186814	1010.56	-0.851947	0.124887	-6.82174	8.9945e-12	1.87999e-10	ZSCAN30
ENSG00000256667	181.669	-0.852492	0.298325	-2.8576	0.00426863	0.0148171	KLRA1P
ENSG00000243243	180.807	-0.853038	0.257598	-3.31151	0.000927935	0.00395801
ENSG00000152818	22027.5	-0.853663	0.0823206	-10.37	3.39615e-25	2.74243e-23	UTRN
ENSG00000243811	101.522	-0.854854	0.342732	-2.49424	0.0126228	0.0371085	APOBEC3D
ENSG00000137812	7143.66	-0.855035	0.0900566	-9.49442	2.21432e-21	1.30914e-19	KNL1
ENSG00000162733	7718.39	-0.856171	0.0774182	-11.059	1.98209e-28	2.07668e-26	DDR2
ENSG00000212916	251.58	-0.856557	0.218267	-3.92435	8.69657e-05	0.000493012	MAP10
ENSG00000153707	904.084	-0.857227	0.125316	-6.84054	7.8897e-12	1.66165e-10	PTPRD
ENSG00000167371	161.367	-0.857952	0.285789	-3.00205	0.00268168	0.00996691	PRRT2
ENSG00000169760	1822.72	-0.860363	0.105532	-8.15263	3.56097e-16	1.25156e-14	NLGN1
ENSG00000172840	507.015	-0.861863	0.172406	-4.99904	5.76179e-07	5.34047e-06	PDP2
ENSG00000197603	1560.46	-0.863227	0.121432	-7.10875	1.17098e-12	2.74179e-11	CPLANE1
ENSG00000146411	105.882	-0.863238	0.356244	-2.42316	0.015386	0.0438838	SLC2A12
ENSG00000111846	1469.6	-0.863617	0.10525	-8.20541	2.298e-16	8.32408e-15	GCNT2
ENSG00000132623	262.175	-0.865575	0.224989	-3.84718	0.000119484	0.000655166	ANKEF1
ENSG00000171943	378.545	-0.868021	0.192219	-4.5158	6.30787e-06	4.67415e-05	SRGAP2C
ENSG00000023516	4088.52	-0.869969	0.0896282	-9.70642	2.83097e-22	1.84906e-20	AKAP11
ENSG00000229308	472.299	-0.870713	0.172679	-5.04237	4.59798e-07	4.34199e-06
ENSG00000160223	422.234	-0.870824	0.207807	-4.19053	2.783e-05	0.00017767	ICOSLG
ENSG00000237854	164.757	-0.870981	0.277258	-3.14141	0.00168136	0.00664435	LINC00674
ENSG00000131018	2447.37	-0.872245	0.0952496	-9.15747	5.31303e-20	2.70621e-18	SYNE1
ENSG00000188732	132.091	-0.874274	0.299143	-2.9226	0.00347125	0.0124433	FAM221A
ENSG00000123384	387.89	-0.875148	0.200207	-4.37121	1.2356e-05	8.56898e-05	LRP1
ENSG00000102384	2614.9	-0.879154	0.0947694	-9.27677	1.74699e-20	9.45086e-19	CENPI
ENSG00000148773	37348.9	-0.879202	0.0712209	-12.3447	5.20194e-35	8.78703e-33	MKI67
ENSG00000174485	3702.53	-0.879627	0.0932397	-9.43404	3.94593e-21	2.25244e-19	DENND4A
ENSG00000178146	335.463	-0.880171	0.195322	-4.50626	6.5979e-06	4.86293e-05
ENSG00000157557	7629.35	-0.880575	0.0664285	-13.256	4.16691e-40	9.32149e-38	ETS2
ENSG00000168918	3721.84	-0.880628	0.0889933	-9.89544	4.35672e-23	3.10867e-21	INPP5D
ENSG00000118058	5437.63	-0.88183	0.0784393	-11.2422	2.53e-29	2.88838e-27	KMT2A
ENSG00000177694	156.604	-0.882848	0.278217	-3.17323	0.00150751	0.00604392	NAALADL2
ENSG00000091844	389.057	-0.883026	0.199925	-4.41679	1.00176e-05	7.10807e-05	RGS17
ENSG00000178038	827.643	-0.886389	0.142544	-6.21835	5.02408e-10	8.31686e-09	ALS2CL
ENSG00000116678	1167.26	-0.886423	0.15071	-5.88164	4.0623e-09	5.71831e-08	LEPR
ENSG00000137877	2081.56	-0.887461	0.0922115	-9.62419	6.3202e-22	4.03956e-20	SPTBN5
ENSG00000169255	1153.06	-0.888052	0.118516	-7.49311	6.72597e-14	1.85569e-12	B3GALNT1
ENSG00000058085	126.504	-0.888536	0.319163	-2.78395	0.00537005	0.0180133	LAMC2
ENSG00000239887	503.306	-0.888558	0.16553	-5.36796	7.96342e-08	8.90118e-07	C1orf226
ENSG00000185033	801.131	-0.889073	0.132678	-6.701	2.06993e-11	4.11352e-10	SEMA4B
ENSG00000175544	91.0614	-0.890155	0.356498	-2.49694	0.0125269	0.0368758	CABP4
ENSG00000119737	171.614	-0.890355	0.279016	-3.19106	0.00141752	0.00574574	GPR75
ENSG00000173535	1984.53	-0.893527	0.107515	-8.31074	9.51068e-17	3.62764e-15	TNFRSF10C
ENSG00000176225	1935.55	-0.893905	0.0991744	-9.01346	1.99658e-19	9.5524e-18	RTTN
ENSG00000080561	1036.05	-0.896425	0.128227	-6.99091	2.73113e-12	6.13447e-11	MID2
ENSG00000130517	1348.98	-0.896629	0.105918	-8.46533	2.5543e-17	1.02631e-15	PGPEP1
ENSG00000168792	670.987	-0.897066	0.14082	-6.37032	1.88636e-10	3.28703e-09	ABHD15
ENSG00000145623	1707.1	-0.898249	0.0973246	-9.22941	2.72122e-20	1.4392e-18	OSMR
ENSG00000163629	383.869	-0.899108	0.196881	-4.56675	4.95335e-06	3.76137e-05	PTPN13
ENSG00000271646	85.5131	-0.899137	0.368537	-2.43975	0.0146976	0.0422991
ENSG00000196468	406.642	-0.900442	0.195637	-4.60261	4.17224e-06	3.21094e-05	FGF16
ENSG00000103472	110.151	-0.902047	0.325875	-2.76807	0.00563886	0.018797	RRN3P2
ENSG00000172915	451.289	-0.902208	0.168957	-5.33988	9.30075e-08	1.0237e-06	NBEA
ENSG00000164849	154.836	-0.902446	0.27937	-3.23029	0.00123664	0.0050987	GPR146
ENSG00000144843	210.41	-0.902488	0.240893	-3.74642	0.000179374	0.00093789	ADPRH
ENSG00000054654	3618.11	-0.902576	0.0916777	-9.8451	7.19684e-23	5.02686e-21	SYNE2
ENSG00000154175	6972.48	-0.904238	0.197722	-4.57328	4.80153e-06	3.66119e-05	ABI3BP
ENSG00000165246	1233.96	-0.904605	0.129748	-6.97202	3.12429e-12	6.97969e-11	NLGN4Y
ENSG00000196730	9718.64	-0.904792	0.0815346	-11.097	1.29668e-28	1.38486e-26	DAPK1
ENSG00000165757	8226.91	-0.904833	0.0855625	-10.5751	3.88726e-26	3.29999e-24	JCAD
ENSG00000085185	845.421	-0.905555	0.136558	-6.63129	3.32774e-11	6.46566e-10	BCORL1
ENSG00000136160	244.183	-0.905708	0.224007	-4.04322	5.27224e-05	0.000314511	EDNRB
ENSG00000069122	9202.78	-0.906004	0.0838409	-10.8062	3.21625e-27	3.04239e-25	ADGRF5
ENSG00000128652	427.092	-0.90637	0.185708	-4.88062	1.05754e-06	9.23337e-06	HOXD3
ENSG00000166432	451.713	-0.908422	0.171142	-5.30801	1.10829e-07	1.20161e-06	ZMAT1
ENSG00000259366	82.4174	-0.909233	0.374438	-2.42826	0.0151715	0.0433915
ENSG00000184040	79.549	-0.909343	0.38297	-2.37445	0.0175752	0.0490873	NA
ENSG00000166436	456.723	-0.909434	0.166711	-5.45514	4.89338e-08	5.6766e-07	TRIM66
ENSG00000135966	5845.26	-0.909456	0.0711749	-12.7778	2.18253e-37	4.20112e-35	TGFBRAP1
ENSG00000006468	1562.84	-0.909713	0.104602	-8.69692	3.41003e-18	1.46622e-16	ETV1
ENSG00000133863	434.479	-0.910706	0.176436	-5.16167	2.44759e-07	2.47057e-06	TEX15
ENSG00000121797	838.546	-0.913028	0.137652	-6.63289	3.29173e-11	6.40322e-10	CCRL2
ENSG00000181804	132.782	-0.913717	0.309873	-2.94869	0.00319129	0.0115725	SLC9A9
ENSG00000066279	12744.9	-0.914412	0.0812873	-11.2491	2.33876e-29	2.6886e-27	ASPM
ENSG00000184113	6033.55	-0.914758	0.291723	-3.13571	0.00171441	0.00675479	CLDN5
ENSG00000141664	3729.65	-0.915931	0.0812554	-11.2723	1.799e-29	2.12719e-27	ZCCHC2
ENSG00000260852	339.039	-0.916146	0.203166	-4.50935	6.50251e-06	4.7969e-05	FBXL19-AS1
ENSG00000154608	185.194	-0.916157	0.253913	-3.60815	0.00030839	0.00151666	CEP170P1
ENSG00000105855	874.176	-0.9167	0.136965	-6.69297	2.18689e-11	4.33035e-10	ITGB8
ENSG00000161653	671.653	-0.917192	0.146764	-6.24943	4.11953e-10	6.93036e-09	NAGS
ENSG00000064687	261.056	-0.919529	0.231016	-3.98038	6.88057e-05	0.000397977	ABCA7
ENSG00000138678	1079.88	-0.919551	0.115397	-7.96862	1.60458e-15	5.3231e-14	GPAT3
ENSG00000065308	23586	-0.919862	0.0672475	-13.6788	1.35988e-42	3.51741e-40	TRAM2
ENSG00000269890	95.5022	-0.919933	0.35754	-2.57295	0.0100836	0.0308092
ENSG00000168843	202.361	-0.92029	0.255567	-3.60097	0.00031703	0.00155592	FSTL5
ENSG00000142178	1017.68	-0.920857	0.136064	-6.76782	1.30733e-11	2.69174e-10	SIK1
ENSG00000187210	1716.15	-0.921037	0.0995274	-9.2541	2.16039e-20	1.14994e-18	GCNT1
ENSG00000244694	236.812	-0.921692	0.246679	-3.73641	0.000186669	0.000971432	PTCHD4
ENSG00000156675	170.39	-0.921698	0.288562	-3.1941	0.00140266	0.00569526	RAB11FIP1
ENSG00000185070	10117.8	-0.92296	0.0726703	-12.7006	5.86485e-37	1.09086e-34	FLRT2
ENSG00000101493	910.598	-0.923358	0.163496	-5.6476	1.62703e-08	2.05445e-07	ZNF516
ENSG00000166289	323.544	-0.924984	0.210432	-4.39565	1.10442e-05	7.75672e-05	PLEKHF1
ENSG00000104154	291.308	-0.926644	0.210591	-4.40021	1.08148e-05	7.60851e-05	SLC30A4
ENSG00000236739	1144.14	-0.926812	0.127549	-7.2663	3.69454e-13	9.36592e-12	CLIC4P1
ENSG00000197969	4709.7	-0.928084	0.0935554	-9.92015	3.40237e-23	2.44882e-21	VPS13A
ENSG00000072201	217.851	-0.929203	0.247468	-3.75484	0.000173451	0.00091066	LNX1
ENSG00000167077	83.7983	-0.92947	0.380812	-2.44076	0.0146563	0.0422022	MEI1
ENSG00000261355	132.132	-0.929771	0.297682	-3.12337	0.00178796	0.00699382	NA
ENSG00000185567	14580	-0.931765	0.0759264	-12.2719	1.2813e-34	2.12106e-32	AHNAK2
ENSG00000104093	1754.5	-0.931917	0.107005	-8.70909	3.06337e-18	1.3206e-16	DMXL2
ENSG00000271430	974.36	-0.932466	0.131733	-7.07844	1.45791e-12	3.36601e-11	NA
ENSG00000157617	2821.28	-0.932529	0.0872863	-10.6836	1.21517e-26	1.07e-24	C2CD2
ENSG00000126882	2560.54	-0.932964	0.109578	-8.51418	1.67769e-17	6.8405e-16	FAM78A
ENSG00000073605	261.403	-0.933641	0.217335	-4.29586	1.7402e-05	0.000116581	GSDMB
ENSG00000118193	3114.4	-0.934627	0.0992035	-9.42131	4.45504e-21	2.52564e-19	KIF14
ENSG00000174004	739.662	-0.937008	0.139654	-6.70952	1.95265e-11	3.9086e-10	NRROS
ENSG00000159433	1053.82	-0.937726	0.126619	-7.40587	1.30289e-13	3.48165e-12	STARD9
ENSG00000092295	79.3594	-0.938333	0.38487	-2.43805	0.0147667	0.0424496	TGM1
ENSG00000137145	3179.57	-0.939371	0.0904177	-10.3892	2.7758e-25	2.25248e-23	DENND4C
ENSG00000075651	3624.52	-0.939387	0.0951098	-9.87687	5.24473e-23	3.72624e-21	PLD1
ENSG00000155640	524.623	-0.940517	0.178163	-5.27898	1.29903e-07	1.38469e-06	NA
ENSG00000102189	5847.31	-0.940674	0.0940136	-10.0057	1.43846e-23	1.07263e-21	EEA1
ENSG00000149346	84.3596	-0.941315	0.374076	-2.51637	0.011857	0.0352959	SLX4IP
ENSG00000166839	101.009	-0.941388	0.346696	-2.71531	0.00662129	0.0216106	ANKDD1A
ENSG00000076555	85.0163	-0.942189	0.379964	-2.47968	0.01315	0.038406	ACACB
ENSG00000180776	1903.98	-0.942195	0.127856	-7.36921	1.71644e-13	4.51732e-12	ZDHHC20
ENSG00000164300	168.427	-0.943336	0.288031	-3.27512	0.00105618	0.00443531	SERINC5
ENSG00000198355	9095.39	-0.949032	0.069711	-13.6138	3.31471e-42	8.06937e-40	PIM3
ENSG00000128881	1227.7	-0.949558	0.12181	-7.79543	6.41883e-15	1.96773e-13	TTBK2
ENSG00000113441	3590.89	-0.949875	0.109691	-8.65955	4.73617e-18	2.01032e-16	LNPEP
ENSG00000154639	1018.57	-0.951478	0.128058	-7.43003	1.08573e-13	2.93679e-12	CXADR
ENSG00000247809	215.382	-0.951765	0.240732	-3.95362	7.69768e-05	0.000441689	NR2F2-AS1
ENSG00000171914	92.8147	-0.952091	0.359328	-2.64964	0.00805771	0.0254896	TLN2
ENSG00000109738	306.921	-0.953306	0.221265	-4.30844	1.64409e-05	0.00011068	GLRB
ENSG00000089723	106.251	-0.955356	0.342669	-2.78799	0.00530368	0.0178377	OTUB2
ENSG00000163617	202.544	-0.956309	0.243364	-3.92955	8.51059e-05	0.000483239	CCDC191
ENSG00000246273	79.7449	-0.957421	0.397179	-2.41055	0.0159283	0.0451812	SBF2-AS1
ENSG00000177842	196.986	-0.958339	0.251467	-3.81099	0.000138409	0.000746811	ZNF620
ENSG00000215883	298.883	-0.958407	0.203595	-4.70743	2.50865e-06	2.02676e-05	CYB5RL
ENSG00000241749	300.458	-0.958552	0.202547	-4.7325	2.21776e-06	1.80762e-05	RPSAP52
ENSG00000123104	9233.72	-0.958595	0.189351	-5.06252	4.1375e-07	3.94995e-06	ITPR2
ENSG00000141298	5480.23	-0.959459	0.0878545	-10.921	9.1481e-28	9.01415e-26	SSH2
ENSG00000153208	3686.34	-0.959875	0.0784883	-12.2295	2.16207e-34	3.50891e-32	MERTK
ENSG00000130702	14296.8	-0.962159	0.0837364	-11.4903	1.47551e-30	1.89346e-28	LAMA5
ENSG00000151176	2697.28	-0.962774	0.109428	-8.79823	1.38993e-18	6.2866e-17	PLBD2
ENSG00000100490	346.543	-0.964038	0.215914	-4.46492	8.01001e-06	5.79029e-05	CDKL1
ENSG00000136010	615.344	-0.964557	0.154814	-6.23043	4.6516e-10	7.77018e-09	ALDH1L2
ENSG00000214357	133.331	-0.965258	0.302833	-3.18743	0.00143542	0.00580151	NEURL1B
ENSG00000149311	4650.8	-0.966127	0.0981677	-9.8416	7.45182e-23	5.17162e-21	ATM
ENSG00000161681	144.354	-0.9686	0.314524	-3.07957	0.00207298	0.00794602	SHANK1
ENSG00000175548	232.687	-0.968826	0.230637	-4.20066	2.66139e-05	0.000171225	ALG10B
ENSG00000234629	132.615	-0.968944	0.337819	-2.86824	0.00412764	0.0144123	WDR82P1
ENSG00000225339	93.863	-0.969196	0.354853	-2.73126	0.00630926	0.0207476
ENSG00000008311	1704.26	-0.969484	0.111145	-8.72267	2.71716e-18	1.18058e-16	AASS
ENSG00000137486	5221.11	-0.971611	0.0809857	-11.9973	3.67026e-33	5.37676e-31	ARRB1
ENSG00000064999	2523.97	-0.97211	0.0864926	-11.2392	2.61673e-29	2.94676e-27	ANKS1A
ENSG00000008083	763.376	-0.97248	0.13323	-7.29924	2.89406e-13	7.38186e-12	JARID2
ENSG00000173821	10652.8	-0.972746	0.0730549	-13.3153	1.88697e-40	4.27902e-38
ENSG00000162944	180.313	-0.973745	0.260661	-3.73567	0.000187215	0.000973966	RFTN2
ENSG00000151150	635	-0.973934	0.185647	-5.24615	1.55307e-07	1.63546e-06	ANK3
ENSG00000112414	12029.1	-0.974549	0.087788	-11.1012	1.23815e-28	1.33094e-26	ADGRG6
ENSG00000162522	2052.46	-0.975798	0.119243	-8.18325	2.76294e-16	9.89992e-15	KIAA1522
ENSG00000106351	2088.68	-0.976241	0.0905755	-10.7782	4.36356e-27	4.05811e-25	AGFG2
ENSG00000227921	312.424	-0.976338	0.207252	-4.71087	2.46663e-06	1.9967e-05	NA
ENSG00000177000	1401.3	-0.984927	0.11528	-8.54375	1.29932e-17	5.33721e-16	MTHFR
ENSG00000269968	174.029	-0.985651	0.278747	-3.53601	0.000406223	0.00194017
ENSG00000139618	2093.22	-0.986907	0.11663	-8.46184	2.63185e-17	1.05491e-15	BRCA2
ENSG00000261468	391.039	-0.986943	0.18872	-5.22966	1.6982e-07	1.77139e-06
ENSG00000259358	149.002	-0.988153	0.286333	-3.45106	0.00055839	0.00255739
ENSG00000081041	107.781	-0.988741	0.337369	-2.93074	0.00338157	0.0121666	CXCL2
ENSG00000197971	194.062	-0.989346	0.255514	-3.87198	0.000107953	0.000598879	MBP
ENSG00000258667	280.301	-0.990133	0.218076	-4.54031	5.61719e-06	4.21518e-05	HIF1A-AS2
ENSG00000013588	3375.81	-0.990718	0.0813374	-12.1804	3.95579e-34	6.17775e-32	GPRC5A
ENSG00000185730	433.07	-0.99134	0.21334	-4.64677	3.37174e-06	2.65284e-05	ZNF696
ENSG00000165671	7964.71	-0.991449	0.0941575	-10.5297	6.3041e-26	5.24412e-24	NSD1
ENSG00000159905	71.1013	-0.994584	0.414724	-2.39818	0.0164767	0.0464027
ENSG00000106571	1670.92	-0.994999	0.107333	-9.2702	1.8579e-20	1.00181e-18	GLI3
ENSG00000188933	104.294	-0.997651	0.344123	-2.89911	0.00374223	0.0132681	USP32P1
ENSG00000129422	22911.9	-0.998142	0.0782145	-12.7616	2.68615e-37	5.11109e-35	MTUS1
ENSG00000065413	305.301	-0.998389	0.206297	-4.83957	1.3012e-06	1.11376e-05	ANKRD44
ENSG00000080947	140.209	-0.998587	0.293135	-3.40658	0.000657819	0.00294391	CROCCP3
ENSG00000177606	15911.5	-1.00415	0.0631681	-15.8965	6.70098e-57	2.7732e-54	JUN
ENSG00000095370	7196.39	-1.00645	0.0805864	-12.4891	8.55903e-36	1.52351e-33	SH2D3C
ENSG00000072840	2441.19	-1.00658	0.0985023	-10.2188	1.63332e-24	1.26346e-22	EVC
ENSG00000133056	2313.32	-1.00795	0.121187	-8.31728	9.00068e-17	3.45701e-15	PIK3C2B
ENSG00000267976	132.119	-1.01097	0.316872	-3.19048	0.00142038	0.00575593	NA
ENSG00000146021	1334.86	-1.01294	0.127891	-7.92033	2.36881e-15	7.68887e-14	KLHL3
ENSG00000188167	194.157	-1.01294	0.257077	-3.94022	8.14072e-05	0.000464695	TMPPE
ENSG00000049192	3290	-1.01397	0.0849368	-11.938	7.50501e-33	1.08981e-30	ADAMTS6
ENSG00000214106	188.617	-1.01479	0.283264	-3.5825	0.000340325	0.00165601	PAXIP1-AS2
ENSG00000214077	77.4397	-1.01642	0.414365	-2.45295	0.014169	0.0409344	GNAQP1
ENSG00000129003	5662.48	-1.01651	0.0873823	-11.6329	2.80563e-31	3.83838e-29	VPS13C
ENSG00000166963	332.434	-1.0174	0.195343	-5.20825	1.90633e-07	1.96619e-06	MAP1A
ENSG00000145242	140.777	-1.01927	0.321985	-3.1656	0.00154765	0.00617197	EPHA5
ENSG00000179104	500.911	-1.0197	0.174104	-5.85686	4.71705e-09	6.55085e-08	TMTC2
ENSG00000102098	199.981	-1.02008	0.279061	-3.65541	0.000256774	0.00129159	SCML2
ENSG00000132470	271.144	-1.02049	0.287453	-3.55011	0.000385073	0.00184714	ITGB4
ENSG00000139737	157.071	-1.02069	0.279498	-3.65188	0.000260331	0.00130713	SLAIN1
ENSG00000229419	398.707	-1.02632	0.177951	-5.76742	8.04951e-09	1.08071e-07	RALGAPA1P1
ENSG00000178852	96.7311	-1.02639	0.379318	-2.70589	0.00681218	0.0221202	EFCAB13
ENSG00000185630	763.869	-1.02693	0.143095	-7.17661	7.14625e-13	1.72952e-11	PBX1
ENSG00000164323	3442.36	-1.02694	0.0921311	-11.1465	7.44682e-29	8.05716e-27	CFAP97
ENSG00000144218	78.9845	-1.03003	0.396896	-2.59521	0.00945336	0.0291471	AFF3
ENSG00000187720	4127.06	-1.03103	0.0866371	-11.9005	1.17604e-32	1.69288e-30	THSD4
ENSG00000132549	2756.62	-1.03189	0.112869	-9.14243	6.10633e-20	3.09126e-18	VPS13B
ENSG00000219626	153.156	-1.0324	0.287765	-3.58763	0.000333695	0.00162824	FAM228B
ENSG00000156030	4943.13	-1.03391	0.0752667	-13.7366	6.1259e-43	1.60965e-40	ELMSAN1
ENSG00000205746	97.9172	-1.03471	0.390837	-2.64743	0.0081106	0.0256276
ENSG00000169306	89.4356	-1.0363	0.362909	-2.85553	0.00429646	0.0149106	IL1RAPL1
ENSG00000161940	8787.01	-1.03696	0.0707973	-14.6469	1.41045e-48	4.57815e-46	BCL6B
ENSG00000118689	1207.25	-1.03726	0.130376	-7.95595	1.77758e-15	5.86176e-14	FOXO3
ENSG00000197779	397.118	-1.03757	0.205525	-5.04836	4.4561e-07	4.22245e-06	ZNF81
ENSG00000260917	448.097	-1.03861	0.168205	-6.1747	6.6291e-10	1.07481e-08
ENSG00000185864	85.1559	-1.04089	0.378062	-2.75323	0.0059011	0.019553	NPIPB4
ENSG00000254838	90.7451	-1.04396	0.374583	-2.78699	0.00531997	0.0178743	GVINP1
ENSG00000154760	323.564	-1.04454	0.214823	-4.86231	1.16024e-06	1.00592e-05	SLFN13
ENSG00000205269	459.222	-1.04555	0.171145	-6.10917	1.00152e-09	1.57149e-08	TMEM170B
ENSG00000021826	75.4507	-1.04648	0.401111	-2.60894	0.00908223	0.028176	CPS1
ENSG00000188459	294.954	-1.04745	0.208628	-5.02065	5.14958e-07	4.80531e-06	WASF4P
ENSG00000135312	2296.29	-1.0508	0.0918814	-11.4365	2.74896e-30	3.44745e-28	HTR1B
ENSG00000057294	626.603	-1.0513	0.146044	-7.19853	6.08666e-13	1.48611e-11	PKP2
ENSG00000140873	6161.66	-1.05253	0.0719752	-14.6235	1.98967e-48	6.33404e-46	ADAMTS18
ENSG00000253731	66.2046	-1.05484	0.42013	-2.51074	0.0120479	0.0357422	PCDHGA6
ENSG00000176994	1110.21	-1.05556	0.154706	-6.82298	8.91699e-12	1.86808e-10	SMCR8
ENSG00000173068	2627.79	-1.05603	0.0922297	-11.45	2.35088e-30	2.97072e-28	BNC2
ENSG00000199161	74.4193	-1.06075	0.396822	-2.67311	0.00751525	0.0240169	MIR126
ENSG00000145358	114.952	-1.06228	0.323512	-3.28358	0.00102498	0.00432405	DDIT4L
ENSG00000240303	82.6674	-1.064	0.379129	-2.80644	0.00500925	0.016975	ACAD11
ENSG00000124942	119541	-1.06571	0.0783727	-13.598	4.11559e-42	9.87384e-40	AHNAK
ENSG00000120738	498.627	-1.06578	0.443875	-2.40109	0.0163463	0.0461061	EGR1
ENSG00000269825	402.131	-1.06688	0.226807	-4.70393	2.55201e-06	2.05476e-05
ENSG00000268379	75.1495	-1.06866	0.42008	-2.54394	0.0109609	0.0330791
ENSG00000151914	17085.4	-1.06925	0.0765795	-13.9627	2.63439e-44	7.14914e-42	DST
ENSG00000065923	359.923	-1.07024	0.213288	-5.01782	5.22615e-07	4.86852e-06	SLC9A7
ENSG00000078687	1223.25	-1.07075	0.110883	-9.65658	4.60989e-22	2.95784e-20	TNRC6C
ENSG00000180673	411.626	-1.07417	0.193396	-5.55427	2.78769e-08	3.39569e-07	EXOC5P1
ENSG00000111961	14178.1	-1.0766	0.0827888	-13.0042	1.15763e-38	2.337e-36	SASH1
ENSG00000135604	894.092	-1.07772	0.127653	-8.44256	3.10466e-17	1.23545e-15	STX11
ENSG00000047648	101.51	-1.07819	0.343438	-3.1394	0.00169292	0.00668673	ARHGAP6
ENSG00000116833	1645.16	-1.07951	0.109326	-9.87424	5.38397e-23	3.80882e-21	NR5A2
ENSG00000215424	167.965	-1.08043	0.269373	-4.01089	6.04893e-05	0.000355085	MCM3AP-AS1
ENSG00000171388	105501	-1.08196	0.0700945	-15.4358	9.40979e-54	3.54022e-51	APLN
ENSG00000132932	85.2173	-1.08382	0.444631	-2.43756	0.0147867	0.0424817	ATP8A2
ENSG00000187605	1546.2	-1.08465	0.117758	-9.21083	3.23598e-20	1.68985e-18	TET3
ENSG00000138688	4658.19	-1.08676	0.0964664	-11.2657	1.93901e-29	2.26045e-27	KIAA1109
ENSG00000009413	3357.74	-1.0873	0.101318	-10.7316	7.23456e-27	6.50875e-25	REV3L
ENSG00000230373	111.105	-1.09442	0.329791	-3.31852	0.000904956	0.00387657	GOLGA6L5P
ENSG00000121966	1776.09	-1.09505	0.104058	-10.5235	6.73262e-26	5.57259e-24	CXCR4
ENSG00000182022	1006.59	-1.09782	0.139983	-7.84252	4.4161e-15	1.37932e-13	CHST15
ENSG00000101298	633.646	-1.10118	0.154164	-7.14293	9.13627e-13	2.18235e-11	SNPH
ENSG00000197776	78.648	-1.10136	0.397196	-2.77284	0.005557	0.0185652	KLHDC1
ENSG00000169432	183.53	-1.10157	0.262058	-4.20353	2.6278e-05	0.000169263	SCN9A
ENSG00000074966	72.0578	-1.10168	0.424479	-2.59536	0.0094492	0.0291452	TXK
ENSG00000141068	3562.24	-1.10223	0.0778925	-14.1506	1.85105e-45	5.47183e-43	KSR1
ENSG00000158560	69.6758	-1.10432	0.415055	-2.66067	0.00779864	0.0247933	DYNC1I1
ENSG00000116117	1731.45	-1.10457	0.0981625	-11.2525	2.25129e-29	2.60614e-27	PARD3B
ENSG00000169247	575.416	-1.10493	0.152982	-7.22261	5.09978e-13	1.26306e-11	SH3TC2
ENSG00000164136	86.2034	-1.1081	0.393063	-2.81913	0.0048154	0.0164021	IL15
ENSG00000228612	85.5536	-1.11426	0.376067	-2.96293	0.00304724	0.0111257	HK2P1
ENSG00000144476	1687.33	-1.11586	0.116777	-9.55544	1.23058e-21	7.43467e-20	ACKR3
ENSG00000154864	1454.98	-1.11715	0.275557	-4.05415	5.03177e-05	0.000302016	PIEZO2
ENSG00000179240	74.3072	-1.11801	0.415176	-2.69286	0.00708411	0.0228508	GVQW3
ENSG00000178502	181.819	-1.12337	0.256863	-4.3734	1.22325e-05	8.49402e-05	KLHL11
ENSG00000262663	70.7825	-1.12412	0.418617	-2.68532	0.00724594	0.0233002
ENSG00000214425	396.842	-1.12534	0.190985	-5.89231	3.80827e-09	5.40207e-08	LRRC37A4P
ENSG00000177409	1483.51	-1.12974	0.11863	-9.52323	1.67879e-21	1.00327e-19	SAMD9L
ENSG00000106804	270.311	-1.13087	0.214836	-5.26388	1.41043e-07	1.49477e-06	C5
ENSG00000138759	361.039	-1.13269	0.189824	-5.96705	2.41575e-09	3.56103e-08	FRAS1
ENSG00000247287	331.129	-1.13329	0.198943	-5.69658	1.22233e-08	1.58329e-07
ENSG00000108846	117.465	-1.13456	0.330451	-3.43336	0.000596156	0.00271045	ABCC3
ENSG00000171435	1736.44	-1.13457	0.106778	-10.6255	2.26861e-26	1.97656e-24	KSR2
ENSG00000189056	686.888	-1.13471	0.154532	-7.34288	2.09049e-13	5.43266e-12	RELN
ENSG00000269690	151.112	-1.13747	0.326934	-3.47919	0.000502929	0.00233862	NA
ENSG00000255423	82.6335	-1.14288	0.413758	-2.76221	0.00574123	0.0190882	EBLN2
ENSG00000166924	166.796	-1.14546	0.27439	-4.17457	2.98547e-05	0.000188992	NYAP1
ENSG00000184208	212.034	-1.14604	0.25601	-4.47653	7.58646e-06	5.51059e-05	C22orf46
ENSG00000177374	1171.26	-1.14723	0.151571	-7.56888	3.76463e-14	1.06166e-12	HIC1
ENSG00000047617	1039.3	-1.15122	0.120076	-9.58745	9.02927e-22	5.61919e-20	ANO2
ENSG00000186951	307.148	-1.15135	0.215574	-5.34088	9.24977e-08	1.02012e-06	PPARA
ENSG00000181826	1190.92	-1.15921	0.121057	-9.57577	1.01102e-21	6.22173e-20	RELL1
ENSG00000232882	90.1692	-1.1622	0.397009	-2.92738	0.00341826	0.0122772	PHKA1P1
ENSG00000151572	176.76	-1.16426	0.262087	-4.44227	8.90144e-06	6.36795e-05	ANO4
ENSG00000215105	627.853	-1.16434	0.1694	-6.87329	6.27385e-12	1.34356e-10	TTC3P1
ENSG00000186260	2024.52	-1.16553	0.269393	-4.32651	1.51493e-05	0.000102864	MRTFB
ENSG00000157551	99.3449	-1.16571	0.344634	-3.38245	0.000718426	0.0031765	KCNJ15
ENSG00000135835	70.2852	-1.16682	0.411195	-2.83764	0.00454482	0.0156316	KIAA1614
ENSG00000188042	1510.32	-1.16797	0.113007	-10.3354	4.87299e-25	3.85969e-23	ARL4C
ENSG00000215790	100.877	-1.16864	0.345796	-3.37958	0.000725964	0.00320299	SLC35E2A
ENSG00000183458	168.367	-1.17385	0.304214	-3.85862	0.000114027	0.00062732
ENSG00000158859	4250.07	-1.17627	0.0845434	-13.9132	5.26984e-44	1.40705e-41	ADAMTS4
ENSG00000049246	340.028	-1.17629	0.219838	-5.35072	8.76065e-08	9.70058e-07	PER3
ENSG00000223745	161.25	-1.17736	0.273148	-4.31033	1.63014e-05	0.000109875	CCDC18-AS1
ENSG00000112297	3978.14	-1.1775	0.0814527	-14.4562	2.29106e-47	7.02336e-45	CRYBG1
ENSG00000157168	3853.19	-1.18078	0.0900811	-13.108	2.96411e-39	6.29076e-37	NRG1
ENSG00000196169	77.3669	-1.18317	0.400423	-2.95481	0.00312865	0.0113828	KIF19
ENSG00000154263	51.2583	-1.18334	0.48914	-2.41923	0.0155533	0.0442845	ABCA10
ENSG00000207870	92.1882	-1.18361	0.365834	-3.23537	0.00121485	0.00501762	MIR221
ENSG00000115760	7660.62	-1.18487	0.087821	-13.4919	1.7466e-41	4.13047e-39	BIRC6
ENSG00000225471	196.039	-1.18517	0.266704	-4.44377	8.83978e-06	6.3348e-05
ENSG00000163625	11299.8	-1.18602	0.0906652	-13.0813	4.20916e-39	8.82006e-37	WDFY3
ENSG00000196876	2567.74	-1.19017	0.0966161	-12.3185	7.19805e-35	1.2036e-32	SCN8A
ENSG00000128923	1580.61	-1.19163	0.108106	-11.0228	2.96712e-28	3.05079e-26	MINDY2
ENSG00000089505	103.059	-1.19191	0.3451	-3.45381	0.000552733	0.00253531	CMTM1
ENSG00000108691	1248.79	-1.19201	0.109493	-10.8866	1.33553e-27	1.30416e-25	CCL2
ENSG00000162409	189.551	-1.1934	0.257359	-4.6371	3.53338e-06	2.76949e-05	PRKAA2
ENSG00000128965	229.452	-1.19416	0.233786	-5.10793	3.2571e-07	3.17726e-06	CHAC1
ENSG00000269929	127.723	-1.19497	0.308607	-3.87212	0.000107892	0.000598742
ENSG00000234961	94.1447	-1.19819	0.398187	-3.00912	0.00262008	0.00975107
ENSG00000148082	118.513	-1.1999	0.331409	-3.6206	0.000293916	0.00145455	SHC3
ENSG00000271590	64.5888	-1.20357	0.444866	-2.70546	0.00682091	0.0221412
ENSG00000140199	1725.8	-1.20792	0.118262	-10.214	1.7172e-24	1.32216e-22	SLC12A6
ENSG00000177034	513.893	-1.20975	0.175128	-6.90778	4.92311e-12	1.07374e-10	MTX3
ENSG00000151623	1231.97	-1.21205	0.121273	-9.9944	1.61256e-23	1.18641e-21	NR3C2
ENSG00000197385	160.671	-1.22469	0.279542	-4.38107	1.18098e-05	8.21774e-05	ZNF860
ENSG00000220412	72.9064	-1.22585	0.417036	-2.93943	0.0032882	0.0118797
ENSG00000118976	169.728	-1.22748	0.28183	-4.35538	1.32838e-05	9.15872e-05	OTUD4P1
ENSG00000143344	4016.57	-1.22889	0.075828	-16.2063	4.55014e-59	2.35384e-56	RGL1
ENSG00000135976	813.466	-1.23235	0.145207	-8.48684	2.12337e-17	8.59419e-16	ANKRD36
ENSG00000091137	50.8649	-1.23479	0.501715	-2.46114	0.0138495	0.0401513	SLC26A4
ENSG00000240694	2610.43	-1.23795	0.0940793	-13.1586	1.5184e-39	3.26436e-37	PNMA2
ENSG00000221963	367.094	-1.23996	0.205713	-6.02759	1.66418e-09	2.50671e-08	APOL6
ENSG00000134317	83.23	-1.24889	0.405402	-3.08062	0.00206569	0.00793071	GRHL1
ENSG00000038295	855.066	-1.24901	0.133148	-9.38066	6.55618e-21	3.65424e-19	TLL1
ENSG00000120875	9941.12	-1.25062	0.0733664	-17.0463	3.72491e-65	2.28378e-62	DUSP4
ENSG00000255282	128.869	-1.25611	0.361541	-3.47433	0.000512139	0.00236947	WTAPP1
ENSG00000172349	58.2026	-1.25773	0.45543	-2.76164	0.00575122	0.0191109	IL16
ENSG00000101695	68.5194	-1.25883	0.442449	-2.84515	0.00443911	0.0153126	RNF125
ENSG00000144730	71.4875	-1.26344	0.415472	-3.04099	0.00235805	0.0088959	IL17RD
ENSG00000170365	3652.48	-1.26603	0.0968184	-13.0764	4.49328e-39	9.29773e-37	SMAD1
ENSG00000179598	119.26	-1.26862	0.316671	-4.0061	6.17285e-05	0.00036159	PLD6
ENSG00000272734	245.192	-1.27359	0.225737	-5.64191	1.68174e-08	2.11869e-07	ADIRF-AS1
ENSG00000261269	100.241	-1.27503	0.363992	-3.50291	0.000460202	0.00215996
ENSG00000146374	43.3906	-1.27577	0.522143	-2.44333	0.0145523	0.0419391	RSPO3
ENSG00000205885	64.98	-1.28352	0.434209	-2.95598	0.00311672	0.0113444	C1RL-AS1
ENSG00000057704	3767.17	-1.28709	0.099324	-12.9585	2.10333e-38	4.195e-36	TMCC3
ENSG00000242588	228.626	-1.28918	0.247696	-5.20468	1.94334e-07	2.00063e-06
ENSG00000235609	144.779	-1.28968	0.290306	-4.44247	8.89311e-06	6.36494e-05
ENSG00000146858	476.001	-1.29076	0.191936	-6.72492	1.75683e-11	3.55534e-10	ZC3HAV1L
ENSG00000115267	227.472	-1.29398	0.246854	-5.24188	1.58948e-07	1.66956e-06	IFIH1
ENSG00000173334	2115.4	-1.29422	0.0948105	-13.6506	2.0021e-42	5.02162e-40	TRIB1
ENSG00000230590	142.045	-1.29621	0.32247	-4.01963	5.82885e-05	0.000343751	FTX
ENSG00000015133	2161.2	-1.30184	0.110912	-11.7375	8.18462e-32	1.1482e-29	CCDC88C
ENSG00000146555	125.755	-1.30688	0.324587	-4.02628	5.66653e-05	0.000335253	SDK1
ENSG00000198929	141.119	-1.30946	0.322694	-4.0579	4.95162e-05	0.000298069	NOS1AP
ENSG00000223459	171.987	-1.31506	0.303101	-4.33868	1.4334e-05	9.78496e-05	TCAF1P1
ENSG00000028277	449.899	-1.3165	0.185838	-7.08412	1.39934e-12	3.23982e-11	POU2F2
ENSG00000063127	51.53	-1.3179	0.484041	-2.7227	0.00647507	0.0212128	SLC6A16
ENSG00000148926	2134.31	-1.32839	0.105008	-12.6504	1.11343e-36	2.04796e-34	ADM
ENSG00000057657	55.1077	-1.33229	0.482626	-2.7605	0.00577128	0.0191689	PRDM1
ENSG00000132205	535.625	-1.33271	0.15884	-8.39029	4.84924e-17	1.90899e-15	EMILIN2
ENSG00000118596	309.366	-1.33456	0.221293	-6.03074	1.63207e-09	2.46624e-08	SLC16A7
ENSG00000104369	46.7971	-1.33983	0.504308	-2.65677	0.00788929	0.0250334	JPH1
ENSG00000181634	3290.83	-1.34948	0.0839023	-16.0839	3.30994e-58	1.52202e-55	TNFSF15
ENSG00000123689	1390.18	-1.35093	0.10595	-12.7507	3.09005e-37	5.81281e-35	G0S2
ENSG00000267904	48.6831	-1.35168	0.499615	-2.70544	0.00682132	0.0221412
ENSG00000169570	96.408	-1.35238	0.365297	-3.70214	0.000213792	0.00109672	DTWD2
ENSG00000136237	3405.26	-1.35367	0.108747	-12.4479	1.43647e-35	2.50309e-33	RAPGEF5
ENSG00000188211	1464.87	-1.35389	0.319616	-4.236	2.2754e-05	0.000148823	NCR3LG1
ENSG00000271361	38.5234	-1.35426	0.553498	-2.44672	0.0144161	0.0415902	HTATSF1P2
ENSG00000238164	43.0347	-1.35947	0.539109	-2.5217	0.0116788	0.034847	TNFRSF14-AS1
ENSG00000187764	666.733	-1.36575	0.149134	-9.15792	5.29075e-20	2.70318e-18	SEMA4D
ENSG00000179532	257.533	-1.37266	0.221368	-6.2008	5.61762e-10	9.21646e-09	DNHD1
ENSG00000213888	49.6671	-1.37989	0.492253	-2.80322	0.00505953	0.0171174	LINC01521
ENSG00000260482	653.258	-1.38196	0.150887	-9.15888	5.24375e-20	2.68746e-18
ENSG00000070182	46.644	-1.38223	0.513763	-2.6904	0.00713671	0.0229936	SPTB
ENSG00000112294	37.0448	-1.38359	0.575881	-2.40256	0.016281	0.0459674	ALDH5A1
ENSG00000172572	2079.79	-1.38388	0.0939688	-14.727	4.32171e-49	1.43083e-46	PDE3A
ENSG00000239407	59.8155	-1.38415	0.493842	-2.80283	0.00506568	0.0171312
ENSG00000124496	198.814	-1.38985	0.253353	-5.48582	4.11549e-08	4.83176e-07	TRERF1
ENSG00000148488	59.3158	-1.39044	0.46422	-2.99521	0.00274253	0.0101543	ST8SIA6
ENSG00000212766	63.948	-1.39239	0.437011	-3.18616	0.00144175	0.00582179	EWSAT1
ENSG00000128165	42.1695	-1.39749	0.543348	-2.57199	0.0101115	0.0308645	ADM2
ENSG00000168016	587.599	-1.39945	0.159618	-8.7675	1.8268e-18	8.09724e-17	TRANK1
ENSG00000188818	61.6642	-1.40012	0.45921	-3.04898	0.00229621	0.00869827	ZDHHC11
ENSG00000163171	6341.25	-1.4008	0.0844511	-16.5871	8.64259e-62	4.61514e-59	CDC42EP3
ENSG00000162924	324.729	-1.40509	0.218262	-6.43763	1.21354e-10	2.19551e-09	REL
ENSG00000243232	76.8946	-1.40657	0.400289	-3.51388	0.000441619	0.00208729	PCDHAC2
ENSG00000251095	44.546	-1.4093	0.515271	-2.73507	0.00623671	0.0205254
ENSG00000271978	46.5148	-1.41612	0.583509	-2.42691	0.015228	0.0435003
ENSG00000143772	3196.92	-1.42467	0.0985399	-14.4578	2.23862e-47	6.99209e-45	ITPKB
ENSG00000259010	47.0115	-1.43741	0.576573	-2.49303	0.012666	0.0372156
ENSG00000008086	64.9632	-1.4405	0.430833	-3.34352	0.000827234	0.00358576	CDKL5
ENSG00000154258	37.1722	-1.44617	0.575878	-2.51124	0.0120308	0.0357043	ABCA9
ENSG00000189120	109.125	-1.44656	0.337106	-4.29111	1.77781e-05	0.000118669	SP6
ENSG00000232380	177.462	-1.45044	0.291992	-4.9674	6.78571e-07	6.16862e-06	ZDHHC20P4
ENSG00000105851	994.015	-1.45749	0.131563	-11.0783	1.59893e-28	1.69671e-26	PIK3CG
ENSG00000188766	181.83	-1.46847	0.305056	-4.81376	1.48115e-06	1.25353e-05	SPRED3
ENSG00000178385	172.627	-1.47472	0.282391	-5.22227	1.76741e-07	1.83434e-06	PLEKHM3
ENSG00000215458	73.9266	-1.47744	0.432109	-3.41913	0.00062822	0.00283058	AATBC
ENSG00000109906	60.6309	-1.47771	0.484341	-3.05097	0.00228103	0.00864869	ZBTB16
ENSG00000164236	54.8617	-1.47893	0.515047	-2.87144	0.00408605	0.0143124	ANKRD33B
ENSG00000127399	34.051	-1.48871	0.599352	-2.48386	0.0129967	0.0380052	LRRC61
ENSG00000151967	356.822	-1.49128	0.192518	-7.74621	9.46753e-15	2.84956e-13	SCHIP1
ENSG00000069702	1041.11	-1.4975	0.124359	-12.0418	2.14357e-33	3.19682e-31	TGFBR3
ENSG00000206530	385.897	-1.50031	0.197303	-7.60411	2.86871e-14	8.17359e-13	CFAP44
ENSG00000170629	44.4125	-1.50274	0.52726	-2.8501	0.0043705	0.0151105	DPY19L2P2
ENSG00000242338	40.0577	-1.50582	0.555358	-2.71144	0.00669913	0.0218216	BMS1P4
ENSG00000257594	40.9916	-1.51034	0.572678	-2.63733	0.00835606	0.0262878	GALNT4
ENSG00000102908	5396.92	-1.51114	0.267178	-5.6559	1.5503e-08	1.96506e-07	NFAT5
ENSG00000233757	37.5614	-1.51179	0.604231	-2.502	0.0123495	0.0364735
ENSG00000241634	139.746	-1.51604	0.322089	-4.70688	2.51534e-06	2.03117e-05
ENSG00000100191	43.1209	-1.51609	0.566595	-2.67579	0.00745523	0.0238527	SLC5A4
ENSG00000124721	304.152	-1.5205	0.210485	-7.22378	5.05617e-13	1.25487e-11	DNAH8
ENSG00000272658	56.0372	-1.52503	0.512332	-2.97663	0.00291431	0.0107089	NA
ENSG00000115977	986.485	-1.52868	0.141571	-10.798	3.51657e-27	3.30757e-25	AAK1
ENSG00000108342	252.699	-1.53274	0.228317	-6.71324	1.90356e-11	3.82422e-10	CSF3
ENSG00000226711	34.6899	-1.53919	0.601684	-2.55813	0.0105236	0.0319237	FAM66C
ENSG00000185338	68.1618	-1.53977	0.461719	-3.33486	0.000853419	0.00367999	SOCS1
ENSG00000232284	30.8469	-1.55184	0.63679	-2.43698	0.0148106	0.0425428	GNG12-AS1
ENSG00000073734	47.9794	-1.55272	0.533519	-2.91035	0.0036103	0.0128748	ABCB11
ENSG00000186479	486.761	-1.5557	0.185642	-8.38012	5.28745e-17	2.06435e-15	RGS7BP
ENSG00000173166	4293.68	-1.55805	0.0961744	-16.2002	5.02454e-59	2.52049e-56	RAPH1
ENSG00000218537	88.1861	-1.55859	0.379566	-4.10625	4.0214e-05	0.000247177	MIF-AS1
ENSG00000163219	57.3605	-1.56565	0.465091	-3.36633	0.000761765	0.00333693	ARHGAP25
ENSG00000128011	52.0318	-1.5725	0.529809	-2.96805	0.00299693	0.0109687	LRFN1
ENSG00000205683	599.737	-1.58105	0.159301	-9.92493	3.24318e-23	2.34444e-21	DPF3
ENSG00000174501	771.821	-1.58483	0.174956	-9.05849	1.32265e-19	6.42085e-18	ANKRD36C
ENSG00000263874	31.0506	-1.58582	0.624799	-2.53813	0.0111446	0.0335736	LINC00672
ENSG00000240891	62.5322	-1.58619	0.500738	-3.16771	0.00153644	0.00613316	PLCXD2
ENSG00000260877	26.6835	-1.58848	0.669163	-2.37383	0.0176046	0.0491519
ENSG00000174370	73.2488	-1.5943	0.413026	-3.86005	0.000113362	0.000624078	C11orf45
ENSG00000128917	1653.75	-1.59705	0.404831	-3.94499	7.98031e-05	0.000456325	DLL4
ENSG00000189136	93.9353	-1.59714	0.36729	-4.34846	1.37097e-05	9.41873e-05	UBE2Q2P1
ENSG00000230662	36.5799	-1.61584	0.620392	-2.60454	0.00919964	0.0284603	TNPO1P2
ENSG00000163491	162.076	-1.62819	0.299483	-5.43665	5.42927e-08	6.26314e-07	NEK10
ENSG00000203709	154.24	-1.62935	0.309685	-5.26132	1.43022e-07	1.51381e-06	MIR29B2CHG
ENSG00000156206	35.5946	-1.63595	0.674925	-2.4239	0.0153548	0.0438323	CFAP161
ENSG00000204131	1421.48	-1.63816	0.13469	-12.1624	4.92683e-34	7.62231e-32	NHSL2
ENSG00000185900	245.912	-1.64545	0.246806	-6.66699	2.61107e-11	5.12129e-10	POMK
ENSG00000213462	1021.1	-1.64697	0.144509	-11.397	4.3289e-30	5.26916e-28	ERV3-1
ENSG00000114841	322.623	-1.64699	0.223029	-7.38466	1.52848e-13	4.04839e-12	DNAH1
ENSG00000188906	64.2236	-1.65386	0.443417	-3.72981	0.000191627	0.000994416	LRRK2
ENSG00000163009	29.1532	-1.6687	0.661383	-2.52305	0.0116343	0.0347706	NA
ENSG00000165507	3523.74	-1.67197	0.518246	-3.22621	0.00125441	0.00516554	DEPP1
ENSG00000101577	3511.12	-1.6744	0.0822656	-20.3536	4.31782e-92	5.49825e-89	LPIN2
ENSG00000183638	80.9294	-1.67999	0.394119	-4.26263	2.02034e-05	0.000133657	RP1L1
ENSG00000255874	38.1471	-1.69233	0.571597	-2.9607	0.00306939	0.0111918	LINC00346
ENSG00000261069	63.2391	-1.71159	0.448302	-3.81794	0.000134569	0.000728705
ENSG00000154309	278.889	-1.71611	0.215151	-7.97632	1.50756e-15	5.02137e-14	DISP1
ENSG00000257859	69.5634	-1.72184	0.43804	-3.93079	8.46662e-05	0.000481141	CASC18
ENSG00000229874	72.9232	-1.72507	0.423484	-4.07352	4.63076e-05	0.000280822	NA
ENSG00000268688	25.4493	-1.73678	0.68999	-2.51711	0.0118322	0.0352521	NA
ENSG00000232434	33.541	-1.78763	0.632532	-2.82615	0.00471116	0.01611	AJM1
ENSG00000184451	30.9393	-1.78973	0.628423	-2.84796	0.00439999	0.0152061	CCR10
ENSG00000076351	242.244	-1.79189	0.23932	-7.48741	7.02446e-14	1.93161e-12	SLC46A1
ENSG00000144426	485.149	-1.80005	0.200739	-8.9671	3.04427e-19	1.44398e-17	NBEAL1
ENSG00000163638	7026.5	-1.80622	0.0948666	-19.0396	8.02006e-81	6.98758e-78	ADAMTS9
ENSG00000181585	30.7919	-1.81472	0.645993	-2.8092	0.00496647	0.0168512	TMIE
ENSG00000152213	23.5455	-1.81478	0.749725	-2.4206	0.015495	0.0441639	ARL11
ENSG00000069424	220.624	-1.81659	0.264471	-6.86874	6.47708e-12	1.37817e-10	KCNAB2
ENSG00000259279	27.4384	-1.84712	0.687785	-2.6856	0.0072399	0.0232898	NA
ENSG00000233280	626.821	-1.86022	0.197792	-9.40497	5.20435e-21	2.93037e-19	NA
ENSG00000120278	2238.55	-1.87069	0.117126	-15.9716	2.01523e-57	8.55389e-55	PLEKHG1
ENSG00000272405	501.799	-1.90103	0.169337	-11.2263	3.02798e-29	3.3641e-27
ENSG00000250072	27.7475	-1.90665	0.670106	-2.84529	0.00443705	0.0153087	SH3TC2-DT
ENSG00000261101	27.1126	-1.92492	0.683164	-2.81765	0.00483765	0.0164643
ENSG00000207721	36.0858	-1.94411	0.586847	-3.31281	0.000923644	0.00394479	MIR186
ENSG00000089041	75.9486	-1.99376	0.45146	-4.41624	1.00433e-05	7.11507e-05	P2RX7
ENSG00000186409	27.1133	-1.99727	0.706171	-2.82831	0.00467939	0.0160179	CCDC30
ENSG00000154874	85.3939	-1.99939	0.392044	-5.09992	3.39796e-07	3.30493e-06	CCDC144B
ENSG00000159167	840.975	-2.0006	0.135577	-14.7561	2.81052e-49	9.69279e-47	STC1
ENSG00000127324	22.684	-2.00576	0.741027	-2.70673	0.00679488	0.022077	TSPAN8
ENSG00000273018	23.5318	-2.03568	0.75168	-2.70817	0.00676547	0.0220117	FAM106A
ENSG00000241978	137.142	-2.03792	0.325803	-6.25507	3.97343e-10	6.70501e-09	AKAP2
ENSG00000127325	44.9188	-2.04449	0.553867	-3.6913	0.000223111	0.00113993	BEST3
ENSG00000167995	39.6476	-2.04687	0.564793	-3.62411	0.000289959	0.00143884	BEST1
ENSG00000143816	175.449	-2.06078	0.316989	-6.5011	7.97361e-11	1.46834e-09	WNT9A
ENSG00000127533	551.982	-2.06349	0.166351	-12.4045	2.472e-35	4.26266e-33	F2RL3
ENSG00000224005	21.1431	-2.06404	0.802941	-2.57061	0.0101521	0.0309556	NA
ENSG00000256973	36.846	-2.0924	0.595382	-3.51439	0.000440766	0.00208529
ENSG00000136367	23.5357	-2.09529	0.737783	-2.83998	0.0045116	0.015527	ZFHX2
ENSG00000255103	1428.2	-2.09806	0.333028	-6.29995	2.97734e-10	5.08796e-09	NA
ENSG00000268364	16.6153	-2.09967	0.882184	-2.38008	0.0173089	0.0484824	SMC5-AS1
ENSG00000178175	88.9394	-2.10864	0.380625	-5.53995	3.0256e-08	3.66392e-07	ZNF366
ENSG00000227018	23.3106	-2.11828	0.789376	-2.68349	0.00728582	0.0234148	IL6STP1
ENSG00000106852	1330.26	-2.13054	0.120932	-17.6177	1.80121e-69	1.19269e-66	LHX6
ENSG00000196793	18.918	-2.13225	0.829251	-2.5713	0.0101317	0.0309093	ZNF239
ENSG00000162687	15.7307	-2.13263	0.894281	-2.38474	0.017091	0.0479474	KCNT2
ENSG00000155962	24.5222	-2.13285	0.805039	-2.64938	0.00806407	0.0255049	CLIC2
ENSG00000222365	15.9528	-2.15757	0.891801	-2.41934	0.0155489	0.0442795	SNORD12B
ENSG00000163092	39.3072	-2.1661	0.572333	-3.7847	0.000153897	0.000818378	XIRP2
ENSG00000231632	19.9202	-2.193	0.848561	-2.58438	0.00975541	0.029939	NA
ENSG00000214814	22.6518	-2.21381	0.756531	-2.92627	0.00343053	0.0123086	FER1L6
ENSG00000243650	21.2185	-2.2263	0.778999	-2.85791	0.00426448	0.0148058	RN7SL834P
ENSG00000112964	28.0342	-2.23094	0.716491	-3.11371	0.00184751	0.00719448	GHR
ENSG00000227558	78.1507	-2.2524	0.440551	-5.11269	3.17609e-07	3.11107e-06	NA
ENSG00000074211	17.9572	-2.25292	0.883899	-2.54885	0.0108079	0.0327143	PPP2R2C
ENSG00000084674	59.6979	-2.25572	0.468092	-4.81896	1.44306e-06	1.22254e-05	APOB
ENSG00000257315	595.642	-2.28305	0.208648	-10.9421	7.2499e-28	7.20815e-26	ZBED6
ENSG00000233766	20.5129	-2.28951	0.800679	-2.85947	0.00424355	0.0147517
ENSG00000201217	20.0726	-2.32631	0.864588	-2.69066	0.00713105	0.0229843
ENSG00000229953	108.747	-2.33271	0.365119	-6.38891	1.67067e-10	2.94216e-09
ENSG00000041515	16.1512	-2.35509	0.903171	-2.60758	0.00911846	0.0282778	MYO16
ENSG00000123096	14.4341	-2.35566	0.965028	-2.44103	0.0146454	0.0421782	SSPN
ENSG00000267064	15.2911	-2.39463	0.945137	-2.53363	0.0112888	0.0339034	UXT-AS1
ENSG00000231242	20.825	-2.41501	0.841213	-2.87087	0.00409349	0.0143324	NA
ENSG00000272505	18.4854	-2.42959	0.849101	-2.86137	0.00421811	0.0146756
ENSG00000145911	2938.15	-2.43302	0.0986483	-24.6636	2.63174e-134	7.45265e-131	N4BP3
ENSG00000258232	28.9921	-2.4359	0.679437	-3.58518	0.000336847	0.00164198
ENSG00000164796	17.4841	-2.52722	0.932233	-2.71093	0.00670949	0.0218511	CSMD3
ENSG00000167524	38.6334	-2.53027	0.62204	-4.06769	4.74816e-05	0.000287179	RSKR
ENSG00000223839	22.3584	-2.56727	0.786001	-3.26625	0.00108983	0.00456157	FAM95B1
ENSG00000170160	161.999	-2.58543	0.329313	-7.85099	4.12759e-15	1.29409e-13	CCDC144A
ENSG00000205041	21.5084	-2.68424	0.805055	-3.33423	0.000855373	0.00368458
ENSG00000186301	13.97	-2.70769	0.996728	-2.71658	0.00659601	0.0215408	MST1P2
ENSG00000264635	43.221	-2.79611	0.606679	-4.60888	4.04844e-06	3.12729e-05
ENSG00000135605	17.7699	-3.06122	0.933695	-3.27861	0.0010432	0.00438749	TEC
ENSG00000238286	14.8193	-3.07019	1.01307	-3.03059	0.00244077	0.00916825	SLC35E1P1
ENSG00000255989	18.5541	-3.21009	0.949799	-3.37976	0.0007255	0.00320179	NA
ENSG00000253490	34.8797	-3.42929	0.700938	-4.89243	9.9599e-07	8.76311e-06	LINC02099
ENSG00000166268	13.8894	-3.5886	1.10853	-3.23726	0.00120686	0.00499083	MYRFL
ENSG00000188277	82.7978	-3.92199	0.495	-7.92321	2.31464e-15	7.54264e-14	C15orf62
ENSG00000157404	903.806	-3.92393	0.164868	-23.8005	3.30281e-125	7.81067e-122	KIT
ENSG00000226318	12.8542	-3.96484	1.2456	-3.18307	0.00145724	0.00587366	RPS3AP38
ENSG00000235499	18.1061	-3.9991	1.05228	-3.80042	0.000144452	0.00077487

## Sheet: 8h MPO treatment vs control
Table S3 - Differentially expressed genes determined by RNA-sequencing after 2 and 8 hours of MPO treatment, 8h of treatment with Q91T MPO mutant and TNF-alpha. (B) RNA-Seq 8h MPO treatment vs Control, Related to Figure 3 and STAR Methods.
Ensembl Gene ID	baseMean	log2FoldChange	lfcSE	stat	pvalue	padj	Gene_name
ENSG00000143140	93.1918	2.43964	0.450401	5.41659	6.07468e-08	2.32144e-06	NA
ENSG00000105088	70.6531	2.03412	0.489198	4.15806	3.20956e-05	0.000574737
ENSG00000261087	78.3335	1.71576	0.398285	4.30786	1.64839e-05	0.000322166
ENSG00000171246	167.449	1.71088	0.268856	6.36354	1.97153e-10	1.36225e-08
ENSG00000151023	65.2594	1.68518	0.450972	3.73677	0.000186401	0.00245916	ENKUR
ENSG00000137033	179.617	1.63382	0.324916	5.02845	4.94461e-07	1.49003e-05	IL33
ENSG00000142661	71.6371	1.62154	0.393845	4.1172	3.83503e-05	0.000666298	MYOM3
ENSG00000265150	193.18	1.57707	0.320172	4.9257	8.40594e-07	2.39089e-05	NA
ENSG00000074047	105.866	1.45103	0.318275	4.55904	5.13889e-06	0.000117371	GLI2
ENSG00000271971	60.3514	1.41908	0.435267	3.26025	0.00111314	0.0110115
ENSG00000121933	62.4411	1.37934	0.41841	3.29662	0.000978547	0.00997578	TMIGD3
ENSG00000251615	98.3002	1.33608	0.334208	3.99775	6.3947e-05	0.00101492
ENSG00000130201	391.333	1.33541	0.172836	7.72647	1.1057e-14	1.54358e-12	NA
ENSG00000260941	147.754	1.32361	0.273431	4.84075	1.29348e-06	3.51114e-05	LINC00622
ENSG00000125966	237.856	1.3065	0.226205	5.77574	7.66175e-09	3.67791e-07	MMP24
ENSG00000137834	1372.4	1.30094	0.111901	11.6258	3.04598e-31	1.98438e-28	SMAD6
ENSG00000247796	99.3949	1.29247	0.328972	3.9288	8.53699e-05	0.00129484
ENSG00000187944	56.7809	1.24353	0.441358	2.81751	0.00483978	0.0339982	C2orf66
ENSG00000128594	389.182	1.23336	0.213051	5.78902	7.08003e-09	3.42268e-07	LRRC4
ENSG00000197308	90.183	1.2283	0.349852	3.51091	0.000446574	0.00523081	GATA3-AS1
ENSG00000131831	121.156	1.21072	0.317778	3.80994	0.000138998	0.00193649	RAI2
ENSG00000131480	92.4079	1.19279	0.34322	3.4753	0.000510286	0.00585673	AOC2
ENSG00000184779	72.37	1.16919	0.413619	2.82673	0.00470264	0.0334044	NA
ENSG00000149591	905.726	1.16093	0.115058	10.0899	6.12319e-24	2.46387e-21	TAGLN
ENSG00000271043	132.874	1.14026	0.321837	3.54296	0.000395669	0.00471939	MTRNR2L2
ENSG00000236810	77.8533	1.13373	0.379532	2.98719	0.00281557	0.0227524	ELOA-AS1
ENSG00000153832	105.838	1.12417	0.313133	3.59009	0.000330567	0.00405241	FBXO36
ENSG00000260000	72.1554	1.12132	0.394406	2.84307	0.00446806	0.0321436
ENSG00000267045	79.8295	1.10769	0.363197	3.04983	0.00228968	0.0193964	NA
ENSG00000141441	96.774	1.10468	0.344255	3.20891	0.00133237	0.0126409	GAREM1
ENSG00000163884	72.2171	1.09728	0.395759	2.77259	0.00556118	0.0375998	KLF15
ENSG00000109906	140.105	1.09119	0.32402	3.36768	0.000758046	0.00811201	ZBTB16
ENSG00000251143	101.44	1.08036	0.325396	3.32013	0.000899766	0.00931142
ENSG00000120693	1356.06	1.04542	0.131817	7.93082	2.17705e-15	3.273e-13	SMAD9
ENSG00000224420	103.043	1.04153	0.374669	2.77987	0.00543802	0.0370875	ADM5
ENSG00000232611	135.543	1.04045	0.286395	3.63294	0.000280214	0.00352678
ENSG00000225972	131.95	1.03214	0.346442	2.97926	0.00288948	0.0231989	MTND1P23
ENSG00000262902	209.844	1.01128	0.296973	3.40531	0.000660897	0.0072276	MTCO1P40
ENSG00000135547	112.764	1.00827	0.355377	2.83719	0.00455123	0.0325996	HEY2
ENSG00000115602	68312.9	1.0004	0.0624324	16.0238	8.718e-58	2.38542e-54	IL1RL1
ENSG00000166510	979.784	1.00023	0.130156	7.68483	1.53203e-14	2.07522e-12	CCDC68
ENSG00000214016	142.502	0.944878	0.326345	2.89534	0.00378752	0.0283153	RPSAP61
ENSG00000232442	177.306	0.915828	0.241781	3.78784	0.000151963	0.00207901	MHENCR
ENSG00000196183	254.291	0.9101	0.241507	3.76842	0.000164285	0.00222093	RPS2P4
ENSG00000010319	591.141	0.908958	0.174847	5.19859	2.00808e-07	6.65195e-06	SEMA3G
ENSG00000142303	123.236	0.907827	0.310658	2.92228	0.00347484	0.0265582	ADAMTS10
ENSG00000103021	136.738	0.885596	0.305361	2.90016	0.00372971	0.0280256	CCDC113
ENSG00000130433	414.525	0.878826	0.164741	5.33459	9.57624e-08	3.42069e-06	CACNG6
ENSG00000270143	114.949	0.873349	0.317553	2.75024	0.00595512	0.0396458	NA
ENSG00000111341	3171.17	0.872063	0.0734147	11.8786	1.52919e-32	1.23063e-29	MGP
ENSG00000258486	231.245	0.857924	0.230993	3.71406	0.000203959	0.00267276	NA
ENSG00000261801	118.452	0.852713	0.297265	2.86853	0.00412387	0.0302513	LOXL1-AS1
ENSG00000183049	148.383	0.849474	0.266075	3.19262	0.00140989	0.0132546	CAMK1D
ENSG00000068078	166.019	0.846067	0.254929	3.31883	0.00090394	0.00934049	FGFR3
ENSG00000169330	297.06	0.839747	0.199244	4.21467	2.50147e-05	0.000465614	MINAR1
ENSG00000268205	659.216	0.835525	0.162242	5.14989	2.60645e-07	8.37063e-06
ENSG00000269028	194.05	0.831724	0.301747	2.75636	0.00584483	0.0390064	MTRNR2L12
ENSG00000260996	138.053	0.810646	0.287928	2.81544	0.00487099	0.0341534
ENSG00000113240	1280.53	0.809863	0.107728	7.51769	5.57542e-14	7.12872e-12	CLK4
ENSG00000243071	161.886	0.807252	0.296914	2.71881	0.00655175	0.0425717
ENSG00000262580	181.251	0.807102	0.260994	3.09241	0.00198538	0.0174004
ENSG00000205609	160.788	0.803657	0.280783	2.8622	0.00420716	0.0307798	EIF3CL
ENSG00000159784	142.712	0.80104	0.267543	2.99406	0.00275296	0.0223631	FAM131B
ENSG00000248923	229.487	0.796426	0.280889	2.83538	0.00457713	0.032715	MTND5P11
ENSG00000175873	167.863	0.786545	0.270511	2.90762	0.00364185	0.0275424	NA
ENSG00000100100	207.868	0.783559	0.251003	3.12171	0.00179806	0.0160047	PIK3IP1
ENSG00000177483	121.843	0.782285	0.294038	2.66049	0.00780263	0.0483679	RBM44
ENSG00000203805	2121	0.778557	0.0812614	9.58089	9.62085e-22	3.37494e-19	PLPP4
ENSG00000140465	3526.86	0.770448	0.094332	8.16741	3.15081e-16	5.45649e-14	CYP1A1
ENSG00000063438	856.18	0.769718	0.129627	5.93794	2.88619e-09	1.53046e-07	AHRR
ENSG00000111339	1127.19	0.762894	0.11859	6.43306	1.25062e-10	9.00514e-09	ART4
ENSG00000013441	6897.35	0.76174	0.0585611	13.0076	1.10739e-38	1.37729e-35	CLK1
ENSG00000165092	8322.74	0.749772	0.0638185	11.7485	7.18707e-32	5.17507e-29	ALDH1A1
ENSG00000225695	163.83	0.739019	0.25768	2.86797	0.00413111	0.0302882	HNRNPA1P35
ENSG00000135480	31687.4	0.734012	0.0455995	16.097	2.67977e-58	9.16548e-55	KRT7
ENSG00000177679	140.735	0.727492	0.271289	2.68161	0.00732679	0.0463831	SRRM3
ENSG00000144158	994.133	0.725487	0.109566	6.62148	3.55625e-11	2.9309e-09
ENSG00000213621	232.813	0.722587	0.228665	3.16002	0.00157756	0.0143884	RPSAP54
ENSG00000262049	215.872	0.720791	0.229927	3.13487	0.00171929	0.015424
ENSG00000117595	335.837	0.712963	0.186137	3.83031	0.000127981	0.00182351	IRF6
ENSG00000105699	154.09	0.712552	0.260429	2.73607	0.00621774	0.040936	LSR
ENSG00000168961	434.743	0.706759	0.176857	3.99622	6.43613e-05	0.00102031	LGALS9
ENSG00000147437	226.252	0.697988	0.220427	3.16653	0.0015427	0.014184	GNRH1
ENSG00000116711	4914.99	0.697346	0.0634194	10.9958	4.00437e-28	2.10707e-25	PLA2G4A
ENSG00000253368	2066.36	0.679848	0.0819517	8.29572	1.07933e-16	2.10948e-14	TRNP1
ENSG00000102575	260.746	0.678966	0.214509	3.16521	0.00154972	0.0142068	ACP5
ENSG00000214199	217.504	0.677988	0.24313	2.78859	0.00529388	0.0363963	EEF1A1P12
ENSG00000101670	25508.6	0.673568	0.0532665	12.6452	1.18865e-36	1.35516e-33	LIPG
ENSG00000260966	768.299	0.668889	0.15954	4.19261	2.75767e-05	0.000504161
ENSG00000162706	713.096	0.662659	0.127837	5.18362	2.17626e-07	7.1399e-06	CADM3
ENSG00000111664	407.437	0.662033	0.163184	4.05697	4.97131e-05	0.000823395	GNB3
ENSG00000164638	265.173	0.652119	0.208649	3.12543	0.00177542	0.0158238	SLC29A4
ENSG00000250303	523.625	0.651338	0.157801	4.12759	3.66583e-05	0.000642978
ENSG00000261373	1229.66	0.649691	0.122997	5.28217	1.27663e-07	4.38834e-06	VPS9D1-AS1
ENSG00000185950	1507.8	0.647595	0.0915646	7.07255	1.52116e-12	1.51285e-10	IRS2
ENSG00000172086	2307.73	0.643331	0.0802656	8.01502	1.10117e-15	1.69272e-13	KRCC1
ENSG00000103034	3235.1	0.640899	0.0720172	8.89925	5.62275e-19	1.34956e-16	NDRG4
ENSG00000178882	3034.21	0.640572	0.0851764	7.52053	5.4553e-14	7.04094e-12	RFLNA
ENSG00000255031	219.016	0.64056	0.218969	2.92535	0.00344069	0.026445
ENSG00000198440	241.605	0.639218	0.221102	2.89105	0.00383952	0.0286103	ZNF583
ENSG00000271643	248.663	0.625547	0.213598	2.92861	0.0034048	0.0262708
ENSG00000181035	366.763	0.62472	0.198293	3.1505	0.00162994	0.0147189	SLC25A42
ENSG00000139187	304.114	0.622618	0.199909	3.1145	0.00184254	0.0163263	KLRG1
ENSG00000003096	2155.48	0.617034	0.0890615	6.92818	4.26281e-12	3.96731e-10	KLHL13
ENSG00000198169	1044.35	0.614091	0.109981	5.58362	2.35564e-08	1.00397e-06	ZNF251
ENSG00000186567	714.921	0.611439	0.132598	4.61121	4.00328e-06	9.39431e-05	CEACAM19
ENSG00000140416	47163.9	0.609869	0.0458592	13.2987	2.3546e-40	4.11197e-37	TPM1
ENSG00000138449	758.036	0.609539	0.138055	4.41518	1.00925e-05	0.000209842	SLC40A1
ENSG00000261534	1165.21	0.606804	0.111048	5.46435	4.64607e-08	1.82129e-06
ENSG00000105270	1083.36	0.605545	0.106048	5.71009	1.12915e-08	5.18385e-07	CLIP3
ENSG00000141232	596.341	0.600456	0.135576	4.42891	9.47102e-06	0.000198427	TOB1
ENSG00000181007	338.663	0.598577	0.208273	2.87399	0.00405315	0.0298446	ZFP82
ENSG00000173566	463.686	0.594291	0.155311	3.82645	0.000130002	0.00184367	NA
ENSG00000196139	319.216	0.589443	0.210566	2.79932	0.00512097	0.0355094	AKR1C3
ENSG00000162396	316.101	0.58604	0.183783	3.18877	0.00142881	0.0133888	PARS2
ENSG00000171227	649.431	0.585883	0.132827	4.41088	1.02951e-05	0.000213405	TMEM37
ENSG00000180626	331.436	0.583175	0.181463	3.21373	0.00131021	0.0124566	ZNF594
ENSG00000177685	519.362	0.577791	0.148588	3.88855	0.000100847	0.00147718	CRACR2B
ENSG00000067191	500.967	0.576958	0.151222	3.81531	0.000136014	0.00190657	CACNB1
ENSG00000180354	746.315	0.56732	0.14026	4.04477	5.23745e-05	0.000860187	MTURN
ENSG00000226328	459.83	0.565883	0.153352	3.6901	0.000224168	0.00290696	NUP50-DT
ENSG00000272831	305.843	0.560907	0.191799	2.92446	0.00345056	0.026506
ENSG00000083857	590.686	0.558681	0.137045	4.07663	4.5694e-05	0.000769876	FAT1
ENSG00000234782	481.495	0.556377	0.157015	3.54346	0.000394906	0.00471584	TPT1P9
ENSG00000141542	319.696	0.555529	0.187196	2.96764	0.003001	0.023916	RAB40B
ENSG00000117289	887.231	0.553133	0.143858	3.84498	0.000120563	0.00173441	NA
ENSG00000078053	268.226	0.552403	0.200071	2.76103	0.00576191	0.0385847	AMPH
ENSG00000260257	325.976	0.551764	0.190279	2.89977	0.00373442	0.0280256
ENSG00000145287	757.77	0.551177	0.132473	4.16069	3.17293e-05	0.000568923	PLAC8
ENSG00000130066	7027.68	0.541887	0.0773621	7.00455	2.47776e-12	2.40413e-10	SAT1
ENSG00000150764	4698.56	0.539419	0.0697029	7.73883	1.00333e-14	1.41511e-12	DIXDC1
ENSG00000179044	1509.61	0.53747	0.0925676	5.80624	6.38895e-09	3.12168e-07	EXOC3L1
ENSG00000077092	1605.22	0.530799	0.099906	5.31298	1.07847e-07	3.77355e-06	RARB
ENSG00000184916	9784.75	0.52982	0.0652157	8.12412	4.50619e-16	7.61102e-14	JAG2
ENSG00000163067	428.844	0.528111	0.160004	3.30061	0.000964732	0.00985698	NA
ENSG00000164463	456.209	0.52765	0.158124	3.33693	0.00084708	0.00885324	CREBRF
ENSG00000124772	1074.4	0.526926	0.109887	4.79515	1.62549e-06	4.29312e-05	CPNE5
ENSG00000267100	909.629	0.522146	0.114429	4.56305	5.04159e-06	0.000115362	ILF3-DT
ENSG00000104524	1492.45	0.521392	0.0940134	5.54593	2.9239e-08	1.21218e-06	PYCR3
ENSG00000221886	377.113	0.519105	0.172227	3.01408	0.00257758	0.0212305	ZBED8
ENSG00000078018	2477.43	0.517723	0.0782055	6.62004	3.59095e-11	2.93309e-09	MAP2
ENSG00000115604	837.584	0.515587	0.135163	3.81457	0.000136423	0.001909	IL18R1
ENSG00000183864	4814.71	0.512876	0.0618027	8.2986	1.05342e-16	2.08867e-14	TOB2
ENSG00000117616	4956.34	0.512338	0.062085	8.25221	1.55487e-16	2.84693e-14	RSRP1
ENSG00000170323	1019.83	0.510171	0.109517	4.65838	3.18704e-06	7.71714e-05	FABP4
ENSG00000166801	5730.4	-0.500416	0.0615732	-8.12717	4.3943e-16	7.5148e-14	FAM111A
ENSG00000173193	4317.29	-0.502354	0.0637627	-7.8785	3.31343e-15	4.77169e-13	PARP14
ENSG00000174004	834.024	-0.503015	0.118836	-4.23285	2.30751e-05	0.000433045	NRROS
ENSG00000196776	3198.52	-0.503422	0.0711842	-7.0721	1.52601e-12	1.51285e-10	CD47
ENSG00000137812	7894.45	-0.503579	0.0714377	-7.04921	1.79935e-12	1.771e-10	KNL1
ENSG00000173517	12488.5	-0.504205	0.0589203	-8.5574	1.15443e-17	2.42981e-15	PEAK1
ENSG00000116678	1298.42	-0.505564	0.113653	-4.44832	8.65455e-06	0.000183855	LEPR
ENSG00000158106	472.471	-0.5063	0.153719	-3.29367	0.000988892	0.0100737	RHPN1
ENSG00000182150	1454.22	-0.509922	0.0953475	-5.34804	8.89128e-08	3.22657e-06	ERCC6L2
ENSG00000163808	3529.26	-0.510082	0.0828635	-6.15569	7.47515e-10	4.56551e-08	KIF15
ENSG00000170525	8674.75	-0.510177	0.0541315	-9.42478	4.3101e-21	1.31037e-18	PFKFB3
ENSG00000164692	394.282	-0.511643	0.176266	-2.90268	0.0036999	0.0279003	COL1A2
ENSG00000187672	388.102	-0.513555	0.177737	-2.88941	0.00385967	0.0287291	ERC2
ENSG00000170312	11194.1	-0.51579	0.0622686	-8.28332	1.19793e-16	2.28726e-14	CDK1
ENSG00000197530	1114.03	-0.516086	0.122535	-4.21175	2.534e-05	0.000470389	MIB2
ENSG00000175591	647.932	-0.516155	0.137194	-3.76222	0.000168409	0.00226587	P2RY2
ENSG00000065413	347.584	-0.516364	0.186222	-2.77284	0.00555687	0.0375998	ANKRD44
ENSG00000204131	1839.21	-0.516437	0.114383	-4.51499	6.33187e-06	0.000139946	NHSL2
ENSG00000121966	2068.67	-0.517313	0.0936066	-5.52646	3.26751e-08	1.33841e-06	CXCR4
ENSG00000271533	434.438	-0.517656	0.165353	-3.13061	0.00174445	0.015596
ENSG00000135074	2354.19	-0.518143	0.0831091	-6.23449	4.5325e-10	2.91122e-08	ADAM19
ENSG00000143919	346.71	-0.51815	0.174696	-2.96601	0.00301692	0.0239968	CAMKMT
ENSG00000151849	3143.41	-0.518154	0.0721126	-7.18535	6.70338e-13	7.2089e-11	CENPJ
ENSG00000177409	1739.49	-0.518604	0.0925967	-5.60067	2.13522e-08	9.30317e-07	SAMD9L
ENSG00000141458	7334.13	-0.520557	0.0594341	-8.75857	1.97743e-18	4.50888e-16	NPC1
ENSG00000148773	41323	-0.520796	0.0557984	-9.33354	1.02391e-20	2.98045e-18	MKI67
ENSG00000134324	9623.36	-0.521144	0.0578557	-9.00764	2.1053e-19	5.14331e-17	LPIN1
ENSG00000167617	1290.46	-0.522981	0.110084	-4.75075	2.02665e-06	5.0968e-05	CDC42EP5
ENSG00000114841	417.063	-0.523286	0.179946	-2.90801	0.00363735	0.0275235	DNAH1
ENSG00000197969	5266.77	-0.523823	0.0805885	-6.49998	8.03332e-11	6.13988e-09	VPS13A
ENSG00000152454	266.197	-0.524587	0.198205	-2.6467	0.00812825	0.0499787	ZNF256
ENSG00000138166	2332.68	-0.525159	0.079263	-6.62553	3.46013e-11	2.87512e-09	DUSP5
ENSG00000101574	1442.21	-0.525991	0.0932391	-5.64131	1.68758e-08	7.44768e-07	METTL4
ENSG00000100344	401.311	-0.526139	0.175303	-3.0013	0.00268827	0.0219048	PNPLA3
ENSG00000178878	1321.42	-0.526484	0.105321	-4.99884	5.76766e-07	1.71166e-05	APOLD1
ENSG00000089820	2063.25	-0.527934	0.0989166	-5.33717	9.44107e-08	3.38124e-06	ARHGAP4
ENSG00000065923	415.231	-0.528026	0.160825	-3.28323	0.00102623	0.0103616	SLC9A7
ENSG00000198722	7926.48	-0.528125	0.0555905	-9.50027	2.09338e-21	6.81893e-19	UNC13B
ENSG00000144395	710.227	-0.532515	0.135136	-3.94058	8.12851e-05	0.00124671	CCDC150
ENSG00000186767	992.305	-0.53254	0.111301	-4.78469	1.71255e-06	4.48159e-05	SPIN4
ENSG00000107201	2661.04	-0.533556	0.0783193	-6.81257	9.58671e-12	8.57228e-10	DDX58
ENSG00000102384	2880.75	-0.535862	0.0831675	-6.44317	1.17006e-10	8.56019e-09	CENPI
ENSG00000196739	8049.52	-0.536044	0.0562763	-9.52522	1.6469e-21	5.63281e-19	COL27A1
ENSG00000107731	397.669	-0.538311	0.167113	-3.22124	0.00127637	0.0122239	UNC5B
ENSG00000178146	369.737	-0.538327	0.175855	-3.0612	0.00220451	0.0188294
ENSG00000021355	1968.49	-0.539562	0.0837738	-6.4407	1.18921e-10	8.60828e-09	SERPINB1
ENSG00000196511	956.213	-0.540499	0.123616	-4.37241	1.22883e-05	0.000249061	TPK1
ENSG00000137841	266.689	-0.540823	0.199889	-2.70562	0.00681777	0.0437905	PLCB2
ENSG00000182022	1164.12	-0.542799	0.113529	-4.78115	1.74292e-06	4.54189e-05	CHST15
ENSG00000165659	807.12	-0.544271	0.121241	-4.48919	7.14961e-06	0.000155507	NA
ENSG00000143344	4776.63	-0.544601	0.0629145	-8.65621	4.87703e-18	1.09381e-15	RGL1
ENSG00000053747	1632.12	-0.547715	0.091287	-5.99992	1.9741e-09	1.076e-07	LAMA3
ENSG00000213462	1310.94	-0.548017	0.111456	-4.91687	8.79385e-07	2.48572e-05	ERV3-1
ENSG00000127328	1417.22	-0.548985	0.100325	-5.47204	4.44875e-08	1.74895e-06	RAB3IP
ENSG00000184226	770.231	-0.549343	0.124619	-4.40818	1.04244e-05	0.000215758	PCDH9
ENSG00000137941	541.029	-0.549737	0.14405	-3.81628	0.000135477	0.00190099	TTLL7
ENSG00000101265	3850.46	-0.555478	0.0743526	-7.47086	7.96704e-14	9.99973e-12	RASSF2
ENSG00000149548	606.948	-0.555626	0.145968	-3.80649	0.000140952	0.00195972	CCDC15
ENSG00000180530	3644.28	-0.556908	0.0803051	-6.9349	4.06501e-12	3.80914e-10	NRIP1
ENSG00000139668	588.416	-0.558802	0.137003	-4.07877	4.52753e-05	0.000763763	WDFY2
ENSG00000169607	4632.16	-0.559538	0.0776035	-7.21022	5.58623e-13	6.11402e-11	CKAP2L
ENSG00000066279	14065	-0.559644	0.0690872	-8.10055	5.47129e-16	8.91105e-14	ASPM
ENSG00000075391	3451.97	-0.560849	0.0726952	-7.71507	1.2092e-14	1.67102e-12	RASAL2
ENSG00000049246	397.498	-0.561535	0.16757	-3.35104	0.000805078	0.0085118	PER3
ENSG00000109265	779.12	-0.566344	0.121435	-4.66376	3.10488e-06	7.53154e-05	KIAA1211
ENSG00000106804	312.88	-0.567506	0.184492	-3.07604	0.00209771	0.0181408	C5
ENSG00000081181	1883.46	-0.567815	0.0894071	-6.35089	2.14072e-10	1.47172e-08	ARG2
ENSG00000023171	392.247	-0.568996	0.172321	-3.30195	0.000960145	0.00981744	GRAMD1B
ENSG00000075426	10034.1	-0.569631	0.0537192	-10.6039	2.85882e-26	1.26166e-23	FOSL2
ENSG00000172059	918.353	-0.569667	0.115725	-4.92258	8.54107e-07	2.42428e-05	KLF11
ENSG00000233280	825.977	-0.573366	0.158294	-3.62217	0.00029214	0.00364669	NA
ENSG00000166821	305.742	-0.575098	0.202941	-2.83382	0.00459948	0.032825	PEX11A
ENSG00000203706	350.388	-0.576399	0.190498	-3.02574	0.00248023	0.0205899	SERTAD4-AS1
ENSG00000112877	373.907	-0.577268	0.171613	-3.36378	0.000768822	0.00820456	CEP72
ENSG00000126878	738.711	-0.579121	0.129438	-4.47412	7.67256e-06	0.000165304	AIF1L
ENSG00000116117	1983.91	-0.582576	0.0838671	-6.94642	3.74663e-12	3.55955e-10	PARD3B
ENSG00000101188	255.522	-0.584347	0.202407	-2.88699	0.00388949	0.0288405	NTSR1
ENSG00000065618	370.449	-0.585383	0.171981	-3.40376	0.000664643	0.00726276	COL17A1
ENSG00000151623	1442.94	-0.585585	0.105231	-5.56474	2.62545e-08	1.10519e-06	NR3C2
ENSG00000154917	236.318	-0.585684	0.212765	-2.75272	0.00591022	0.0393659	RAB6B
ENSG00000067715	1200.87	-0.58601	0.105926	-5.53228	3.16102e-08	1.29981e-06	SYT1
ENSG00000165185	265.762	-0.589905	0.201034	-2.93436	0.00334236	0.0258782	KIAA1958
ENSG00000167972	5502.79	-0.593242	0.0646728	-9.17298	4.60124e-20	1.23431e-17	ABCA3
ENSG00000198947	857.922	-0.593334	0.116157	-5.10805	3.25497e-07	1.03321e-05	DMD
ENSG00000261490	396.264	-0.595363	0.183436	-3.24562	0.00117193	0.0114523
ENSG00000183023	318.198	-0.595623	0.215709	-2.76123	0.00575833	0.0385797	SLC8A1
ENSG00000051341	2311.58	-0.597049	0.0840619	-7.10249	1.22529e-12	1.25098e-10	POLQ
ENSG00000167562	554.035	-0.598047	0.152419	-3.9237	8.72005e-05	0.00131822	ZNF701
ENSG00000131747	32688.7	-0.598183	0.0562726	-10.6301	2.15892e-26	1.01849e-23	TOP2A
ENSG00000108342	313.807	-0.600419	0.18907	-3.17565	0.00149502	0.0139024	CSF3
ENSG00000100629	1337.33	-0.601111	0.104571	-5.74838	9.0103e-09	4.28021e-07	CEP128
ENSG00000095951	3814.14	-0.604702	0.0750739	-8.05475	7.96384e-16	1.2669e-13	HIVEP1
ENSG00000069424	286.118	-0.607565	0.191817	-3.16742	0.00153797	0.0141702	KCNAB2
ENSG00000170891	914.9	-0.609973	0.120008	-5.08276	3.71998e-07	1.16194e-05	CYTL1
ENSG00000136153	5035.6	-0.61061	0.0628937	-9.70861	2.77078e-22	1.02452e-19	LMO7
ENSG00000183287	1427.17	-0.61118	0.106506	-5.73845	9.55479e-09	4.49206e-07	CCBE1
ENSG00000261468	432.545	-0.611842	0.163631	-3.73915	0.00018464	0.00244064
ENSG00000118193	3401.25	-0.614396	0.0814168	-7.5463	4.47792e-14	5.83452e-12	KIF14
ENSG00000145623	1846.35	-0.618157	0.0937838	-6.59129	4.3601e-11	3.46805e-09	OSMR
ENSG00000135636	33834.2	-0.621925	0.051701	-12.0293	2.49355e-33	2.27428e-30	DYSF
ENSG00000135976	946.97	-0.622233	0.120142	-5.17912	2.2293e-07	7.279e-06	ANKRD36
ENSG00000154930	340.602	-0.624307	0.179688	-3.47438	0.000512028	0.0058718	ACSS1
ENSG00000171346	582.938	-0.626136	0.137478	-4.55446	5.25215e-06	0.000119383	KRT15
ENSG00000133083	226.069	-0.627442	0.226493	-2.77025	0.00560127	0.0377865	DCLK1
ENSG00000120738	559.189	-0.628323	0.145373	-4.32213	1.54527e-05	0.000304623	EGR1
ENSG00000172927	1870.73	-0.630218	0.0879795	-7.16324	7.8794e-13	8.29216e-11	MYEOV
ENSG00000164070	1391.31	-0.630242	0.108539	-5.80657	6.37658e-09	3.12168e-07	HSPA4L
ENSG00000085117	2136.73	-0.634641	0.0837357	-7.5791	3.47963e-14	4.57738e-12	CD82
ENSG00000149503	5664.28	-0.635771	0.0670942	-9.4758	2.64715e-21	8.42223e-19	INCENP
ENSG00000165025	559.417	-0.636208	0.140882	-4.51591	6.30455e-06	0.000139771	SYK
ENSG00000164342	319.063	-0.637337	0.192742	-3.30669	0.000944063	0.00968922	TLR3
ENSG00000205683	742.377	-0.64079	0.133285	-4.80768	1.52689e-06	4.07996e-05	DPF3
ENSG00000152953	1236.48	-0.641059	0.102913	-6.22913	4.6902e-10	2.99844e-08	STK32B
ENSG00000227344	269.92	-0.644602	0.200116	-3.22115	0.00127678	0.0122239	HAUS6P1
ENSG00000176225	2075.62	-0.645385	0.0869222	-7.42486	1.12902e-13	1.39155e-11	RTTN
ENSG00000116991	2907.05	-0.649905	0.075318	-8.62881	6.19929e-18	1.34623e-15	SIPA1L2
ENSG00000001561	496.634	-0.651701	0.166252	-3.91996	8.85644e-05	0.00133374	ENPP4
ENSG00000163689	263.722	-0.655983	0.204552	-3.20692	0.00134166	0.0127114	C3orf67
ENSG00000048740	3335.19	-0.656319	0.0811826	-8.08448	6.24311e-16	1.00485e-13	CELF2
ENSG00000196357	205.751	-0.656755	0.224424	-2.92641	0.00342903	0.026385	ZNF565
ENSG00000177990	176.481	-0.658673	0.247282	-2.66365	0.00772974	0.0481999	DPY19L2
ENSG00000119630	16962.8	-0.664005	0.153786	-4.31772	1.57649e-05	0.000309439	PGF
ENSG00000107551	223.997	-0.664405	0.216166	-3.07358	0.00211504	0.0182331	RASSF4
ENSG00000182010	334.55	-0.667644	0.184196	-3.62464	0.000289365	0.00361535	RTKN2
ENSG00000128641	7612.87	-0.668102	0.0558336	-11.9659	5.35936e-33	4.58259e-30	MYO1B
ENSG00000196912	489.707	-0.679404	0.160778	-4.22572	2.38174e-05	0.000445145	ANKRD36B
ENSG00000187720	4522.74	-0.685074	0.0719765	-9.51802	1.76508e-21	5.88979e-19	THSD4
ENSG00000185900	303.612	-0.687561	0.199806	-3.44115	0.000579253	0.00649038	POMK
ENSG00000188042	1704.69	-0.68796	0.0893841	-7.69667	1.39653e-14	1.91059e-12	ARL4C
ENSG00000130449	5307.31	-0.688461	0.0615438	-11.1865	4.74697e-29	2.70597e-26	ZSWIM6
ENSG00000132359	172.768	-0.690316	0.244849	-2.81936	0.004812	0.033917	RAP1GAP2
ENSG00000156140	203.858	-0.690735	0.225841	-3.0585	0.00222445	0.0189584	ADAMTS3
ENSG00000249992	262.99	-0.691851	0.201238	-3.43797	0.000586087	0.00654017	TMEM158
ENSG00000170160	226.397	-0.691971	0.24369	-2.83955	0.00451773	0.0323937	CCDC144A
ENSG00000158859	4800.44	-0.693038	0.074403	-9.31466	1.22349e-20	3.48721e-18	ADAMTS4
ENSG00000255103	1880.11	-0.70316	0.117142	-6.00265	1.9412e-09	1.0623e-07	NA
ENSG00000162775	1260.84	-0.704355	0.121298	-5.8068	6.36791e-09	3.12168e-07	RBM15
ENSG00000140873	6737.93	-0.712611	0.0642165	-11.097	1.29712e-28	7.09838e-26	ADAMTS18
ENSG00000147697	449.055	-0.712778	0.157673	-4.52062	6.16587e-06	0.000137386	GSDMC
ENSG00000175264	3157.33	-0.713046	0.220025	-3.24075	0.00119216	0.0115942	CHST1
ENSG00000163590	255.087	-0.714145	0.209572	-3.40763	0.000655289	0.0071835	PPM1L
ENSG00000187678	3355.81	-0.717034	0.0747741	-9.58933	8.86573e-22	3.1919e-19	SPRY4
ENSG00000128833	846.116	-0.717739	0.122194	-5.87376	4.2603e-09	2.23315e-07	MYO5C
ENSG00000203727	1468.3	-0.722506	0.0975602	-7.40574	1.30416e-13	1.59306e-11	SAMD5
ENSG00000028277	519.163	-0.726239	0.178307	-4.07296	4.64184e-05	0.000777486	POU2F2
ENSG00000168309	4602.52	-0.72647	0.0664673	-10.9297	8.30921e-28	4.05994e-25	FAM107A
ENSG00000111331	1875.09	-0.727281	0.0852005	-8.53612	1.38808e-17	2.87733e-15	OAS3
ENSG00000118503	419.307	-0.72946	0.162728	-4.48271	7.37027e-06	0.000159545	TNFAIP3
ENSG00000197044	389.563	-0.730586	0.166545	-4.38673	1.1507e-05	0.000234965	ZNF441
ENSG00000175274	6423.12	-0.732034	0.0725903	-10.0845	6.47207e-24	2.52984e-21	TP53I11
ENSG00000101096	1724.85	-0.736992	0.0918895	-8.02041	1.0539e-15	1.63845e-13	NFATC2
ENSG00000102452	656.146	-0.74132	0.141366	-5.24397	1.5716e-07	5.30891e-06	NALCN
ENSG00000163739	976.95	-0.754353	0.111746	-6.7506	1.47235e-11	1.27489e-09	CXCL1
ENSG00000143772	3733.5	-0.75486	0.0710919	-10.6181	2.45527e-26	1.11969e-23	ITPKB
ENSG00000118596	354.001	-0.761174	0.190237	-4.00119	6.30235e-05	0.00100329	SLC16A7
ENSG00000198121	274.261	-0.761728	0.204902	-3.71753	0.000201178	0.00264137	LPAR1
ENSG00000115267	258.268	-0.761834	0.222897	-3.41787	0.000631122	0.0069576	IFIH1
ENSG00000134107	4149.66	-0.762229	0.0731485	-10.4203	2.00335e-25	8.56494e-23	BHLHE40
ENSG00000269825	434.464	-0.767137	0.164355	-4.66755	3.04813e-06	7.407e-05
ENSG00000206530	454.195	-0.775212	0.159783	-4.85165	1.22439e-06	3.33683e-05	CFAP44
ENSG00000251136	146.465	-0.782691	0.269059	-2.90899	0.00362599	0.0274729
ENSG00000127863	168.495	-0.788905	0.265874	-2.96722	0.00300509	0.0239305	TNFRSF19
ENSG00000107719	2916.53	-0.789851	0.0993203	-7.95256	1.8269e-15	2.77709e-13	PALD1
ENSG00000184792	751.95	-0.790927	0.125364	-6.30906	2.80743e-10	1.89204e-08	OSBP2
ENSG00000153208	3863.29	-0.795525	0.0683274	-11.6428	2.49549e-31	1.70704e-28	MERTK
ENSG00000180537	248.039	-0.795729	0.226041	-3.52028	0.000431091	0.00508866	RNF182
ENSG00000145358	123.377	-0.796371	0.288326	-2.76205	0.00574403	0.0385305	DDIT4L
ENSG00000142178	1055.49	-0.798597	0.122517	-6.51826	7.11277e-11	5.49773e-09	SIK1
ENSG00000165959	741.737	-0.799506	0.125465	-6.37233	1.86175e-10	1.29292e-08	CLMN
ENSG00000069122	9469.95	-0.815653	0.0555076	-14.6944	6.99765e-49	1.59558e-45	ADGRF5
ENSG00000212916	255.389	-0.822553	0.203004	-4.05191	5.08016e-05	0.000838379	MAP10
ENSG00000170365	4061.43	-0.825575	0.0675107	-12.2288	2.18119e-34	2.13149e-31	SMAD1
ENSG00000178445	298.771	-0.827426	0.204581	-4.04449	5.24376e-05	0.00086019	GLDC
ENSG00000165568	157.784	-0.829566	0.262606	-3.15897	0.00158326	0.0144211	AKR1E2
ENSG00000215158	182.107	-0.832352	0.257218	-3.23599	0.00121224	0.0117455
ENSG00000258667	292.916	-0.834114	0.202008	-4.12911	3.64171e-05	0.000640672	HIF1A-AS2
ENSG00000116774	244.841	-0.842055	0.249459	-3.37552	0.000736758	0.00793668	OLFML3
ENSG00000247287	356.182	-0.844516	0.174389	-4.84272	1.28071e-06	3.48339e-05
ENSG00000215417	383.896	-0.845397	0.179567	-4.70798	2.50186e-06	6.21198e-05	MIR17HG
ENSG00000241978	172.698	-0.84684	0.268419	-3.15492	0.00160542	0.014563	AKAP2
ENSG00000196468	413.839	-0.861818	0.195698	-4.40382	1.06361e-05	0.000219146	FGF16
ENSG00000189120	124.482	-0.863835	0.311111	-2.77662	0.00549279	0.0373493	SP6
ENSG00000137880	212.468	-0.865519	0.243411	-3.55579	0.000376845	0.0045384	GCHFR
ENSG00000267583	1906.69	-0.866133	0.0843513	-10.2682	9.80456e-25	4.06473e-22
ENSG00000229124	246.402	-0.871739	0.244049	-3.57198	0.000354297	0.0042933	VIM-AS1
ENSG00000154639	1044.91	-0.872091	0.12315	-7.08152	1.42583e-12	1.43432e-10	CXADR
ENSG00000182118	295.356	-0.874092	0.207114	-4.22035	2.43922e-05	0.000455266	FAM89A
ENSG00000172031	350.912	-0.874726	0.218721	-3.99928	6.35361e-05	0.00100957	EPHX4
ENSG00000152128	277.593	-0.8751	0.203224	-4.30609	1.66163e-05	0.000322909	TMEM163
ENSG00000075643	190.249	-0.878694	0.242992	-3.61614	0.000299026	0.00372093	MOCOS
ENSG00000187391	136.3	-0.879581	0.285744	-3.07821	0.00208245	0.0180545	MAGI2
ENSG00000171791	235.453	-0.880537	0.224826	-3.91652	8.98349e-05	0.0013491	BCL2
ENSG00000123689	1549.49	-0.886262	0.102552	-8.64211	5.51846e-18	1.21771e-15	G0S2
ENSG00000120756	209.605	-0.896627	0.239631	-3.7417	0.00018278	0.00242073	PLS1
ENSG00000122861	4171.88	-0.899471	0.0712904	-12.617	1.7017e-36	1.79084e-33	PLAU
ENSG00000174501	891.16	-0.912872	0.1478	-6.17642	6.5573e-10	4.0593e-08	ANKRD36C
ENSG00000169432	192.942	-0.913485	0.242072	-3.77361	0.000160904	0.00217953	SCN9A
ENSG00000179104	515.644	-0.92007	0.1579	-5.82692	5.64602e-09	2.8503e-07	TMTC2
ENSG00000151967	404.737	-0.923243	0.179633	-5.1396	2.75321e-07	8.82123e-06	SCHIP1
ENSG00000174059	1118.37	-0.923412	0.104461	-8.8398	9.58937e-19	2.26193e-16	CD34
ENSG00000124243	106.99	-0.92561	0.34782	-2.66118	0.00778683	0.0483484	BCAS4
ENSG00000154874	104.427	-0.940317	0.335706	-2.80101	0.00509423	0.0353418	CCDC144B
ENSG00000168843	202.578	-0.942361	0.241346	-3.90461	9.43781e-05	0.0013989	FSTL5
ENSG00000221963	393.588	-0.949533	0.174074	-5.45478	4.90326e-08	1.91115e-06	APOL6
ENSG00000241634	157.739	-0.952639	0.271043	-3.51471	0.00044023	0.00517421
ENSG00000167191	1298.69	-0.961006	0.104504	-9.19587	3.71968e-20	1.01778e-17	GPRC5B
ENSG00000145911	3757.55	-0.98394	0.0861089	-11.4267	3.07605e-30	1.82971e-27	N4BP3
ENSG00000183615	145.815	-1.00383	0.283366	-3.54254	0.000396294	0.00472273	FAM167B
ENSG00000134215	136.933	-1.00446	0.27959	-3.5926	0.00032739	0.00402067	VAV3
ENSG00000268573	123.448	-1.01011	0.329682	-3.06389	0.00218482	0.0187167
ENSG00000171388	107295	-1.03595	0.144191	-7.18451	6.74467e-13	7.2089e-11	APLN
ENSG00000175874	147.492	-1.03637	0.27627	-3.75131	0.00017591	0.00234108	CREG2
ENSG00000120278	2625.22	-1.0468	0.0792751	-13.2046	8.24995e-40	1.25408e-36	PLEKHG1
ENSG00000111335	116.463	-1.06216	0.313534	-3.38771	0.000704781	0.00764034	OAS2
ENSG00000207870	95.3621	-1.06371	0.334062	-3.18416	0.00145176	0.0135719	MIR221
ENSG00000183691	65.0809	-1.07002	0.399067	-2.68132	0.00733329	0.0463831	NOG
ENSG00000103647	342.905	-1.07858	0.179454	-6.01033	1.85145e-09	1.01725e-07	CORO2B
ENSG00000143816	208.96	-1.09635	0.251111	-4.36598	1.26551e-05	0.000255739	WNT9A
ENSG00000124721	332.925	-1.09889	0.187181	-5.87071	4.3392e-09	2.25721e-07	DNAH8
ENSG00000113555	3158.01	-1.10359	0.0838557	-13.1606	1.47873e-39	2.02306e-36	PCDH12
ENSG00000082126	1629.35	-1.13249	0.0956173	-11.844	2.3128e-32	1.75786e-29	MPP4
ENSG00000188906	71.2934	-1.13776	0.38852	-2.92846	0.00340651	0.0262708	LRRK2
ENSG00000259518	56.9285	-1.13993	0.428205	-2.66211	0.00776529	0.0483214	LINC01583
ENSG00000156113	121.919	-1.14415	0.29388	-3.89325	9.89113e-05	0.00145663	KCNMA1
ENSG00000114812	219.904	-1.14426	0.226231	-5.05793	4.2383e-07	1.29429e-05	VIPR1
ENSG00000109738	294.398	-1.16534	0.211816	-5.50165	3.76263e-08	1.50077e-06	GLRB
ENSG00000163219	62.1321	-1.18581	0.422295	-2.80802	0.00498466	0.0347403	ARHGAP25
ENSG00000163814	132.42	-1.19102	0.294321	-4.04666	5.19542e-05	0.00085431	CDCP1
ENSG00000269929	128.8	-1.19247	0.295473	-4.0358	5.44157e-05	0.00088732
ENSG00000106852	1557.77	-1.22096	0.106705	-11.4424	2.56694e-30	1.59628e-27	LHX6
ENSG00000147852	360.205	-1.24841	0.180301	-6.92403	4.38986e-12	4.05795e-10	VLDLR
ENSG00000112297	3919.64	-1.27982	0.0720654	-17.7592	1.4643e-70	2.0033e-66	CRYBG1
ENSG00000128573	62.5864	-1.28533	0.438806	-2.92916	0.00339883	0.0262412	FOXP2
ENSG00000038945	73.6444	-1.31111	0.379744	-3.45261	0.00055519	0.00626696	MSR1
ENSG00000235609	144.94	-1.31207	0.287163	-4.56908	4.89879e-06	0.000113019
ENSG00000107249	125.59	-1.35264	0.294828	-4.5879	4.47731e-06	0.000103997	GLIS3
ENSG00000159261	134.545	-1.36	0.283192	-4.80238	1.56788e-06	4.17318e-05	CLDN14
ENSG00000108691	1210.06	-1.38314	0.126432	-10.9398	7.43675e-28	3.76823e-25	CCL2
ENSG00000127533	619.175	-1.3969	0.149062	-9.37125	7.16787e-21	2.13182e-18	F2RL3
ENSG00000240694	2543.56	-1.40091	0.085516	-16.3818	2.57816e-60	1.17573e-56	PNMA2
ENSG00000163491	169.473	-1.41276	0.277197	-5.09661	3.45785e-07	1.09002e-05	NEK10
ENSG00000158560	65.3089	-1.45269	0.409667	-3.54602	0.000391092	0.00468112	DYNC1I1
ENSG00000115008	76.1735	-1.47661	0.427331	-3.45541	0.000549452	0.00622273	IL1A
ENSG00000196169	72.8407	-1.52992	0.391282	-3.91003	9.22865e-05	0.00137535	KIF19
ENSG00000159167	903.388	-1.58166	0.118947	-13.2972	2.40449e-40	4.11197e-37	STC1
ENSG00000084674	65.3425	-1.66758	0.40799	-4.08731	4.36409e-05	0.000739841	APOB
ENSG00000186469	69.1233	-1.77348	0.467857	-3.79064	0.000150258	0.0020598	GNG2
ENSG00000113763	76.783	-1.82365	0.414712	-4.39739	1.09559e-05	0.000225057	UNC5A
ENSG00000157404	1060.34	-2.0448	0.122143	-16.741	6.58503e-63	4.50449e-59	KIT
ENSG00000188277	92.4993	-2.44082	0.368726	-6.6196	3.60178e-11	2.93309e-09	C15orf62

## Sheet: 8h Q91T treatment vs control
Table S3 - Differentially expressed genes determined by RNA-sequencing after 2 and 8 hours of MPO treatment, 8h of treatment with Q91T MPO mutant and TNF-alpha. (C) RNA-Seq 8h Q91T MPO variant, Treatment vs Control, Related to Figure 3 and STAR Methods.
Ensembl Gene ID	baseMean	log2FoldChange	lfcSE	stat	pvalue	padj	Gene_name
ENSG00000007908	67.8361	3.36165	0.477272	7.04346	1.87527e-12	2.05708e-10	SELE
ENSG00000023445	70.9078	2.79785	0.444535	6.29389	3.09609e-10	2.14149e-08	BIRC3
ENSG00000143140	88.5617	2.305	0.391695	5.88468	3.98837e-09	2.20475e-07	NA
ENSG00000105088	83.913	2.29233	0.416612	5.50231	3.74844e-08	1.6816e-06
ENSG00000171246	222.366	2.17896	0.242107	8.99996	2.25809e-19	5.37387e-17
ENSG00000137033	217.179	1.93667	0.244389	7.92452	2.29036e-15	3.61337e-13	IL33
ENSG00000130751	58.2167	1.83453	0.459934	3.98869	6.64393e-05	0.0012356	NPAS1
ENSG00000267045	104.693	1.59664	0.355495	4.4913	7.07892e-06	0.000179414	NA
ENSG00000206561	46.5188	1.51867	0.499455	3.04066	0.00236062	0.0224867	COLQ
ENSG00000261087	72.3878	1.51421	0.423379	3.57649	0.000348233	0.00486038
ENSG00000142661	67.9149	1.46586	0.421234	3.47991	0.000501582	0.00657583	MYOM3
ENSG00000251615	105.401	1.4236	0.337998	4.21187	2.53269e-05	0.00053476
ENSG00000074047	105.331	1.38728	0.331186	4.18884	2.80387e-05	0.000580665	GLI2
ENSG00000151023	56.5271	1.35297	0.488914	2.76729	0.00565247	0.0440556	ENKUR
ENSG00000104856	448.753	1.33538	0.164426	8.12145	4.60639e-16	7.79256e-14	RELB
ENSG00000130201	401.222	1.33109	0.174069	7.6469	2.05881e-14	2.91998e-12	NA
ENSG00000244560	58.0998	1.31864	0.449956	2.9306	0.00338313	0.0296335
ENSG00000090339	1262.03	1.2373	0.104041	11.8924	1.29662e-32	1.65508e-29	ICAM1
ENSG00000183775	124.164	1.21918	0.340781	3.5776	0.000346757	0.00484942	KCTD16
ENSG00000105639	230.39	1.20901	0.225812	5.35405	8.60083e-08	3.54147e-06	JAK3
ENSG00000153832	111.079	1.17043	0.322383	3.63057	0.000282797	0.00410202	FBXO36
ENSG00000172602	85.4637	1.15615	0.363376	3.1817	0.00146414	0.0152847	RND1
ENSG00000117289	1187.46	1.14652	0.118453	9.67909	3.70005e-22	1.23696e-19	NA
ENSG00000265150	158.517	1.12488	0.275971	4.07607	4.58034e-05	0.0008973	NA
ENSG00000085465	73.441	1.10039	0.394348	2.7904	0.0052643	0.0417604	OVGP1
ENSG00000131831	117.282	1.08837	0.331338	3.28478	0.00102062	0.0114645	RAI2
ENSG00000197308	86.4143	1.08442	0.371828	2.91647	0.00354019	0.0306271	GATA3-AS1
ENSG00000137834	1266.85	1.07936	0.109538	9.85376	6.60272e-23	2.64882e-20	SMAD6
ENSG00000260941	133.212	1.05542	0.309174	3.41367	0.000640935	0.00792896	LINC00622
ENSG00000109906	141.479	1.05291	0.295021	3.56893	0.000358442	0.00498306	ZBTB16
ENSG00000187513	159.969	1.04656	0.280136	3.73588	0.000187062	0.00290546	GJA4
ENSG00000260996	155.939	1.01821	0.272443	3.73733	0.000185985	0.00289515
ENSG00000115602	70211.5	1.0022	0.0497576	20.1416	3.18698e-90	4.47484e-86	IL1RL1
ENSG00000179406	111.081	0.98419	0.339343	2.90028	0.00372825	0.0318614	LINC00174
ENSG00000247796	88.1347	0.983308	0.358015	2.74655	0.00602253	0.0460329
ENSG00000148225	89.513	0.963495	0.354224	2.72001	0.00652792	0.0488325	WDR31
ENSG00000166192	133.383	0.939811	0.295746	3.17776	0.00148418	0.0154251	SENP8
ENSG00000116574	114.961	0.935916	0.315724	2.96435	0.00303322	0.0272311	RHOU
ENSG00000272782	143.562	0.931695	0.294431	3.16439	0.00155406	0.0160328	NA
ENSG00000125966	203.096	0.917962	0.237028	3.8728	0.000107592	0.00184681	MMP24
ENSG00000261373	1410.64	0.903397	0.121924	7.40952	1.26761e-13	1.64801e-11	VPS9D1-AS1
ENSG00000169330	313.263	0.8996	0.19216	4.6815	2.8478e-06	8.14378e-05	MINAR1
ENSG00000240583	284.796	0.894239	0.212334	4.21147	2.53718e-05	0.000534904	AQP1
ENSG00000103021	140.453	0.882436	0.291257	3.02975	0.00244758	0.0232363	CCDC113
ENSG00000111341	3267.2	0.87894	0.0776525	11.3189	1.05794e-29	9.28406e-27	MGP
ENSG00000140465	3776.68	0.864784	0.0820764	10.5363	5.87469e-26	3.29946e-23	CYP1A1
ENSG00000121858	541.888	0.863768	0.153358	5.63237	1.77754e-08	8.60636e-07	TNFSF10
ENSG00000261801	122.143	0.862404	0.30435	2.83359	0.0046028	0.0377059	LOXL1-AS1
ENSG00000120693	1275.79	0.852812	0.101648	8.38985	4.86768e-17	9.2361e-15	SMAD9
ENSG00000019102	166.848	0.84486	0.26306	3.21167	0.00131968	0.0140803	VSIG2
ENSG00000010319	584.877	0.824069	0.147758	5.57716	2.44481e-08	1.15581e-06	SEMA3G
ENSG00000100100	215.475	0.805076	0.256661	3.13672	0.00170848	0.0172333	PIK3IP1
ENSG00000165092	8726.97	0.797392	0.0510348	15.6245	4.96103e-55	1.74145e-51	ALDH1A1
ENSG00000128594	326.209	0.795503	0.221529	3.59097	0.000329449	0.00466781	LRRC4
ENSG00000232442	169.151	0.748583	0.262569	2.851	0.00435822	0.0361665	MHENCR
ENSG00000149591	768.044	0.741575	0.124817	5.94128	2.82813e-09	1.63415e-07	TAGLN
ENSG00000111339	1145.54	0.738115	0.110852	6.65859	2.76472e-11	2.27014e-09	ART4
ENSG00000163739	1677.79	0.734448	0.090142	8.14768	3.70966e-16	6.35212e-14	CXCL1
ENSG00000113240	1270.11	0.729452	0.104861	6.95637	3.49159e-12	3.68613e-10	CLK4
ENSG00000144158	1022.29	0.72861	0.110108	6.61722	3.66015e-11	2.93669e-09
ENSG00000081041	196.311	0.722234	0.248642	2.90471	0.00367588	0.0315291	CXCL2
ENSG00000198169	1113.19	0.701853	0.107183	6.54816	5.82489e-11	4.54374e-09	ZNF251
ENSG00000101670	26441.4	0.695348	0.0436924	15.9146	5.01621e-57	2.34775e-53	LIPG
ENSG00000203805	2099.08	0.693122	0.0819853	8.45423	2.80947e-17	5.47886e-15	PLPP4
ENSG00000013441	6864.09	0.688778	0.0578022	11.9161	9.75377e-33	1.5217e-29	CLK1
ENSG00000272452	244.304	0.685999	0.214892	3.1923	0.00141146	0.0148451	NA
ENSG00000171227	695.623	0.685371	0.13267	5.16599	2.39167e-07	9.02728e-06	TMEM37
ENSG00000168961	440.784	0.67792	0.185491	3.65473	0.000257455	0.00381321	LGALS9
ENSG00000083857	633.449	0.663052	0.14857	4.4629	8.08583e-06	0.000200589	FAT1
ENSG00000111664	417.179	0.65641	0.169337	3.87635	0.000106037	0.00183014	GNB3
ENSG00000226328	490.397	0.655175	0.156066	4.19806	2.69208e-05	0.000561656	NUP50-DT
ENSG00000136490	2751.01	0.648508	0.0851251	7.61829	2.5705e-14	3.60924e-12	LIMD2
ENSG00000169429	1756.07	0.639299	0.0978988	6.5302	6.56809e-11	5.06717e-09	CXCL8
ENSG00000138134	230.275	0.635177	0.232628	2.73044	0.00632503	0.0477118	STAMBPL1
ENSG00000188404	216.193	0.632578	0.232286	2.72327	0.00646397	0.0485091	SELL
ENSG00000130433	378.321	0.60643	0.173739	3.49046	0.000482186	0.00636313	CACNG6
ENSG00000100228	340.573	0.60498	0.194354	3.11277	0.00185338	0.018391	RAB36
ENSG00000003989	4719.53	0.599197	0.0735066	8.1516	3.59133e-16	6.22542e-14	SLC7A2
ENSG00000115604	888.524	0.593966	0.135102	4.39644	1.10043e-05	0.000260559	IL18R1
ENSG00000166510	840.346	0.590528	0.136339	4.33133	1.48208e-05	0.000335644	CCDC68
ENSG00000116711	4824.92	0.590438	0.0609515	9.68701	3.42399e-22	1.17259e-19	PLA2G4A
ENSG00000005189	421.032	0.588673	0.17668	3.33186	0.000862687	0.0100107	REXO5
ENSG00000197245	416.455	0.586882	0.175138	3.35097	0.00080528	0.00947773	FAM110D
ENSG00000104524	1571.21	0.582096	0.0958193	6.07493	1.24041e-09	7.60549e-08	PYCR3
ENSG00000268205	606.677	0.581559	0.15448	3.76461	0.000166807	0.00264051
ENSG00000124772	1124.12	0.572277	0.109787	5.21261	1.86199e-07	7.22217e-06	CPNE5
ENSG00000138449	765.782	0.56907	0.126985	4.48139	7.41599e-06	0.000186944	SLC40A1
ENSG00000233184	586.77	0.558382	0.141491	3.94642	7.93289e-05	0.00142602
ENSG00000135480	30127.8	0.551769	0.0416107	13.2603	3.93457e-40	6.90567e-37	KRT7
ENSG00000150764	4849.83	0.55147	0.0611463	9.01886	1.90056e-19	4.601e-17	DIXDC1
ENSG00000115594	993.368	0.546734	0.111257	4.91417	8.91579e-07	2.91132e-05	IL1R1
ENSG00000172086	2270.43	0.540288	0.0811263	6.65983	2.74136e-11	2.2642e-09	KRCC1
ENSG00000182165	440.17	0.537765	0.168754	3.18668	0.00143914	0.015091	TP53TG1
ENSG00000130066	7166.42	0.524797	0.0631668	8.30811	9.72377e-17	1.7504e-14	SAT1
ENSG00000165899	1059.04	0.523574	0.118533	4.4171	1.00034e-05	0.000241751	OTOGL
ENSG00000143878	31625.5	0.521183	0.0580313	8.98107	2.68149e-19	6.17226e-17	RHOB
ENSG00000145817	11015.1	0.520703	0.0485232	10.731	7.27977e-27	4.64615e-24	YIPF5
ENSG00000181007	336.733	0.518573	0.182767	2.83734	0.00454911	0.0374189	ZFP82
ENSG00000176697	472.553	0.516321	0.158576	3.25599	0.00112998	0.012376	BDNF
ENSG00000003096	2121.98	0.514655	0.0803444	6.4056	1.49774e-10	1.08963e-08	KLHL13
ENSG00000163067	437.571	0.511204	0.17102	2.98915	0.00279758	0.0257241	NA
ENSG00000173566	459.712	0.509349	0.162323	3.13788	0.00170177	0.0171903	NA
ENSG00000149212	448.514	0.506818	0.165756	3.05761	0.00223111	0.0214025	SESN3
ENSG00000272335	403.118	0.506289	0.169844	2.98091	0.00287396	0.0262717
ENSG00000184307	397.289	0.505296	0.169873	2.97456	0.00293413	0.0265452	ZDHHC23
ENSG00000164463	464.065	0.503566	0.161905	3.11026	0.0018692	0.0185088	CREBRF
ENSG00000073146	1655.44	0.500942	0.0892635	5.61195	2.00059e-08	9.61997e-07	MOV10L1
ENSG00000197852	1385.07	-0.502441	0.0965766	-5.20251	1.96613e-07	7.58419e-06	INKA2
ENSG00000117586	8319.14	-0.504063	0.0637996	-7.90072	2.77298e-15	4.32615e-13	TNFSF4
ENSG00000243679	336.423	-0.505469	0.186549	-2.70957	0.00673703	0.0499707
ENSG00000100629	1409.48	-0.509097	0.0956116	-5.32464	1.01153e-07	4.1049e-06	CEP128
ENSG00000129158	356.278	-0.511453	0.187323	-2.73033	0.00632713	0.0477118	SERGEF
ENSG00000169607	4821.87	-0.511771	0.0747001	-6.851	7.33331e-12	7.15049e-10	CKAP2L
ENSG00000175264	3425.08	-0.512657	0.173347	-2.9574	0.0031025	0.0277466	CHST1
ENSG00000269430	321.908	-0.51307	0.18895	-2.71538	0.00661996	0.0493894	NA
ENSG00000183873	1912.61	-0.514437	0.0874014	-5.88591	3.95865e-09	2.20475e-07	SCN5A
ENSG00000164070	1475.08	-0.514444	0.103304	-4.97988	6.36234e-07	2.15782e-05	HSPA4L
ENSG00000123700	657.313	-0.514989	0.137019	-3.75852	0.000170922	0.00269619	KCNJ2
ENSG00000174059	1275.86	-0.522457	0.102065	-5.11886	3.07381e-07	1.13577e-05	CD34
ENSG00000123485	7459.87	-0.524817	0.052689	-9.96065	2.26587e-23	9.35737e-21	HJURP
ENSG00000057294	740.458	-0.525041	0.128378	-4.08982	4.31717e-05	0.000855519	PKP2
ENSG00000107731	409.704	-0.525634	0.179576	-2.92709	0.00342155	0.0298277	UNC5B
ENSG00000175063	7707.31	-0.526662	0.053878	-9.77509	1.4403e-22	5.32191e-20	UBE2C
ENSG00000214425	476.302	-0.528052	0.167751	-3.14783	0.00164485	0.0167966	LRRC37A4P
ENSG00000146281	2269.96	-0.529456	0.0897528	-5.89905	3.65594e-09	2.06157e-07	PM20D2
ENSG00000131747	34211	-0.530559	0.0502703	-10.5541	4.86118e-26	2.84399e-23	TOP2A
ENSG00000173334	2627.98	-0.531403	0.0820107	-6.47967	9.19227e-11	6.86535e-09	TRIB1
ENSG00000170779	6491.6	-0.532271	0.056438	-9.43109	4.05863e-21	1.16301e-18	CDCA4
ENSG00000168309	4980.86	-0.533207	0.059386	-8.97866	2.74079e-19	6.20701e-17	FAM107A
ENSG00000165959	817.638	-0.534396	0.124936	-4.27738	1.89109e-05	0.000413594	CLMN
ENSG00000102452	712.568	-0.535405	0.13234	-4.04567	5.21745e-05	0.00100491	NALCN
ENSG00000085117	2255.1	-0.536234	0.0825345	-6.49709	8.1891e-11	6.18189e-09	CD82
ENSG00000261468	453.63	-0.536488	0.164875	-3.25391	0.00113827	0.012457
ENSG00000101134	625.866	-0.537071	0.136685	-3.92927	8.52047e-05	0.0015163	DOK5
ENSG00000167972	5739.3	-0.537479	0.0564591	-9.51979	1.73522e-21	5.41426e-19	ABCA3
ENSG00000147697	483.561	-0.539408	0.157724	-3.41995	0.000626317	0.00778241	GSDMC
ENSG00000260852	386.034	-0.542693	0.172105	-3.15327	0.00161451	0.0165108	FBXL19-AS1
ENSG00000170312	11408.4	-0.542719	0.0587086	-9.24427	2.36846e-20	6.04646e-18	CDK1
ENSG00000160298	1352.21	-0.544925	0.10148	-5.36976	7.88426e-08	3.28495e-06	C21orf58
ENSG00000103647	402.556	-0.546197	0.171944	-3.1766	0.00149014	0.01547	CORO2B
ENSG00000138166	2379.92	-0.547443	0.0883342	-6.19741	5.74001e-10	3.76614e-08	DUSP5
ENSG00000101096	1863.87	-0.549269	0.0884528	-6.20974	5.30707e-10	3.51493e-08	NFATC2
ENSG00000189060	12952.8	-0.552834	0.0494343	-11.1832	4.92676e-29	4.06921e-26	H1F0
ENSG00000176225	2186.87	-0.552856	0.0827276	-6.68285	2.34342e-11	2.03111e-09	RTTN
ENSG00000177606	18446.4	-0.555053	0.04851	-11.442	2.57792e-30	2.4131e-27	JUN
ENSG00000227344	284.019	-0.555086	0.198693	-2.79369	0.0052111	0.0415261	HAUS6P1
ENSG00000151623	1493.63	-0.558329	0.110507	-5.05242	4.36243e-07	1.5586e-05	NR3C2
ENSG00000205269	537.309	-0.559625	0.16459	-3.40011	0.000673591	0.00824073	TMEM170B
ENSG00000162775	1347.1	-0.559688	0.117707	-4.75491	1.98536e-06	5.93115e-05	RBM15
ENSG00000128833	906.457	-0.560246	0.129647	-4.32133	1.55094e-05	0.000349548	MYO5C
ENSG00000120337	7796.75	-0.561252	0.0575257	-9.75655	1.72945e-22	6.22647e-20	TNFSF18
ENSG00000107719	3181.45	-0.563222	0.0938099	-6.00386	1.92675e-09	1.1415e-07	PALD1
ENSG00000126878	761.527	-0.565445	0.128206	-4.41045	1.03156e-05	0.000248746	AIF1L
ENSG00000143919	351.301	-0.56593	0.179294	-3.15644	0.00159709	0.0163803	CAMKMT
ENSG00000169247	679.901	-0.566601	0.134093	-4.22543	2.38487e-05	0.00050968	SH3TC2
ENSG00000069812	2316.19	-0.56895	0.0856431	-6.64327	3.06805e-11	2.47578e-09	HES2
ENSG00000123689	1727.61	-0.569374	0.091461	-6.22532	4.80581e-10	3.21326e-08	G0S2
ENSG00000183287	1481.33	-0.572475	0.105663	-5.41791	6.02991e-08	2.56564e-06	CCBE1
ENSG00000143772	4018.01	-0.579699	0.0649172	-8.92982	4.26701e-19	9.51001e-17	ITPKB
ENSG00000144395	718.713	-0.586647	0.128703	-4.55813	5.1611e-06	0.000135452	CCDC150
ENSG00000116991	3035.02	-0.589924	0.0695811	-8.47822	2.28665e-17	4.58669e-15	SIPA1L2
ENSG00000212916	278.716	-0.591739	0.20059	-2.94999	0.00317788	0.0281696	MAP10
ENSG00000261490	406.537	-0.600261	0.176589	-3.39921	0.000675815	0.00825859
ENSG00000069122	10290.7	-0.600837	0.0507187	-11.8465	2.24475e-32	2.62655e-29	ADGRF5
ENSG00000149503	5869.19	-0.602842	0.0649489	-9.28179	1.66663e-20	4.33353e-18	INCENP
ENSG00000187720	4748.98	-0.60311	0.0682814	-8.83271	1.02168e-18	2.20699e-16	THSD4
ENSG00000198947	877.151	-0.609028	0.11713	-5.1996	1.99716e-07	7.64284e-06	DMD
ENSG00000249631	348.031	-0.612006	0.180487	-3.39085	0.000696756	0.00843375
ENSG00000174004	830.54	-0.612894	0.122638	-4.99759	5.80515e-07	1.9784e-05	NRROS
ENSG00000001561	515.273	-0.615288	0.170262	-3.61378	0.000301767	0.00432799	ENPP4
ENSG00000187672	385.901	-0.625427	0.185194	-3.37714	0.000732444	0.00880501	ERC2
ENSG00000106415	512.162	-0.630506	0.157776	-3.9962	6.43667e-05	0.00120343	GLCCI1
ENSG00000175274	6773.6	-0.631965	0.0669744	-9.43592	3.87587e-21	1.13377e-18	TP53I11
ENSG00000135976	965.88	-0.646079	0.130201	-4.96217	6.97094e-07	2.33601e-05	ANKRD36
ENSG00000167074	402.183	-0.651755	0.173622	-3.75386	0.000174129	0.00274097	TEF
ENSG00000154639	1134.51	-0.655175	0.114945	-5.6999	1.19875e-08	6.01131e-07	CXADR
ENSG00000135842	335.13	-0.658343	0.187047	-3.51967	0.000432089	0.00581127	FAM129A
ENSG00000152953	1263.18	-0.660062	0.101459	-6.50573	7.73191e-11	5.86831e-09	STK32B
ENSG00000153208	4109.97	-0.660389	0.0678029	-9.73983	2.03894e-22	7.15719e-20	MERTK
ENSG00000134107	4373.64	-0.662962	0.063049	-10.515	7.36603e-26	3.97794e-23	BHLHE40
ENSG00000049246	397.09	-0.665115	0.178274	-3.73086	0.00019083	0.00294768	PER3
ENSG00000082497	768.051	-0.667187	0.124773	-5.34721	8.93228e-08	3.64587e-06	SERTAD4
ENSG00000203706	350.5	-0.669595	0.194328	-3.4457	0.000569575	0.00723093	SERTAD4-AS1
ENSG00000169432	210.437	-0.676019	0.237865	-2.84203	0.00448269	0.0370048	SCN9A
ENSG00000119630	17333.5	-0.682447	0.0614297	-11.1094	1.12918e-28	8.8082e-26	PGF
ENSG00000170365	4326	-0.683548	0.0622998	-10.9719	5.21576e-28	3.85445e-25	SMAD1
ENSG00000101188	255.176	-0.686959	0.210592	-3.26203	0.00110616	0.0121816	NTSR1
ENSG00000196912	501.74	-0.689289	0.158847	-4.33932	1.42926e-05	0.000328272	ANKRD36B
ENSG00000172031	377.308	-0.690269	0.175919	-3.92379	8.71656e-05	0.00154727	EPHX4
ENSG00000187678	3466.15	-0.69494	0.0709149	-9.79963	1.13003e-22	4.28831e-20	SPRY4
ENSG00000215158	193.603	-0.696076	0.253801	-2.74261	0.00609536	0.0464378
ENSG00000113555	3572.11	-0.703781	0.0845043	-8.32835	8.19758e-17	1.49483e-14	PCDH12
ENSG00000118946	386.555	-0.706396	0.181626	-3.88929	0.00010054	0.00175069	PCDH17
ENSG00000163590	262.65	-0.707597	0.225534	-3.13743	0.00170434	0.0172039	PPM1L
ENSG00000188042	1740.9	-0.708561	0.0879806	-8.05361	8.03869e-16	1.32062e-13	ARL4C
ENSG00000182118	316.149	-0.708676	0.194479	-3.64397	0.00026847	0.00393437	FAM89A
ENSG00000147852	419.545	-0.710034	0.176716	-4.01794	5.87091e-05	0.0011122	VLDLR
ENSG00000136153	5033.45	-0.711362	0.0616034	-11.5475	7.60405e-31	8.21296e-28	LMO7
ENSG00000267583	2034.66	-0.714922	0.0817345	-8.74688	2.19338e-18	4.66625e-16
ENSG00000167191	1418.02	-0.714977	0.1028	-6.95503	3.52487e-12	3.69349e-10	GPRC5B
ENSG00000152454	258.655	-0.725137	0.221911	-3.2677	0.00108427	0.0119876	ZNF256
ENSG00000122861	4475.67	-0.725432	0.0663403	-10.935	7.83895e-28	5.50333e-25	PLAU
ENSG00000179104	555.338	-0.729444	0.159754	-4.56605	4.97011e-06	0.00013242	TMTC2
ENSG00000168843	219.247	-0.730847	0.239047	-3.05734	0.00223308	0.0214025	FSTL5
ENSG00000120278	2904.81	-0.739056	0.0719796	-10.2676	9.86518e-25	4.77645e-22	PLEKHG1
ENSG00000182010	336.83	-0.744235	0.1849	-4.02506	5.69597e-05	0.00108961	RTKN2
ENSG00000215417	404.026	-0.748175	0.183213	-4.08364	4.4336e-05	0.000871879	MIR17HG
ENSG00000165025	554.979	-0.768359	0.154884	-4.96086	7.01806e-07	2.3462e-05	SYK
ENSG00000221963	421.743	-0.774578	0.198162	-3.90882	9.27475e-05	0.00163807	APOL6
ENSG00000272734	284.06	-0.776503	0.1996	-3.89029	0.000100124	0.00174639	ADIRF-AS1
ENSG00000180537	255.783	-0.783858	0.227899	-3.4395	0.000582797	0.00735225	RNF182
ENSG00000232931	3627.54	-0.784464	0.0684505	-11.4603	2.08735e-30	2.09346e-27	LINC00342
ENSG00000187391	142.917	-0.79787	0.280293	-2.84656	0.00441948	0.0365668	MAGI2
ENSG00000120738	548.728	-0.8029	0.149949	-5.35448	8.58007e-08	3.54147e-06	EGR1
ENSG00000145911	4026.86	-0.807343	0.0746987	-10.808	3.15511e-27	2.10957e-24	N4BP3
ENSG00000116774	253.112	-0.812195	0.213074	-3.81179	0.000137963	0.00226301	OLFML3
ENSG00000196468	428.805	-0.82513	0.174597	-4.72591	2.29088e-06	6.70129e-05	FGF16
ENSG00000172927	1825.17	-0.826163	0.0871286	-9.4821	2.49213e-21	7.44512e-19	MYEOV
ENSG00000171388	115067	-0.853066	0.0425911	-20.0292	3.06445e-89	2.15139e-85	APLN
ENSG00000156113	133.708	-0.860442	0.291583	-2.95093	0.00316819	0.0281137	KCNMA1
ENSG00000134215	144.901	-0.877578	0.281735	-3.11491	0.00184001	0.0182972	VAV3
ENSG00000258667	296.898	-0.886635	0.205542	-4.31365	1.60582e-05	0.000360181	HIF1A-AS2
ENSG00000131941	207.969	-0.890189	0.248882	-3.57676	0.000347882	0.00486031	RHPN2
ENSG00000183615	153.652	-0.89239	0.277577	-3.21493	0.00130476	0.0139635	FAM167B
ENSG00000101333	112.332	-0.904989	0.328135	-2.75798	0.00581598	0.0449434	PLCB4
ENSG00000163814	145.247	-0.905871	0.291053	-3.11239	0.00185579	0.0184019	CDCP1
ENSG00000251136	145.845	-0.907516	0.281082	-3.22866	0.00124373	0.0134126
ENSG00000151967	416.556	-0.91064	0.169359	-5.37697	7.57491e-08	3.17491e-06	SCHIP1
ENSG00000174501	914.165	-0.917718	0.147089	-6.23922	4.39756e-10	2.96856e-08	ANKRD36C
ENSG00000114812	237.06	-0.927238	0.232061	-3.99566	6.45134e-05	0.00120457	VIPR1
ENSG00000163701	116.795	-0.929973	0.312109	-2.97964	0.00288584	0.0263631	IL17RE
ENSG00000106852	1704.88	-0.934052	0.0921344	-10.1379	3.74969e-24	1.75498e-21	LHX6
ENSG00000112297	4329.55	-0.947621	0.068935	-13.7466	5.34003e-43	1.07113e-39	CRYBG1
ENSG00000198121	267.139	-0.976174	0.224517	-4.34788	1.37463e-05	0.000316932	LPAR1
ENSG00000207870	99.8818	-0.97669	0.336508	-2.90242	0.00370287	0.0317025	MIR221
ENSG00000109738	315.188	-0.979212	0.211059	-4.63952	3.49227e-06	9.76792e-05	GLRB
ENSG00000145358	120.82	-0.995423	0.313673	-3.17344	0.00150643	0.0155987	DDIT4L
ENSG00000269929	137.281	-1.01691	0.296786	-3.4264	0.000611645	0.00764747
ENSG00000143816	217.445	-1.03111	0.238024	-4.33196	1.47789e-05	0.000335644	WNT9A
ENSG00000186469	81.1367	-1.0591	0.390191	-2.71431	0.00664143	0.049497	GNG2
ENSG00000159167	1026.1	-1.07215	0.111797	-9.59016	8.79526e-22	2.80669e-19	STC1
ENSG00000127533	678.776	-1.07933	0.136952	-7.88105	3.2464e-15	4.95463e-13	F2RL3
ENSG00000124721	342.713	-1.0896	0.191182	-5.69927	1.20321e-08	6.0122e-07	DNAH8
ENSG00000235609	155.409	-1.10809	0.273319	-4.05421	5.0305e-05	0.000972909
ENSG00000188906	73.6278	-1.11257	0.39744	-2.79935	0.00512057	0.0408975	LRRK2
ENSG00000082126	1673.61	-1.13033	0.0950234	-11.8953	1.25214e-32	1.65508e-29	MPP4
ENSG00000226864	68.2087	-1.13669	0.416919	-2.7264	0.00640297	0.0481543	ATE1-AS1
ENSG00000241634	154.699	-1.16027	0.271057	-4.28052	1.86459e-05	0.000409073
ENSG00000251867	79.85	-1.17618	0.414779	-2.83567	0.004573	0.0375714
ENSG00000084674	73.4755	-1.18932	0.399355	-2.97809	0.0029005	0.0264257	APOB
ENSG00000179399	101.534	-1.21176	0.377948	-3.20615	0.00134525	0.0142771	GPC5
ENSG00000240694	2695.08	-1.24358	0.0861926	-14.428	3.45084e-47	9.69066e-44	PNMA2
ENSG00000159261	141.138	-1.25578	0.294562	-4.26322	2.01503e-05	0.00043662	CLDN14
ENSG00000163219	62.5042	-1.2839	0.431231	-2.97729	0.00290811	0.0264633	ARHGAP25
ENSG00000133107	66.5339	-1.29263	0.427271	-3.02531	0.00248377	0.023453	TRPC4
ENSG00000175874	143.297	-1.30124	0.295544	-4.40286	1.06832e-05	0.000255541	CREG2
ENSG00000128573	62.7323	-1.39653	0.474522	-2.94303	0.0032502	0.0286658	FOXP2
ENSG00000072041	54.5537	-1.49065	0.46519	-3.2044	0.00135344	0.0143424	SLC6A15
ENSG00000157404	1168.07	-1.58719	0.113995	-13.9234	4.56785e-44	1.06895e-40	KIT
ENSG00000183691	58.5361	-1.77267	0.452978	-3.91337	9.10154e-05	0.0016095	NOG
ENSG00000188277	100.622	-1.9719	0.348611	-5.65644	1.54545e-08	7.56085e-07	C15orf62

## Sheet: TNFa comparison
Table S3 - Differentially expressed genes determined by RNA-sequencing after 2 and 8 hours of MPO treatment, 8h of treatment with Q91T MPO mutant and TNF-alpha. (D) RNA-Seq 2h MPO, 8h MPO, Q91T, TNF-alpha Comparison of log2 fold change of differentially expressed genes, Related to Figure 3 and STAR Methods.
Gene Symbol	2h MPO	8h MPO	8h Q91T	TNF-alpha 30 min
TEAD3	1.15891
SELE	6.24832	0	3.36165	6.40322
CDKL5	-1.4405
REV3L	-1.0873
SEMA3G	1.53543
CCDC88C	-1.30184
SNAI2	1.92323
CPS1	-1.04648
POU2F2	-1.3165
TLL1	-1.24901
MYO16	-2.35509
ARAP2	1.65866	0	0	1.62612
ANO2	-1.15122
ARHGAP6	-1.07819
ADAMTS6	-1.01397
PER3	-1.17629
PKP2	-1.0513
PRDM1	-1.33229
TMCC3	-1.28709
SLC6A16	-1.3179
AHRR	1.09996
SLC9A7	-1.07024
CBFB	1.00676
FGFR3	2.27087
KCNAB2	-1.81659
TGFBR3	-1.4975
SPTB	-1.38223
EVC	-1.00658
ABCB11	-1.55272
PTGS2	2.48847	0	0	2.12897
GLI2	2.98816	1.44688	1.38728
PPP2R2C	-2.25292
TXK	-1.10168
SLC46A1	-1.79189
TNRC6C	-1.07075
TCF7	1.20358
APOB	-2.25572	-1.67179	-1.18932
EFR3B	1.4988
PTHLH	1.1033
RFX2	1.67875
P2RX7	-1.99376
CMTM1	-1.19191
SLC26A4	-1.23479
SH2D3C	-1.00645
WHRN	1.27741
BAMBI	1.28323
IL11	5.14549	0	0	1.31568
HCN2	1.11356
SLC5A4	-1.51609
RASL10A	1.76166
SNPH	-1.10118
LPIN2	-1.6744
SMAD7	2.51361
LIPG	1.1209
RNF125	-1.25883
SCML2	-1.02008
NFAT5	-1.51114
ZNF423	1.71512
IL21R	6.92769
JPH1	-1.33983
SPAG1	1.04239
SH2D4A	1.47783
RELB	1.06866	0	1.33538
PIK3CG	-1.45749
ADAP1	2.00191
C5	-1.13087
LHX6	-2.13054	-1.22511
ELAVL2	2.60206	0	0	1.62612
CXCL12	4.30462
UNC5B	2.5858
BMPR1A	4.89102
KAZALD1	2.07749
UBTF	1.09669
CSF3	-1.53274
CCL2	-1.19201	-1.38735	0	3.45312
ABCC3	-1.13456
ZBTB16	-1.47771	1.08685	1.05291
TPD52L1	1.97089	0	0	-1.64075
SASH1	-1.0766
ALDH5A1	-1.38359
CRYBG1	-1.1775	-1.28407
GHR	-2.23094
NR3C1	1.07465
DNAH1	-1.64699
IFIH1	-1.29398
ID2	2.46696
BIRC6	-1.18487
DLX2	7.91576	0	0	2.09688
AAK1	-1.52868
PARD3B	-1.10457
NR5A2	-1.07951
IRF6	1.24872
SLC16A7	-1.33456
FOXO3	-1.03726
OTUD4P1	-1.22748
PPP1R3C	1.05353
PLEKHG1	-1.87069	-1.05102
SMAD9	2.31814	1.04137
EGR1	-1.06578	0	0	3.01474
DUSP4	-1.25062
TMIGD3	1.45943	1.37535
CXCR4	-1.09505
CHST3	1.70589
SSPN	-2.35566
NR4A1	1.76177
G0S2	-1.35093
TRERF1	-1.38985
DNAH8	-1.5205	-1.1032	-1.0896
AHNAK	-1.06571
FOSB	4.00455	0	0	2.94466
MMP24	1.11185	1.30236
ID1	1.34628
TSPAN8	-2.00576
BEST3	-2.04449	0	0	-1.95427
LRRC61	-1.48871
F2RL3	-2.06349	-1.40098	-1.07933
LRFN1	-1.5725
ADM2	-1.39749
LRRC4	4.60143	1.22943
DLL4	-1.59705
MINDY2	-1.19163
CHAC1	-1.19416
VPS13C	-1.01651
NPAS1	1.62873	1.58912	1.83453
LRRC4B	1.8676	0	0	-1.41119
RAI2	2.39518	1.20679	1.08837
EMILIN2	-1.33271
POPDC3	1.04507
ITGB4	-1.02049
VPS13B	-1.03189
ATP8A2	-1.08382
PIK3C2B	-1.00795
GRHL1	-1.24889
CMPK2	2.26979
FAM189A2	1.04502
HTR1B	-1.0508
HEY2	3.9253	1.00428
STX11	-1.07772
TEC	-3.06122	0	0	1.40151
KIAA1614	-1.16682
ANKRD36	-1.23235
RAPGEF5	-1.35367
ZFHX2	-2.09529
LIMD2	1.0387
SMAD6	4.0989	1.29687	1.07936
CYP1B1	3.03653
CH25H	2.45925
ZNF365	1.32291
KIAA1109	-1.08676
TRPC3	3.04017
FRAS1	-1.13269
LEF1	4.76107
SLAIN1	-1.02069	0	0	1.02957
SLC12A6	-1.20792
CYP1A1	1.04561
ADAMTS18	-1.05253
KSR1	-1.10223
GAREM1	2.00622	1.10025
GATA6	1.28161
SAMD1	1.30015
WTIP	1.77116
MYOM3	1.22401	1.61753	1.46586
RGL1	-1.22889
ITPKB	-1.42467
WNT9A	-2.06078	-1.10036	-1.03111
RHOB	1.2954
AFF3	-1.03003	0	0	1.40151
DLX1	1.71894	0	0	2.08411
NBEAL1	-1.80005
ACKR3	-1.11586
IL17RD	-1.26344
EPHA5	-1.01927
DDIT4L	-1.06228
N4BP3	-2.43302
KLHL3	-1.01294
NFKBIE	1.47161
RSPO3	-1.27577
SDK1	-1.30688
ZC3HAV1L	-1.29076
SHC3	-1.1999
ST8SIA6	-1.39044
ADM	-1.32839
TAGLN	1.31755	1.15671
FSIP1	1.14833
ENKUR	1.22737	1.68057	1.35297
BTBD11	1.17278
ANO4	-1.16426
NR3C2	-1.21205
SAV1	1.23986
DST	-1.06925
SCHIP1	-1.49128	0	0	-2.27309
ARL11	-1.81478
KCNK13	2.05434
ZNF547	1.00588
TRIM36	1.0643
GRAP	1.03364
PITPNC1	1.33086
ABCA9	-1.44617
ABCA10	-1.18334
DISP1	-1.71611
SLFN13	-1.04454
PIEZO2	-1.11715
CCDC144B	-1.99939
DKK2	2.92297	0	0	1.9101
PIK3AP1	2.28078	0	0	1.62612
FZD7	1.74144
CLIC2	-2.13285
ELMSAN1	-1.03391
CFAP161	-1.63595
FGF18	7.79875	0	0	2.04622
SYN2	1.25291
NRG1	-1.18078
FZD1	1.2835
KIT	-3.92393	-2.04888	-1.58719
KCNJ15	-1.16571
LCA5L	1.15312
DYNC1I1	-1.10432	-1.45707
ADAMTS4	-1.17627
STC1	-2.0006	-1.58586	-1.07215
ACTC1	4.79133
TUBA3FP	1.36576
GRASP	1.57952
BCL6B	-1.03696
SSTR5	2.99273
PRKAA2	-1.1934
SLC25A34	1.26156
KCNT2	-2.13263
REL	-1.40509
XIRP2	-2.1661
CDC42EP3	-1.4008
ARHGAP25	-1.56565	-1.18973	-1.2839
TGFA	3.01794
NEK10	-1.62819	-1.41686
WDFY3	-1.18602
PRICKLE2	1.34882
ADAMTS9	-1.80622
TMEM155	3.28566
GUCY1A1	2.40341
IL15	-1.1081
ANKRD33B	-1.47893
CFAP97	-1.02694
HEY1	2.00425
CSMD3	-2.52722
DEPP1	-1.67197
MYRFL	-3.5886
CCDC68	1.04786
NAB2	1.51874
GREM1	6.21066
NYAP1	-1.14546
MAP1A	-1.0174
PRRX2	2.38895
RSKR	-2.53027
DNASE1L2	3.36503
BEST1	-2.04687
TRANK1	-1.39945
VASN	2.88327
FILIP1L	1.16091
BDKRB2	3.17591
ATOH8	2.689
SH3TC2	-1.10493
IL1RAPL1	-1.0363
SCN9A	-1.10157
DTWD2	-1.35238
CCDC144A	-2.58543
CMTM8	1.87826
FABP4	1.06974
SMAD1	-1.26603
SIX2	1.43171
DPY19L2P2	-1.50274	0	0	-2.70787
APLN	-1.08196	-1.04027
KSR2	-1.13457
CXXC5	2.51406
ADRA1D	1.33213
IL16	-1.25773
PDE3A	-1.38388
RND1	2.67279	0	1.15615	2.11409
BNC2	-1.05603
RAPH1	-1.55805
TRIB1	-1.29422	0	0	2.00332
PHOSPHO1	4.413
C11orf45	-1.5943
ANKRD36C	-1.58483
METRNL	1.06672
TCIM	2.27017
SMCR8	-1.05556
MTX3	-1.20975
LINC01561	1.76861
HIC1	-1.14723
SAMD9L	-1.12974
JUN	-1.00415	0	0	1.89975
SRRM3	2.06272
FAM20C	1.2032
ZNF366	-2.10864
PLEKHM3	-1.47472
KLHL11	-1.12337
EFCAB13	-1.02639
TMTC2	-1.0197
LINC00311	2.55776
GVQW3	-1.11801
DNHD1	-1.37266
ZFPM1	1.11667
PLD6	-1.26862
EXOC5P1	-1.07417
GPR137C	2.01884
ZBTB2	1.2485
TMIE	-1.81472	0	0	1.00216
TNFSF15	-1.34948
RELL1	-1.15921
CHST15	-1.09782
SYNM	1.06744
NKX2-5	3.27791
FREM3	3.00094	0	0	-3.26687
RP1L1	-1.67999
NOG	3.62354	0	-1.77267
ADRA2C	4.07241
C22orf46	-1.14604
ZDHHC23	1.56535
CCR10	-1.78973
DUSP8	1.25833
NOTUM	2.58311	0	0	1.5094
SOCS1	-1.53977
PBX1	-1.02693
NPIPB4	-1.04089
POMK	-1.64545
MRTFB	-1.16553
MST1P2	-2.70769
CCDC30	-1.99727
RGS7BP	-1.5557
PPARA	-1.15135
GJA4	1.87149	0	1.04655
TET3	-1.08465
SAMD11	8.09937
THSD4	-1.03103
SEMA4D	-1.36575
ARL4C	-1.16797
WNT7B	3.13969	0	0	1.03098
TMPPE	-1.01294
NCR3LG1	-1.35389
C15orf62	-3.92199	-2.4448	-1.9719	-1.02787
WASF4P	-1.04745
SPRED3	-1.46847
ZDHHC11	-1.40012	0	0	-1.72399
LRRK2	-1.65386	-1.14211	-1.11257
RELN	-1.13471
SP6	-1.44656
UBE2Q2P1	-1.59714
KIF19	-1.18317	-1.53419
ZNF239	-2.13225
SCN8A	-1.19017
SERTAD1	1.15895
GATA3-AS1	1.55088	1.22391	1.08442
DACT3	1.23476
ZNF860	-1.22469
KLHDC1	-1.10136
ZNF81	-1.03757
CHSY3	1.82631
MAFK	1.00565
NOS1AP	-1.30946
MIR126	-1.06075
MIR29B2CHG	-1.62935
PLPP4	1.08014
NHSL2	-1.63816
SYT15	4.12471
TMEM170B	-1.04555
DPF3	-1.58105
MANSC4	2.01168
C1RL-AS1	-1.28352
HNRNPA1P4	1.30849
CFAP44	-1.50031
MIR186	-1.94411
MIR221	-1.18361	-1.06789	0	1.9131
EWSAT1	-1.39239
ERV3-1	-1.64697
LBH	1.77773
RPL21P75	1.08956
LINC01521	-1.37989
GNAQP1	-1.01642
PAXIP1-AS2	-1.01479
LRRC37A4P	-1.12534
FER1L6	-2.21381
TTC3P1	-1.16434
UBE2QL1	3.8519
MCM3AP-AS1	-1.08043
AATBC	-1.47744
SLC35E2A	-1.16864
MIF-AS1	-1.55859
FAM228B	-1.0324
ARIH2OS	1.57045
APOL6	-1.23996
SNORD12B	-2.15757
TCAF1P1	-1.31506
TMSB4XP4	1.03164
CCDC18-AS1	-1.17736
LINC02593	8.88725
FAM95B1	-2.56727
HNRNPA1P35	1.0055
ELFN1	2.22818
MTND1P23	1.47872	1.02833
RPS3AP38	-3.96484
FAM66C	-1.53919
LINC00840	2.90341
IL6STP1	-2.11828
C14orf132	1.96755
HK2P1	-1.11426
RALGAPA1P1	-1.02632
GOLGA6L5P	-1.09442
FTX	-1.29621
TNPO1P2	-1.61584
FBXW4P1	1.18444
GNG12-AS1	-1.55184
ZDHHC20P4	-1.45044
AJM1	-1.78763
PHKA1P1	-1.1622
EEF1A1P14	1.06388
CASP17P	1.08611
RPL9P7	1.11486
TNFRSF14-AS1	-1.35947
SLC35E1P1	-3.07019
ACAD11	-1.064
PNMA2	-1.23795	-1.40518	-1.24358
PLCXD2	-1.58619
AKAP2	-2.03792
BMS1P4	-1.50582
UBA52P3	1.17245
PCDHAC2	-1.40657
RN7SL834P	-2.2263
HSPA8P4	2.82523
SRD5A3-AS1	1.42504	0	0	2.41981
SH3TC2-DT	-1.90665
TRNP1	1.04522
LINC02099	-3.42929
PCDHGA6	-1.05484
GVINP1	-1.04396
EID3	1.32879
WTAPP1	-1.25611
EBLN2	-1.14288
MTRNR2L8	1.10016
LINC00346	-1.69233
CAPNS2	3.24247
ZBED6	-2.28305
GALNT4	-1.51034
CASC18	-1.72184
KDM7A-DT	1.90414
TBILA	1.92142
MTCO1P40	1.19845	1.00737
LINC00672	-1.58582
GATA6-AS1	1.37121
UXT-AS1	-2.39463
SMC5-AS1	-2.09967
MTRNR2L12	1.25497
YTHDF3-AS1	1.45338
MTRNR2L2	1.18372	1.13638
HTATSF1P2	-1.35426
ADIRF-AS1	-1.27359
FAM106A	-2.03568
MSR1	0	-1.31538
MPP4	0	-1.13674	-1.13033
CORO2B	0	-1.08276
CPED1	0	-1.3937	0	1.62612
GLIS3	0	-1.35669	0	1.10401
GLRB	0	-1.16971
OAS2	0	-1.06661
PCDH12	0	-1.10771
UNC5A	0	-1.82758
VIPR1	0	-1.14832
IL1A	0	-1.4803	0	2.20059
FOXP2	0	-1.28952	-1.39653
AOC2	0	1.18877
VAV3	0	-1.00859
IL33	0	1.62991	1.93667
VLDLR	0	-1.25254
FBXO36	0	1.11993	1.17043
KCNMA1	0	-1.14831
CLDN14	0	-1.3641	-1.25578
CDCP1	0	-1.19542
CLIC3	0	1.38798
CREG2	0	-1.04077	-1.30124	-1.3936
FAM167B	0	-1.00779
GNG2	0	-1.77709	-1.0591
C2orf66	0	1.23957	0	-3.26687
SCART1	0	1.68778
ELOA-AS1	0	1.12935
LINC00622	0	1.31955	1.05542
BIRC3	0	0	2.79785	2.33512
SLC6A15	0	0	-1.49065	1.89039
OVGP1	0	0	1.10039	-1.21352
ICAM1	0	0	1.2373	1.3633
JAK3	0	0	1.20901
IL1RL1	0	0	1.0022
TRPC4	0	0	-1.29263
GPC5	0	0	-1.21176
KCTD16	0	0	1.21918
COLQ	0	0	1.51867
ATE1-AS1	0	0	-1.13669
CXCL3	0	0	0	8.10275
CCL20	0	0	0	7.20043
CXCL2	0	0	0	7.1448
IL8	0	0	0	6.29376
CXCL1	0	0	0	5.77323
CD69	0	0	0	5.20809
CSF2	0	0	0	5.05943
ZFP36	0	0	0	5.02872
TNF	0	0	0	4.64377
TNFAIP3	0	0	0	4.24655
F3	0	0	0	4.03153
LINC00663	0	0	0	3.96419
NFKBIA	0	0	0	3.91515
ICAM5	0	0	0	3.86437
C2CD4B	0	0	0	3.71476
LRRIQ1	0	0	0	3.51527
FOS	0	0	0	3.50348
MAGEL2	0	0	0	3.37722
MARVELD3	0	0	0	3.37722
JUNB	0	0	0	3.36273
KCNT1	0	0	0	3.22455
MESP2	0	0	0	3.22455
MIR146A	0	0	0	3.22455
PVRL4	0	0	0	3.22455
NUAK2	0	0	0	3.06737
KCNJ11	0	0	0	3.05379
PSD4	0	0	0	3.05379
DUSP1	0	0	0	3.02786
LOC100130476	0	0	0	3.02363
CILP2	0	0	0	2.86006
GALR2	0	0	0	2.86006
H2BFXP	0	0	0	2.86006
PMFBP1	0	0	0	2.86006
C1QL4	0	0	0	2.63623
GPR182	0	0	0	2.63623
LOC100499183	0	0	0	2.63623
MPV17L	0	0	0	2.63623
MYLPF	0	0	0	2.63623
SAMD3	0	0	0	2.63623
SLC6A17	0	0	0	2.63623
SLITRK5	0	0	0	2.63623
LOC339862	0	0	0	2.5456
NHLH1	0	0	0	2.5456
NKD2	0	0	0	2.5456
NFKBIZ	0	0	0	2.5415
ICAM4	0	0	0	2.4965
ATF3	0	0	0	2.41709
AKAP6	0	0	0	2.40755
IL18	0	0	0	2.40755
NTN5	0	0	0	2.40755
ALX4	0	0	0	2.37118
C17orf50	0	0	0	2.37118
C19orf18	0	0	0	2.37118
CDC14C	0	0	0	2.37118
CLEC7A	0	0	0	2.37118
CLPSL2	0	0	0	2.37118
DEGS2	0	0	0	2.37118
DMRT1	0	0	0	2.37118
H2BFM	0	0	0	2.37118
HCG17	0	0	0	2.37118
IGSF11	0	0	0	2.37118
IL18RAP	0	0	0	2.37118
LINC00710	0	0	0	2.37118
LOC644554	0	0	0	2.37118
MAP3K19	0	0	0	2.37118
MGC45922	0	0	0	2.37118
OR2T33	0	0	0	2.37118
POU2F3	0	0	0	2.37118
PRAP1	0	0	0	2.37118
RNF112	0	0	0	2.37118
SHOX2	0	0	0	2.37118
SNORD19	0	0	0	2.37118
SNORD48	0	0	0	2.37118
THRB	0	0	0	2.37118
UCN2	0	0	0	2.37118
XKR5	0	0	0	2.37118
ZC3H12A	0	0	0	2.32989
CD83	0	0	0	2.30446
CDHR5	0	0	0	2.25488
EGR4	0	0	0	2.25488
FAM35DP	0	0	0	2.25488
NLGN4Y-AS1	0	0	0	2.25488
LGALS2	0	0	0	2.25224
LOC730091	0	0	0	2.24492
CSRNP1	0	0	0	2.21479
KRT17	0	0	0	2.21274
LRP4-AS1	0	0	0	2.21274
CMKLR1	0	0	0	2.19097
IRF1	0	0	0	2.17387
IL6	0	0	0	2.17255
MIR193A	0	0	0	2.10971
LOC283788	0	0	0	2.09688
CXCL6	0	0	0	2.08411
HEPHL1	0	0	0	2.08411
KIF4B	0	0	0	2.08411
NLRC4	0	0	0	2.08411
SMKR1	0	0	0	2.08411
SNORD69	0	0	0	2.08411
SNORD81	0	0	0	2.08411
SPON2	0	0	0	2.08411
SYT16	0	0	0	2.08411
CEBPD	0	0	0	2.0694
ACE2	0	0	0	2.04622
ADRB3	0	0	0	2.04622
ASCL5	0	0	0	2.04622
C16orf96	0	0	0	2.04622
C3	0	0	0	2.04622
C6orf165	0	0	0	2.04622
CCL17	0	0	0	2.04622
CDH10	0	0	0	2.04622
CEACAM7	0	0	0	2.04622
CHRNA6	0	0	0	2.04622
CLDN6	0	0	0	2.04622
CPB2-AS1	0	0	0	2.04622
CPO	0	0	0	2.04622
CPVL	0	0	0	2.04622
CXorf65	0	0	0	2.04622
CYSLTR2	0	0	0	2.04622
CYTH4	0	0	0	2.04622
FAM19A3	0	0	0	2.04622
FLJ38576	0	0	0	2.04622
FMOD	0	0	0	2.04622
GBP1P1	0	0	0	2.04622
GJA3	0	0	0	2.04622
HSD17B6	0	0	0	2.04622
INHBE	0	0	0	2.04622
KCNJ1	0	0	0	2.04622
LINC00310	0	0	0	2.04622
LOC100131551	0	0	0	2.04622
LOC100292680	0	0	0	2.04622
LOC440896	0	0	0	2.04622
MEIS1-AS3	0	0	0	2.04622
MIR181B1	0	0	0	2.04622
MIR3192	0	0	0	2.04622
MIRLET7G	0	0	0	2.04622
NCF2	0	0	0	2.04622
NPFFR2	0	0	0	2.04622
OOEP	0	0	0	2.04622
PARP8	0	0	0	2.04622
PCDHA8	0	0	0	2.04622
PHEX-AS1	0	0	0	2.04622
RAB25	0	0	0	2.04622
RPS16P5	0	0	0	2.04622
RUNX2	0	0	0	2.04622
SEZ6	0	0	0	2.04622
SLC17A7	0	0	0	2.04622
SLC22A13	0	0	0	2.04622
SNORA69	0	0	0	2.04622
SPOCK3	0	0	0	2.04622
TCEAL5	0	0	0	2.04622
TG	0	0	0	2.04622
TMEM89	0	0	0	2.04622
TMPRSS13	0	0	0	2.04622
TNFRSF18	0	0	0	2.04622
VSNL1	0	0	0	2.04622
WDR11-AS1	0	0	0	2.04622
KCNF1	0	0	0	2.00993
SYN1	0	0	0	2.00993
CLDN1	0	0	0	2.00227
HS6ST2	0	0	0	1.97089
SYCP2	0	0	0	1.97089
MIR21	0	0	0	1.96123
IER3	0	0	0	1.95726
VCAM1	0	0	0	1.93736
RASD1	0	0	0	1.9312
AOC3	0	0	0	1.89039
CLEC1B	0	0	0	1.89039
LRRC66	0	0	0	1.89039
MAK	0	0	0	1.89039
EGR3	0	0	0	1.86467
NR4A2	0	0	0	1.86177
CXCR7	0	0	0	1.83459
IGSF22	0	0	0	1.83284
IRS4	0	0	0	1.83284
KCNQ4	0	0	0	1.83284
RPS26P11	0	0	0	1.83284
SLCO1C1	0	0	0	1.83284
SNORA76	0	0	0	1.83284
TSIX	0	0	0	1.83284
IER2	0	0	0	1.78519
TIFA	0	0	0	1.74083
KLF10	0	0	0	1.7143
S100A3	0	0	0	1.70168
C2CD4A	0	0	0	1.70144
PCDHB18	0	0	0	1.6958
JAM2	0	0	0	1.68699
C3orf70	0	0	0	1.68017
LOC148709	0	0	0	1.68017
ARNT2	0	0	0	1.66656
CHRNB2	0	0	0	1.66656
DHDH	0	0	0	1.66656
FXYD6	0	0	0	1.66656
HOXC5	0	0	0	1.66656
LOC643770	0	0	0	1.66656
LRRC19	0	0	0	1.66656
MSH5	0	0	0	1.66656
PIR-FIGF	0	0	0	1.66656
PPP1R36	0	0	0	1.66656
RGMA	0	0	0	1.66656
ST20-MTHFS	0	0	0	1.66656
TTC29	0	0	0	1.66656
ZNF560	0	0	0	1.66656
ABCA12	0	0	0	1.62612
ADAM28	0	0	0	1.62612
ADAMTS19	0	0	0	1.62612
AKNAD1	0	0	0	1.62612
ANGPTL5	0	0	0	1.62612
ANKRD26P1	0	0	0	1.62612
ANKRD26P3	0	0	0	1.62612
C1orf111	0	0	0	1.62612
C8orf31	0	0	0	1.62612
C9orf50	0	0	0	1.62612
CACNA1G	0	0	0	1.62612
CALR3	0	0	0	1.62612
CD1D	0	0	0	1.62612
CHMP4C	0	0	0	1.62612
CHRM5	0	0	0	1.62612
CITED1	0	0	0	1.62612
COL23A1	0	0	0	1.62612
CTXN2	0	0	0	1.62612
CXCR6	0	0	0	1.62612
CXorf57	0	0	0	1.62612
CXXC4	0	0	0	1.62612
CYP1A2	0	0	0	1.62612
CYS1	0	0	0	1.62612
DBIL5P2	0	0	0	1.62612
DCAF12L2	0	0	0	1.62612
DIRC3	0	0	0	1.62612
DMBT1	0	0	0	1.62612
DNAH12	0	0	0	1.62612
DOC2GP	0	0	0	1.62612
ELOVL7	0	0	0	1.62612
EXD1	0	0	0	1.62612
EXOC3L4	0	0	0	1.62612
FAM134B	0	0	0	1.62612
FAM180B	0	0	0	1.62612
FAM19A5	0	0	0	1.62612
FGD5P1	0	0	0	1.62612
FGF13	0	0	0	1.62612
FGF9	0	0	0	1.62612
FRMD7	0	0	0	1.62612
FRMPD2	0	0	0	1.62612
GALNTL6	0	0	0	1.62612
GPR142	0	0	0	1.62612
GRM7	0	0	0	1.62612
GUCY2F	0	0	0	1.62612
HAS2-AS1	0	0	0	1.62612
HIST1H4A	0	0	0	1.62612
HIST1H4L	0	0	0	1.62612
HK3	0	0	0	1.62612
HORMAD1	0	0	0	1.62612
HOXB13	0	0	0	1.62612
HRK	0	0	0	1.62612
IAPP	0	0	0	1.62612
IFIT1B	0	0	0	1.62612
ITIH2	0	0	0	1.62612
KCNA6	0	0	0	1.62612
KL	0	0	0	1.62612
KLF1	0	0	0	1.62612
KLHL31	0	0	0	1.62612
LGI2	0	0	0	1.62612
LINC00189	0	0	0	1.62612
LINC00240	0	0	0	1.62612
LINC00303	0	0	0	1.62612
LINC00313	0	0	0	1.62612
LINC00619	0	0	0	1.62612
LINC00628	0	0	0	1.62612
LINC00636	0	0	0	1.62612
LINC00696	0	0	0	1.62612
LINC00853	0	0	0	1.62612
LOC100129480	0	0	0	1.62612
LOC100131060	0	0	0	1.62612
LOC152225	0	0	0	1.62612
LOC157381	0	0	0	1.62612
LOC255167	0	0	0	1.62612
LOC284648	0	0	0	1.62612
LOC339666	0	0	0	1.62612
LOC400548	0	0	0	1.62612
LOC400684	0	0	0	1.62612
LOC441666	0	0	0	1.62612
LOC494141	0	0	0	1.62612
LOC646938	0	0	0	1.62612
LOC650293	0	0	0	1.62612
LOC729950	0	0	0	1.62612
LRP2	0	0	0	1.62612
MAGEB10	0	0	0	1.62612
MAL2	0	0	0	1.62612
MFAP5	0	0	0	1.62612
MIP	0	0	0	1.62612
MIR1249	0	0	0	1.62612
MIR1538	0	0	0	1.62612
MIR195	0	0	0	1.62612
MIR3065	0	0	0	1.62612
MIR3125	0	0	0	1.62612
MIR3200	0	0	0	1.62612
MIR4273	0	0	0	1.62612
MIR548C	0	0	0	1.62612
MIR765	0	0	0	1.62612
MYL2	0	0	0	1.62612
PARVG	0	0	0	1.62612
PCDHA2	0	0	0	1.62612
PHACTR3	0	0	0	1.62612
PNCK	0	0	0	1.62612
POU4F3	0	0	0	1.62612
PRKCB	0	0	0	1.62612
PRR15L	0	0	0	1.62612
PRSS33	0	0	0	1.62612
PTPN7	0	0	0	1.62612
RCAN2	0	0	0	1.62612
RFPL3S	0	0	0	1.62612
RIMBP2	0	0	0	1.62612
RNASEH2B-AS1	0	0	0	1.62612
RNF183	0	0	0	1.62612
ROS1	0	0	0	1.62612
SCARNA8	0	0	0	1.62612
SGCD	0	0	0	1.62612
SH2D4B	0	0	0	1.62612
SLC15A1	0	0	0	1.62612
SLC17A3	0	0	0	1.62612
SLC7A10	0	0	0	1.62612
SLC8A3	0	0	0	1.62612
SLCO2B1	0	0	0	1.62612
SNORA29	0	0	0	1.62612
SNORA48	0	0	0	1.62612
SNORA74B	0	0	0	1.62612
SNORD124	0	0	0	1.62612
SNORD4A	0	0	0	1.62612
SNORD51	0	0	0	1.62612
SPANXA2-OT1	0	0	0	1.62612
SRRM4	0	0	0	1.62612
ST13P4	0	0	0	1.62612
SULT1A2	0	0	0	1.62612
TAS2R19	0	0	0	1.62612
TBX2	0	0	0	1.62612
TGM4	0	0	0	1.62612
TOP1P1	0	0	0	1.62612
TPH1	0	0	0	1.62612
TPTE2P1	0	0	0	1.62612
TRIM50	0	0	0	1.62612
TRIM58	0	0	0	1.62612
UCP1	0	0	0	1.62612
VWA8-AS1	0	0	0	1.62612
XIST	0	0	0	1.62612
XKR4	0	0	0	1.62612
ZNF833P	0	0	0	1.62612
RPSAP58	0	0	0	1.61814
PDZD4	0	0	0	1.59128
SNORD44	0	0	0	1.59128
LINC00167	0	0	0	1.56101
SCGB3A1	0	0	0	1.56101
STK33	0	0	0	1.56101
LOC100190986	0	0	0	1.55111
MT1M	0	0	0	1.53057
PITX2	0	0	0	1.52821
C8orf4	0	0	0	1.52378
ACTN2	0	0	0	1.5094
C20orf201	0	0	0	1.5094
DUXA	0	0	0	1.5094
EIF4EBP3	0	0	0	1.5094
IL10RA	0	0	0	1.5094
LINC00565	0	0	0	1.5094
LOC100130417	0	0	0	1.5094
MIR4519	0	0	0	1.5094
WTH3DI	0	0	0	1.5094
2013-09-04	0	0	0	1.49684
DUSP5	0	0	0	1.49262
FERMT1	0	0	0	1.48403
SCN4B	0	0	0	1.48403
ZFX-AS1	0	0	0	1.48403
SDC4	0	0	0	1.4751
SIK1	0	0	0	1.47377
BRE-AS1	0	0	0	1.46112
PPP1R15A	0	0	0	1.4542
KCNJ2	0	0	0	1.44487
BHLHE40	0	0	0	1.43532
MIR155HG	0	0	0	1.43438
S100A4	0	0	0	1.43014
ATP6V1B1	0	0	0	1.42296
CYP2B7P1	0	0	0	1.42296
LIF	0	0	0	1.42296
SRCIN1	0	0	0	1.42296
LOC284454	0	0	0	1.41469
INPP5J	0	0	0	1.40245
LNP1	0	0	0	1.40245
B3GALT2	0	0	0	1.40151
BCHE	0	0	0	1.40151
C15orf27	0	0	0	1.40151
C2orf50	0	0	0	1.40151
C8orf46	0	0	0	1.40151
CALHM1	0	0	0	1.40151
CECR5-AS1	0	0	0	1.40151
CLCA2	0	0	0	1.40151
EPDR1	0	0	0	1.40151
FAM162B	0	0	0	1.40151
GCK	0	0	0	1.40151
GPR83	0	0	0	1.40151
HAS1	0	0	0	1.40151
IGDCC3	0	0	0	1.40151
IL7	0	0	0	1.40151
LOC100133161	0	0	0	1.40151
MED12L	0	0	0	1.40151
MIR3186	0	0	0	1.40151
MRPL23-AS1	0	0	0	1.40151
MYADML2	0	0	0	1.40151
NRXN2	0	0	0	1.40151
PARM1	0	0	0	1.40151
PGM5-AS1	0	0	0	1.40151
PIFO	0	0	0	1.40151
POU3F1	0	0	0	1.40151
RNASEK-C17orf49	0	0	0	1.40151
SCIMP	0	0	0	1.40151
SERPINC1	0	0	0	1.40151
SERPINE3	0	0	0	1.40151
SLC2A4	0	0	0	1.40151
SLC5A9	0	0	0	1.40151
SNORD50A	0	0	0	1.40151
SNORD99	0	0	0	1.40151
TEX29	0	0	0	1.40151
TMEM233	0	0	0	1.39027
CCT6B	0	0	0	1.3769
IER5	0	0	0	1.37345
CXCL5	0	0	0	1.36817
FLJ22184	0	0	0	1.36817
LINC00277	0	0	0	1.35957
DNM1P46	0	0	0	1.3352
TLR2	0	0	0	1.33031
TMEM56	0	0	0	1.33031
SH3BGR	0	0	0	1.32225
ATP6AP1L	0	0	0	1.31568
CDH6	0	0	0	1.31568
CSNK1G2-AS1	0	0	0	1.31568
DDX11L1	0	0	0	1.31568
EPYC	0	0	0	1.31568
HIST1H2AK	0	0	0	1.31568
IGSF23	0	0	0	1.31568
LOC643339	0	0	0	1.31568
LUZP2	0	0	0	1.31568
MIR3189	0	0	0	1.31568
MRVI1-AS1	0	0	0	1.31568
MYO15A	0	0	0	1.31568
PADI1	0	0	0	1.31568
SNORA68	0	0	0	1.31568
TF	0	0	0	1.31568
WNT10B	0	0	0	1.31568
PPP5D1	0	0	0	1.31539
GALNT15	0	0	0	1.30258
C10orf55	0	0	0	1.29136
FLJ34208	0	0	0	1.28139
ACRV1	0	0	0	1.27028
AKAP3	0	0	0	1.27028
ANKRD20A4	0	0	0	1.27028
BREA2	0	0	0	1.27028
CDK18	0	0	0	1.27028
FAM228A	0	0	0	1.27028
LEKR1	0	0	0	1.27028
LOC389634	0	0	0	1.27028
LRRN4CL	0	0	0	1.27028
SHBG	0	0	0	1.27028
CD160	0	0	0	1.24218
HAAO	0	0	0	1.24218
MIR219-1	0	0	0	1.24218
OIT3	0	0	0	1.24218
TMEM253	0	0	0	1.24218
VCAN	0	0	0	1.24218
CCRN4L	0	0	0	1.24175
GJA5	0	0	0	1.23308
GEM	0	0	0	1.23057
TTC36	0	0	0	1.22748
EGR2	0	0	0	1.21568
SKOR1	0	0	0	1.20922
TCHH	0	0	0	1.20922
PHLDA1	0	0	0	1.20067
CCND2	0	0	0	1.19973
H19	0	0	0	1.19874
PGBD4	0	0	0	1.19182
LOC643542	0	0	0	1.17845
CITED4	0	0	0	1.17442
EFNA1	0	0	0	1.15579
MSX1	0	0	0	1.15157
ZNF774	0	0	0	1.15086
KLF4	0	0	0	1.12579
B4GALNT1	0	0	0	1.11774
TMEM178A	0	0	0	1.11683
ACRBP	0	0	0	1.116
FOXS1	0	0	0	1.116
LOC399815	0	0	0	1.11336
SNORD97	0	0	0	1.11336
EBF3	0	0	0	1.11233
PNMAL2	0	0	0	1.11233
XYLT1	0	0	0	1.11233
FOXC2	0	0	0	1.1123
KIF1A	0	0	0	1.11105
AGPHD1	0	0	0	1.1094
NBPF7	0	0	0	1.1094
SNORA31	0	0	0	1.1094
THEM5	0	0	0	1.1094
PLK2	0	0	0	1.10832
CHGB	0	0	0	1.1072
MIR1914	0	0	0	1.1072
MIRLET7I	0	0	0	1.1072
PLAU	0	0	0	1.10504
ADORA3	0	0	0	1.10413
CD101	0	0	0	1.10413
GAS2	0	0	0	1.10413
KCNE3	0	0	0	1.10413
C9orf152	0	0	0	1.09952
FAM19A2	0	0	0	1.09952
FAM66D	0	0	0	1.09952
GAS1	0	0	0	1.09952
LOC149134	0	0	0	1.09952
MYB	0	0	0	1.09952
PAG1	0	0	0	1.09952
PTCHD2	0	0	0	1.09952
SNHG9	0	0	0	1.09952
AMICA1	0	0	0	1.09185
BCMO1	0	0	0	1.09185
C8orf47	0	0	0	1.09185
C9orf66	0	0	0	1.09185
CYP2E1	0	0	0	1.09185
EPCAM	0	0	0	1.09185
FOXL2	0	0	0	1.09185
KCNG1	0	0	0	1.09185
LOC284950	0	0	0	1.09185
MIR636	0	0	0	1.09185
MS4A4A	0	0	0	1.09185
NAPSA	0	0	0	1.09185
PDZK1	0	0	0	1.09185
PTK6	0	0	0	1.09185
SKAP1	0	0	0	1.09185
SNORD63	0	0	0	1.09185
STAR	0	0	0	1.09185
TMEM151B	0	0	0	1.09185
TSGA10	0	0	0	1.09185
WDR63	0	0	0	1.09185
ZMIZ1-AS1	0	0	0	1.09185
CYR61	0	0	0	1.08918
SYTL3	0	0	0	1.08685
ACSM2B	0	0	0	1.07655
ADRA2A	0	0	0	1.07655
AGAP4	0	0	0	1.07655
ALG1L2	0	0	0	1.07655
ANKRD7	0	0	0	1.07655
ARL14	0	0	0	1.07655
ASB11	0	0	0	1.07655
C20orf144	0	0	0	1.07655
CYP2F1	0	0	0	1.07655
DLEU7	0	0	0	1.07655
DRD4	0	0	0	1.07655
ERVFRD-1	0	0	0	1.07655
FAM45B	0	0	0	1.07655
FER1L5	0	0	0	1.07655
FITM1	0	0	0	1.07655
GFAP	0	0	0	1.07655
GPR112	0	0	0	1.07655
GPR98	0	0	0	1.07655
GRM2	0	0	0	1.07655
HESX1	0	0	0	1.07655
HGF	0	0	0	1.07655
HIST1H2BE	0	0	0	1.07655
HIST1H4C	0	0	0	1.07655
HSPB7	0	0	0	1.07655
HTT-AS1	0	0	0	1.07655
HYPK	0	0	0	1.07655
IKZF1	0	0	0	1.07655
LHB	0	0	0	1.07655
LINC00615	0	0	0	1.07655
LOC100134259	0	0	0	1.07655
LOC100507003	0	0	0	1.07655
LOC284009	0	0	0	1.07655
MAFA	0	0	0	1.07655
MIR4258	0	0	0	1.07655
MIR4326	0	0	0	1.07655
MIR656	0	0	0	1.07655
MSH4	0	0	0	1.07655
NAIP	0	0	0	1.07655
NDP	0	0	0	1.07655
NELL2	0	0	0	1.07655
PRRG4	0	0	0	1.07655
SIGLEC14	0	0	0	1.07655
TLR9	0	0	0	1.07655
TNFRSF9	0	0	0	1.07655
TTC9B	0	0	0	1.07655
VN1R1	0	0	0	1.07655
ZNF705A	0	0	0	1.07655
FOXF1	0	0	0	1.07585
ARHGEF5	0	0	0	1.06747
PMAIP1	0	0	0	1.06656
MOBP	0	0	0	1.05674
DNM3OS	0	0	0	1.05472
SGK1	0	0	0	1.0485
MIR196B	0	0	0	1.03491
AADAC	0	0	0	1.03098
ACOT6	0	0	0	1.03098
ACTA1	0	0	0	1.03098
ADAM2	0	0	0	1.03098
ADAMTS14	0	0	0	1.03098
ADAMTSL3	0	0	0	1.03098
ADH7	0	0	0	1.03098
ADORA1	0	0	0	1.03098
AGBL2	0	0	0	1.03098
ALB	0	0	0	1.03098
ALDH1L1	0	0	0	1.03098
ALMS1P	0	0	0	1.03098
ANKHD1-EIF4EBP3	0	0	0	1.03098
ANP32AP1	0	0	0	1.03098
AP3B2	0	0	0	1.03098
APOBEC3H	0	0	0	1.03098
APOH	0	0	0	1.03098
ARHGAP40	0	0	0	1.03098
ARL2-SNX15	0	0	0	1.03098
ARRDC5	0	0	0	1.03098
ATP10B	0	0	0	1.03098
ATP1B2	0	0	0	1.03098
B3GNT3	0	0	0	1.03098
B4GALNT2	0	0	0	1.03098
BARHL1	0	0	0	1.03098
BCL2L14	0	0	0	1.03098
BCORP1	0	0	0	1.03098
BEND5	0	0	0	1.03098
BLK	0	0	0	1.03098
BMP7	0	0	0	1.03098
BOLL	0	0	0	1.03098
C11orf93	0	0	0	1.03098
C12orf71	0	0	0	1.03098
C17orf61-PLSCR3	0	0	0	1.03098
C19orf45	0	0	0	1.03098
C1orf105	0	0	0	1.03098
C2orf73	0	0	0	1.03098
C4orf22	0	0	0	1.03098
C4orf26	0	0	0	1.03098
C6orf58	0	0	0	1.03098
C6orf99	0	0	0	1.03098
C7	0	0	0	1.03098
C7orf71	0	0	0	1.03098
C9	0	0	0	1.03098
C9orf170	0	0	0	1.03098
C9orf84	0	0	0	1.03098
CA8	0	0	0	1.03098
CACNA1S	0	0	0	1.03098
CALB2	0	0	0	1.03098
CAMK1G	0	0	0	1.03098
CBLN1	0	0	0	1.03098
CCDC108	0	0	0	1.03098
CCDC144C	0	0	0	1.03098
CCDC74B-AS1	0	0	0	1.03098
CCL16	0	0	0	1.03098
CCR4	0	0	0	1.03098
CD28	0	0	0	1.03098
CD72	0	0	0	1.03098
CD84	0	0	0	1.03098
CEACAM8	0	0	0	1.03098
CFTR	0	0	0	1.03098
CHRNA9	0	0	0	1.03098
CHST13	0	0	0	1.03098
CLDN19	0	0	0	1.03098
CMA1	0	0	0	1.03098
CNBD2	0	0	0	1.03098
CNGA3	0	0	0	1.03098
CNTNAP5	0	0	0	1.03098
COL19A1	0	0	0	1.03098
COL9A1	0	0	0	1.03098
CPB2	0	0	0	1.03098
CRB3	0	0	0	1.03098
CRYBA1	0	0	0	1.03098
CRYGB	0	0	0	1.03098
CSMD1	0	0	0	1.03098
CTAG2	0	0	0	1.03098
CTAGE6P	0	0	0	1.03098
CTXN3	0	0	0	1.03098
CYP26B1	0	0	0	1.03098
CYP4F2	0	0	0	1.03098
CYP4F24P	0	0	0	1.03098
CYP4F30P	0	0	0	1.03098
DACT3-AS1	0	0	0	1.03098
DAO	0	0	0	1.03098
DGCR9	0	0	0	1.03098
DGKB	0	0	0	1.03098
DNAJB8	0	0	0	1.03098
DNM1P35	0	0	0	1.03098
DQX1	0	0	0	1.03098
DSCAML1	0	0	0	1.03098
DSG2	0	0	0	1.03098
ELAVL3	0	0	0	1.03098
EMX1	0	0	0	1.03098
EPHA8	0	0	0	1.03098
FAM163A	0	0	0	1.03098
FAM183A	0	0	0	1.03098
FAM43B	0	0	0	1.03098
FAM5B	0	0	0	1.03098
FAM66E	0	0	0	1.03098
FAM83F	0	0	0	1.03098
FAM84A	0	0	0	1.03098
FAM90A25P	0	0	0	1.03098
FCGR3B	0	0	0	1.03098
FCRL5	0	0	0	1.03098
FLJ12825	0	0	0	1.03098
FOXD4L1	0	0	0	1.03098
FUT7	0	0	0	1.03098
GAL3ST2	0	0	0	1.03098
GCNT4	0	0	0	1.03098
GDNF	0	0	0	1.03098
GFI1B	0	0	0	1.03098
GJA9-MYCBP	0	0	0	1.03098
GJB5	0	0	0	1.03098
GLIS1	0	0	0	1.03098
GLRA1	0	0	0	1.03098
GLRA4	0	0	0	1.03098
GNAO1	0	0	0	1.03098
GNAT1	0	0	0	1.03098
GNG4	0	0	0	1.03098
GNG8	0	0	0	1.03098
GOLT1A	0	0	0	1.03098
GPR26	0	0	0	1.03098
GPR45	0	0	0	1.03098
GRM6	0	0	0	1.03098
GSG1	0	0	0	1.03098
GSTTP2	0	0	0	1.03098
GXYLT2	0	0	0	1.03098
HAND1	0	0	0	1.03098
HAND2	0	0	0	1.03098
HAVCR2	0	0	0	1.03098
HCG26	0	0	0	1.03098
HIST1H2AL	0	0	0	1.03098
HIST3H3	0	0	0	1.03098
HLF	0	0	0	1.03098
HMP19	0	0	0	1.03098
HPCAL4	0	0	0	1.03098
HPGDS	0	0	0	1.03098
HS3ST6	0	0	0	1.03098
IFNL4	0	0	0	1.03098
IL2RG	0	0	0	1.03098
IRX2	0	0	0	1.03098
ISLR	0	0	0	1.03098
ISM1	0	0	0	1.03098
ISX	0	0	0	1.03098
ITGA8	0	0	0	1.03098
ITIH6	0	0	0	1.03098
KC6	0	0	0	1.03098
KCNA10	0	0	0	1.03098
KCNK5	0	0	0	1.03098
KCNQ2	0	0	0	1.03098
KLF14	0	0	0	1.03098
KLK11	0	0	0	1.03098
KNG1	0	0	0	1.03098
KRT8P41	0	0	0	1.03098
KRTAP5-7	0	0	0	1.03098
LCP2	0	0	0	1.03098
LCT	0	0	0	1.03098
LEMD1-AS1	0	0	0	1.03098
LINC00092	0	0	0	1.03098
LINC00239	0	0	0	1.03098
LINC00304	0	0	0	1.03098
LINC00319	0	0	0	1.03098
LIPF	0	0	0	1.03098
LMX1A	0	0	0	1.03098
LOC100128554	0	0	0	1.03098
LOC100128770	0	0	0	1.03098
LOC100130275	0	0	0	1.03098
LOC100133669	0	0	0	1.03098
LOC100134317	0	0	0	1.03098
LOC100240735	0	0	0	1.03098
LOC100287846	0	0	0	1.03098
LOC100288814	0	0	0	1.03098
LOC100289187	0	0	0	1.03098
LOC100289509	0	0	0	1.03098
LOC100302640	0	0	0	1.03098
LOC100505718	0	0	0	1.03098
LOC100505841	0	0	0	1.03098
LOC100506035	0	0	0	1.03098
LOC100506305	0	0	0	1.03098
LOC100506688	0	0	0	1.03098
LOC283194	0	0	0	1.03098
LOC284578	0	0	0	1.03098
LOC399715	0	0	0	1.03098
LOC400685	0	0	0	1.03098
LOC401010	0	0	0	1.03098
LOC643387	0	0	0	1.03098
LOC653712	0	0	0	1.03098
LOC729059	0	0	0	1.03098
LONRF2	0	0	0	1.03098
LPPR5	0	0	0	1.03098
LRRC10B	0	0	0	1.03098
LRRC55	0	0	0	1.03098
LTF	0	0	0	1.03098
LY6G6D	0	0	0	1.03098
LZTS1	0	0	0	1.03098
MARK2P9	0	0	0	1.03098
MEF2B	0	0	0	1.03098
MIR136	0	0	0	1.03098
MIR191	0	0	0	1.03098
MIR1915	0	0	0	1.03098
MIR197	0	0	0	1.03098
MIR302C	0	0	0	1.03098
MIR3117	0	0	0	1.03098
MIR3175	0	0	0	1.03098
MIR3177	0	0	0	1.03098
MIR3178	0	0	0	1.03098
MIR3180-4	0	0	0	1.03098
MIR320B2	0	0	0	1.03098
MIR331	0	0	0	1.03098
MIR33A	0	0	0	1.03098
MIR3613	0	0	0	1.03098
MIR3682	0	0	0	1.03098
MIR374B	0	0	0	1.03098
MIR433	0	0	0	1.03098
MIR4420	0	0	0	1.03098
MIR4449	0	0	0	1.03098
MIR4529	0	0	0	1.03098
MIR4648	0	0	0	1.03098
MIR4659A	0	0	0	1.03098
MIR4742	0	0	0	1.03098
MIR4749	0	0	0	1.03098
MIR486	0	0	0	1.03098
MIR548D1	0	0	0	1.03098
MIR554	0	0	0	1.03098
MIR555	0	0	0	1.03098
MIR564	0	0	0	1.03098
MIR627	0	0	0	1.03098
MIR644A	0	0	0	1.03098
MIR659	0	0	0	1.03098
MMP23B	0	0	0	1.03098
MOGAT1	0	0	0	1.03098
MPO	0	0	0	1.03098
MPPED2	0	0	0	1.03098
MSLN	0	0	0	1.03098
MT1H	0	0	0	1.03098
MTMR8	0	0	0	1.03098
MTUS2	0	0	0	1.03098
MYBPC3	0	0	0	1.03098
MYPN	0	0	0	1.03098
NCAM1	0	0	0	1.03098
NCR1	0	0	0	1.03098
NCRUPAR	0	0	0	1.03098
NDST4	0	0	0	1.03098
NKX3-2	0	0	0	1.03098
NLRP6	0	0	0	1.03098
NMUR1	0	0	0	1.03098
NOL4	0	0	0	1.03098
NPC1L1	0	0	0	1.03098
OPN5	0	0	0	1.03098
OPRM1	0	0	0	1.03098
OR2C1	0	0	0	1.03098
OR5K2	0	0	0	1.03098
OSR1	0	0	0	1.03098
P2RX1	0	0	0	1.03098
PASD1	0	0	0	1.03098
PCDHA5	0	0	0	1.03098
PDZK1IP1	0	0	0	1.03098
PGA5	0	0	0	1.03098
PKD1L2	0	0	0	1.03098
PLEKHS1	0	0	0	1.03098
PM20D1	0	0	0	1.03098
PNMA5	0	0	0	1.03098
POM121L1P	0	0	0	1.03098
POM121L8P	0	0	0	1.03098
PPIAL4G	0	0	0	1.03098
PRB2	0	0	0	1.03098
PRCD	0	0	0	1.03098
PRDM12	0	0	0	1.03098
PRDM16	0	0	0	1.03098
PRR23C	0	0	0	1.03098
PRSS30P	0	0	0	1.03098
PRSS50	0	0	0	1.03098
PSD2	0	0	0	1.03098
PTH2	0	0	0	1.03098
RASSF10	0	0	0	1.03098
REREP3	0	0	0	1.03098
RGS22	0	0	0	1.03098
RIMS4	0	0	0	1.03098
RNU11	0	0	0	1.03098
RUNX3	0	0	0	1.03098
RXRG	0	0	0	1.03098
RYR2	0	0	0	1.03098
S100A14	0	0	0	1.03098
S100B	0	0	0	1.03098
SCARNA27	0	0	0	1.03098
SCARNA9L	0	0	0	1.03098
SCT	0	0	0	1.03098
SCTR	0	0	0	1.03098
SEC14L5	0	0	0	1.03098
SIGLEC1	0	0	0	1.03098
SIGLEC11	0	0	0	1.03098
SLC13A3	0	0	0	1.03098
SLC17A8	0	0	0	1.03098
SLC1A3	0	0	0	1.03098
SLC24A3	0	0	0	1.03098
SLC27A6	0	0	0	1.03098
SLC35F4	0	0	0	1.03098
SLC52A3	0	0	0	1.03098
SLC6A19	0	0	0	1.03098
SLC8A2	0	0	0	1.03098
SLC9C2	0	0	0	1.03098
SLCO4C1	0	0	0	1.03098
SMTNL2	0	0	0	1.03098
SNORA2B	0	0	0	1.03098
SNORA38	0	0	0	1.03098
SNORA55	0	0	0	1.03098
SNORD116-28	0	0	0	1.03098
SNORD12C	0	0	0	1.03098
SNORD67	0	0	0	1.03098
SOX14	0	0	0	1.03098
SP9	0	0	0	1.03098
SPATA31C2	0	0	0	1.03098
SPATA31E1	0	0	0	1.03098
SPINK4	0	0	0	1.03098
SRD5A2	0	0	0	1.03098
SRGAP3	0	0	0	1.03098
STAP1	0	0	0	1.03098
STARD6	0	0	0	1.03098
SULT2B1	0	0	0	1.03098
TAGAP	0	0	0	1.03098
TAGLN3	0	0	0	1.03098
TBC1D3P1-DHX40P1	0	0	0	1.03098
TCEAL6	0	0	0	1.03098
TDRD12	0	0	0	1.03098
TEKT4	0	0	0	1.03098
TEKT5	0	0	0	1.03098
THEGL	0	0	0	1.03098
THPO	0	0	0	1.03098
TIAF1	0	0	0	1.03098
TINCR	0	0	0	1.03098
TLR8-AS1	0	0	0	1.03098
TMC5	0	0	0	1.03098
TMEM119	0	0	0	1.03098
TMEM125	0	0	0	1.03098
TMEM176B	0	0	0	1.03098
TMEM198	0	0	0	1.03098
TMPRSS11D	0	0	0	1.03098
TNNI3	0	0	0	1.03098
TRABD2A	0	0	0	1.03098
TSPAN16	0	0	0	1.03098
TSPAN32	0	0	0	1.03098
TSPO2	0	0	0	1.03098
TULP1	0	0	0	1.03098
UPK1B	0	0	0	1.03098
USH1G	0	0	0	1.03098
USP17L7	0	0	0	1.03098
VSTM5	0	0	0	1.03098
VWA3A	0	0	0	1.03098
WFDC3	0	0	0	1.03098
WNK2	0	0	0	1.03098
WNT16	0	0	0	1.03098
WNT7A	0	0	0	1.03098
XKR7	0	0	0	1.03098
ZBP1	0	0	0	1.03098
ZCCHC5	0	0	0	1.03098
ZHX1-C8ORF76	0	0	0	1.03098
ZIC4	0	0	0	1.03098
ZNF204P	0	0	0	1.03098
ZNF503-AS1	0	0	0	1.03098
ZNF716	0	0	0	1.03098
ZRANB2-AS2	0	0	0	1.03098
ZSCAN1	0	0	0	1.03098
CCDC62	0	0	0	1.02968
DLG5-AS1	0	0	0	1.02968
LOC100268168	0	0	0	1.02968
CDK20	0	0	0	1.01769
FCN3	0	0	0	1.01769
RAB42	0	0	0	1.01769
CX3CL1	0	0	0	1.01643
KLF6	0	0	0	1.01458
AGAP11	0	0	0	1.00216
ASAH2B	0	0	0	1.00216
FBXO39	0	0	0	1.00216
NIPAL1	0	0	0	1.00216
SCARNA9	0	0	0	1.00216
ZNF90	0	0	0	1.00216
MRPL54	0	0	0	-1.00009
RPL27A	0	0	0	-1.00267
ASAH2	0	0	0	-1.00771
C4orf19	0	0	0	-1.00771
FAM57B	0	0	0	-1.00771
LOC389247	0	0	0	-1.00771
PCDHB19P	0	0	0	-1.00771
HIST1H2BD	0	0	0	-1.01099
KCNS1	0	0	0	-1.01099
LOC100133331	0	0	0	-1.0137
ETV4	0	0	0	-1.0165
ZNF493	0	0	0	-1.01932
CCDC65	0	0	0	-1.03263
HAP1	0	0	0	-1.03263
KCNJ13	0	0	0	-1.03263
LOC441081	0	0	0	-1.03263
NAALAD2	0	0	0	-1.03263
SNORA24	0	0	0	-1.03263
TTC18	0	0	0	-1.03263
MRPS24	0	0	0	-1.0392
SNORD74	0	0	0	-1.04171
LOC100130894	0	0	0	-1.04278
ENO4	0	0	0	-1.05831
LOC100506599	0	0	0	-1.05831
PDGFRA	0	0	0	-1.05831
TSSK2	0	0	0	-1.05831
ADRB1	0	0	0	-1.06034
ANKRD19P	0	0	0	-1.06934
ATP8B5P	0	0	0	-1.06934
BANK1	0	0	0	-1.06934
C11orf42	0	0	0	-1.06934
GTF2IRD2	0	0	0	-1.06934
HLA-DMB	0	0	0	-1.06934
LDHAL6B	0	0	0	-1.06934
MIR3677	0	0	0	-1.06934
OLFM1	0	0	0	-1.06934
SPATA9	0	0	0	-1.06934
ST14	0	0	0	-1.06934
CHAD	0	0	0	-1.06978
SNORD22	0	0	0	-1.06978
HOXA6	0	0	0	-1.07842
ERP27	0	0	0	-1.08254
YPEL4	0	0	0	-1.08254
ZNF404	0	0	0	-1.08254
LOC401052	0	0	0	-1.09055
IFI44L	0	0	0	-1.10747
TMEM158	0	0	0	-1.10944
LOC100129917	0	0	0	-1.1106
ARMC12	0	0	0	-1.11428
CDHR2	0	0	0	-1.11428
IQCD	0	0	0	-1.11428
LOC100288974	0	0	0	-1.11428
EPB41L4B	0	0	0	-1.12627
APCDD1L-AS1	0	0	0	-1.12884
FCRL6	0	0	0	-1.12884
KIF5A	0	0	0	-1.12884
LOC257358	0	0	0	-1.12884
LPAL2	0	0	0	-1.12884
MACC1	0	0	0	-1.12884
MIR423	0	0	0	-1.12884
PAM16	0	0	0	-1.12884
RTN1	0	0	0	-1.12884
SNORD57	0	0	0	-1.12884
SPARCL1	0	0	0	-1.12884
TULP2	0	0	0	-1.12884
UPB1	0	0	0	-1.12884
UTS2D	0	0	0	-1.12884
SH3GL1P1	0	0	0	-1.13072
ZNF571	0	0	0	-1.13072
CARD14	0	0	0	-1.13612
ANKRD24	0	0	0	-1.13613
ERN2	0	0	0	-1.13613
SLC51A	0	0	0	-1.13613
KIF26B	0	0	0	-1.14616
C1QTNF9B	0	0	0	-1.15768
HERC2P4	0	0	0	-1.15768
RAD9B	0	0	0	-1.15768
ZNF165	0	0	0	-1.15768
MKRN3	0	0	0	-1.16491
LOC100505761	0	0	0	-1.16977
FAM72A	0	0	0	-1.17388
OLFML2B	0	0	0	-1.18063
RPPH1	0	0	0	-1.20641
TMEM116	0	0	0	-1.20641
ALDH3A1	0	0	0	-1.20996
RBKS	0	0	0	-1.20996
CELSR3	0	0	0	-1.21133
CXorf31	0	0	0	-1.21352
MIR1469	0	0	0	-1.21352
SERPINA5	0	0	0	-1.21352
SNORA64	0	0	0	-1.21352
ANKRD33	0	0	0	-1.22065
DNAJC5G	0	0	0	-1.22065
HSD3BP4	0	0	0	-1.22065
KCNJ16	0	0	0	-1.22065
LOC144486	0	0	0	-1.22065
MLLT10P1	0	0	0	-1.22065
NPL	0	0	0	-1.22065
PCDHA4	0	0	0	-1.22065
SCN10A	0	0	0	-1.22065
SYNE4	0	0	0	-1.22065
TMEM56-RWDD3	0	0	0	-1.22065
ZNF718	0	0	0	-1.23301
C3orf49	0	0	0	-1.24211
C9orf24	0	0	0	-1.24211
CD248	0	0	0	-1.24211
CUX2	0	0	0	-1.24211
EVI2A	0	0	0	-1.24211
F10	0	0	0	-1.24211
FAM184A	0	0	0	-1.24211
FLJ35024	0	0	0	-1.24211
HIST1H1B	0	0	0	-1.24211
HOXC8	0	0	0	-1.24211
LINC00260	0	0	0	-1.24211
LINC00571	0	0	0	-1.24211
LINC00629	0	0	0	-1.24211
LOC100133612	0	0	0	-1.24211
LOC388692	0	0	0	-1.24211
LOC650368	0	0	0	-1.24211
MIR4489	0	0	0	-1.24211
NAT8B	0	0	0	-1.24211
OTOF	0	0	0	-1.24211
PDE6A	0	0	0	-1.24211
PLCE1	0	0	0	-1.24211
PRSS2	0	0	0	-1.24211
RAET1E	0	0	0	-1.24211
ROCK1P1	0	0	0	-1.24211
RTL1	0	0	0	-1.24211
SNORA39	0	0	0	-1.24211
SNORA56	0	0	0	-1.24211
SOX2	0	0	0	-1.24211
SPDYC	0	0	0	-1.24211
TEX14	0	0	0	-1.24211
TMEM139	0	0	0	-1.24211
TNFRSF6B	0	0	0	-1.24211
TNNC1	0	0	0	-1.24211
VMO1	0	0	0	-1.24211
IQCC	0	0	0	-1.25467
HEXA-AS1	0	0	0	-1.26432
NDUFB6	0	0	0	-1.27128
CACNB4	0	0	0	-1.27276
LINC00669	0	0	0	-1.27276
SNORD60	0	0	0	-1.27276
LOC100289230	0	0	0	-1.27707
CLEC9A	0	0	0	-1.2802
CEP170P1	0	0	0	-1.30637
GOLGA8I	0	0	0	-1.30637
HRASLS	0	0	0	-1.30637
LOC113230	0	0	0	-1.30637
MEG8	0	0	0	-1.30637
CTAGE7P	0	0	0	-1.32038
DDX39B	0	0	0	-1.32038
FHDC1	0	0	0	-1.32038
HIST1H3D	0	0	0	-1.32038
KCNH2	0	0	0	-1.32038
KLK6	0	0	0	-1.32038
NDUFA4L2	0	0	0	-1.32038
NXPH4	0	0	0	-1.32038
PCDHB8	0	0	0	-1.32038
PKDREJ	0	0	0	-1.32038
PRSS36	0	0	0	-1.32038
RXFP4	0	0	0	-1.32038
SNORD79	0	0	0	-1.32038
SOCS2-AS1	0	0	0	-1.32038
SSUH2	0	0	0	-1.32038
SYP	0	0	0	-1.32985
MIR647	0	0	0	-1.3324
SCARNA12	0	0	0	-1.35323
FUT2	0	0	0	-1.35758
NDST3	0	0	0	-1.35758
RAB41	0	0	0	-1.35758
SNX32	0	0	0	-1.35758
ARL2	0	0	0	-1.37075
LOC100130581	0	0	0	-1.37933
PTPN22	0	0	0	-1.37933
DPH3P1	0	0	0	-1.41699
MYEOV	0	0	0	-1.45531
DCDC2B	0	0	0	-1.46741
MIR4292	0	0	0	-1.46971
SRPK3	0	0	0	-1.47393
BHLHA15	0	0	0	-1.47586
LOC100653515	0	0	0	-1.47857
LRRC2	0	0	0	-1.47857
MIR25	0	0	0	-1.47857
APLNR	0	0	0	-1.48264
CAPN3	0	0	0	-1.48264
FOLH1	0	0	0	-1.48264
WDR88	0	0	0	-1.48264
ZNF667	0	0	0	-1.48264
CACNB2	0	0	0	-1.48944
CYP26C1	0	0	0	-1.48944
LOC100289137	0	0	0	-1.48944
LOC100506810	0	0	0	-1.48944
LPPR1	0	0	0	-1.48944
MIR27B	0	0	0	-1.48944
SNORD50B	0	0	0	-1.48944
STX1B	0	0	0	-1.48944
SYTL1	0	0	0	-1.48944
TAS2R14	0	0	0	-1.48944
ZNF625-ZNF20	0	0	0	-1.48944
ACOXL	0	0	0	-1.50308
CAGE1	0	0	0	-1.50308
CAPS2	0	0	0	-1.50308
CCDC36	0	0	0	-1.50308
CDH22	0	0	0	-1.50308
FAM150B	0	0	0	-1.50308
FBXL22	0	0	0	-1.50308
LAMB2P1	0	0	0	-1.50308
LINC00482	0	0	0	-1.50308
LOC100130238	0	0	0	-1.50308
LOC101059948	0	0	0	-1.50308
LOC647859	0	0	0	-1.50308
MIR4784	0	0	0	-1.50308
PTGER1	0	0	0	-1.50308
SDS	0	0	0	-1.50308
SERP2	0	0	0	-1.50308
SLC27A2	0	0	0	-1.50308
SNORD12	0	0	0	-1.50308
SNORD15B	0	0	0	-1.50308
TEKT2	0	0	0	-1.50308
TXNDC2	0	0	0	-1.50308
RPLP2	0	0	0	-1.51332
C8orf48	0	0	0	-1.52373
CLEC2D	0	0	0	-1.53127
PAQR5	0	0	0	-1.53127
ABCA13	0	0	0	-1.54438
ACVR1C	0	0	0	-1.54438
ADCY5	0	0	0	-1.54438
ALDOB	0	0	0	-1.54438
APOA1	0	0	0	-1.54438
AREG	0	0	0	-1.54438
ARG1	0	0	0	-1.54438
ARL14EPL	0	0	0	-1.54438
ART3	0	0	0	-1.54438
ASB9P1	0	0	0	-1.54438
ATP2B2	0	0	0	-1.54438
BLNK	0	0	0	-1.54438
BRD7P3	0	0	0	-1.54438
C17orf74	0	0	0	-1.54438
C19orf21	0	0	0	-1.54438
C22orf43	0	0	0	-1.54438
CCDC89	0	0	0	-1.54438
CHST5	0	0	0	-1.54438
CLCNKA	0	0	0	-1.54438
CNKSR1	0	0	0	-1.54438
CNTN3	0	0	0	-1.54438
COL10A1	0	0	0	-1.54438
CPNE9	0	0	0	-1.54438
CRISP2	0	0	0	-1.54438
CSRP3	0	0	0	-1.54438
CYP21A1P	0	0	0	-1.54438
CYP2A7	0	0	0	-1.54438
DRD2	0	0	0	-1.54438
ENPEP	0	0	0	-1.54438
ERVMER34-1	0	0	0	-1.54438
FAM157A	0	0	0	-1.54438
FAM189A1	0	0	0	-1.54438
FAM86B2	0	0	0	-1.54438
FGF7	0	0	0	-1.54438
FLJ21408	0	0	0	-1.54438
FLJ33534	0	0	0	-1.54438
FLJ42102	0	0	0	-1.54438
FNDC1	0	0	0	-1.54438
GNRH2	0	0	0	-1.54438
GNRHR	0	0	0	-1.54438
GPR111	0	0	0	-1.54438
GPR87	0	0	0	-1.54438
GSTTP1	0	0	0	-1.54438
H1FOO	0	0	0	-1.54438
HCG23	0	0	0	-1.54438
HCST	0	0	0	-1.54438
HIST1H1E	0	0	0	-1.54438
HIST1H4I	0	0	0	-1.54438
HSD11B2	0	0	0	-1.54438
HYDIN2	0	0	0	-1.54438
IL17B	0	0	0	-1.54438
IL36G	0	0	0	-1.54438
INGX	0	0	0	-1.54438
KCNB2	0	0	0	-1.54438
KCND3	0	0	0	-1.54438
KCNH4	0	0	0	-1.54438
KHDC1L	0	0	0	-1.54438
KLRC4-KLRK1	0	0	0	-1.54438
KY	0	0	0	-1.54438
LGALS7B	0	0	0	-1.54438
LINC00163	0	0	0	-1.54438
LINC00330	0	0	0	-1.54438
LINC00634	0	0	0	-1.54438
LOC100499227	0	0	0	-1.54438
LOC100505676	0	0	0	-1.54438
LOC100506776	0	0	0	-1.54438
LOC283038	0	0	0	-1.54438
LOC283710	0	0	0	-1.54438
LOC401074	0	0	0	-1.54438
LOC407835	0	0	0	-1.54438
LOC440905	0	0	0	-1.54438
LOC441461	0	0	0	-1.54438
LOC728084	0	0	0	-1.54438
LRRC3-AS1	0	0	0	-1.54438
LRRN3	0	0	0	-1.54438
MAB21L2	0	0	0	-1.54438
MEOX1	0	0	0	-1.54438
MIR1207	0	0	0	-1.54438
MIR199A1	0	0	0	-1.54438
MIR2116	0	0	0	-1.54438
MIR219-2	0	0	0	-1.54438
MIR3145	0	0	0	-1.54438
MIR3184	0	0	0	-1.54438
MIR338	0	0	0	-1.54438
MIR4257	0	0	0	-1.54438
MIR4740	0	0	0	-1.54438
MIR539	0	0	0	-1.54438
MIR93	0	0	0	-1.54438
NBPF24	0	0	0	-1.54438
NDFIP2-AS1	0	0	0	-1.54438
NDUFAF4P1	0	0	0	-1.54438
NPY6R	0	0	0	-1.54438
NR0B1	0	0	0	-1.54438
NSUN7	0	0	0	-1.54438
NTRK2	0	0	0	-1.54438
NXNL2	0	0	0	-1.54438
NXPE2	0	0	0	-1.54438
ONECUT1	0	0	0	-1.54438
OR1J4	0	0	0	-1.54438
PCDHA11	0	0	0	-1.54438
PDC	0	0	0	-1.54438
PFKFB1	0	0	0	-1.54438
PHYHD1	0	0	0	-1.54438
PIGR	0	0	0	-1.54438
PLEKHD1	0	0	0	-1.54438
PLXDC1	0	0	0	-1.54438
POPDC2	0	0	0	-1.54438
POU5F1B	0	0	0	-1.54438
PRF1	0	0	0	-1.54438
PRSS48	0	0	0	-1.54438
PTGES	0	0	0	-1.54438
PXDNL	0	0	0	-1.54438
RAB17	0	0	0	-1.54438
RBP4	0	0	0	-1.54438
RIMBP3	0	0	0	-1.54438
RP1	0	0	0	-1.54438
RTP4	0	0	0	-1.54438
SCARNA20	0	0	0	-1.54438
SCARNA21	0	0	0	-1.54438
SCN4A	0	0	0	-1.54438
SDK2	0	0	0	-1.54438
SGK2	0	0	0	-1.54438
SLC26A5	0	0	0	-1.54438
SLC4A4	0	0	0	-1.54438
SNORA41	0	0	0	-1.54438
SNORD114-10	0	0	0	-1.54438
SNORD116-1	0	0	0	-1.54438
SNX29P1	0	0	0	-1.54438
SOX21	0	0	0	-1.54438
SPIB	0	0	0	-1.54438
SPSB4	0	0	0	-1.54438
STX16-NPEPL1	0	0	0	-1.54438
TBX15	0	0	0	-1.54438
TCP11	0	0	0	-1.54438
TCTE1	0	0	0	-1.54438
TIAM1	0	0	0	-1.54438
TMEM130	0	0	0	-1.54438
TMEM27	0	0	0	-1.54438
TMEM72-AS1	0	0	0	-1.54438
TNFSF13B	0	0	0	-1.54438
TPRG1	0	0	0	-1.54438
TTC34	0	0	0	-1.54438
TTLL13	0	0	0	-1.54438
TWIST2	0	0	0	-1.54438
UNC13C	0	0	0	-1.54438
WEE2	0	0	0	-1.54438
ZNF334	0	0	0	-1.54438
PHOSPHO2	0	0	0	-1.55368
TSACC	0	0	0	-1.57142
GAL3ST3	0	0	0	-1.59772
HIST2H2BA	0	0	0	-1.59772
KLHL33	0	0	0	-1.59772
POM121L9P	0	0	0	-1.59772
SNORA9	0	0	0	-1.59772
SNORD31	0	0	0	-1.62093
SNORD88B	0	0	0	-1.62752
ATP5E	0	0	0	-1.64075
HUS1B	0	0	0	-1.64075
MIR130B	0	0	0	-1.64075
MYOM1	0	0	0	-1.64075
PPT2-EGFL8	0	0	0	-1.64075
TFR2	0	0	0	-1.64075
MX1	0	0	0	-1.64282
PCDHA3	0	0	0	-1.65865
TIGD3	0	0	0	-1.65865
TPPP3	0	0	0	-1.65865
MIR29C	0	0	0	-1.70429
SNORD32A	0	0	0	-1.70429
ZNF563	0	0	0	-1.70429
CHRM4	0	0	0	-1.72399
CTSW	0	0	0	-1.72399
CYP2W1	0	0	0	-1.72399
FGFR2	0	0	0	-1.72399
GSG1L	0	0	0	-1.72399
HIST1H2BG	0	0	0	-1.72399
LOC100188947	0	0	0	-1.72399
MST1L	0	0	0	-1.72399
PDZD3	0	0	0	-1.72399
PKNOX2	0	0	0	-1.72399
PYGM	0	0	0	-1.72399
SLC26A9	0	0	0	-1.72399
SNORD24	0	0	0	-1.72399
WDR96	0	0	0	-1.72399
N4BP2L2-IT2	0	0	0	-1.76474
C1orf114	0	0	0	-1.77768
POTEE	0	0	0	-1.77768
SNORA4	0	0	0	-1.77768
SNORD30	0	0	0	-1.77768
IFIT1	0	0	0	-1.88581
DNM1P41	0	0	0	-1.89638
IL17REL	0	0	0	-1.89638
MIR1204	0	0	0	-1.89638
ANKFN1	0	0	0	-1.90274
C19orf35	0	0	0	-1.91552
LOC339975	0	0	0	-1.91552
MEIG1	0	0	0	-1.91552
MS4A2	0	0	0	-1.91552
NUDT9P1	0	0	0	-1.91552
SLC6A10P	0	0	0	-1.91552
SPTBN4	0	0	0	-1.91552
SYNPO2	0	0	0	-1.91552
DNM1	0	0	0	-1.93877
UBAC2-AS1	0	0	0	-1.93877
ABCB4	0	0	0	-1.95427
ADAMTS8	0	0	0	-1.95427
ALOX5	0	0	0	-1.95427
ALOX5AP	0	0	0	-1.95427
AXDND1	0	0	0	-1.95427
B4GALNT3	0	0	0	-1.95427
C14orf182	0	0	0	-1.95427
C14orf39	0	0	0	-1.95427
C3orf43	0	0	0	-1.95427
CC2D2B	0	0	0	-1.95427
CDS1	0	0	0	-1.95427
CELF3	0	0	0	-1.95427
CHRM1	0	0	0	-1.95427
CLDN4	0	0	0	-1.95427
CLUHP3	0	0	0	-1.95427
CNTN2	0	0	0	-1.95427
COL4A4	0	0	0	-1.95427
CSTF3-AS1	0	0	0	-1.95427
CYP2J2	0	0	0	-1.95427
ENTPD3	0	0	0	-1.95427
EPHX3	0	0	0	-1.95427
ERBB3	0	0	0	-1.95427
FAM90A1	0	0	0	-1.95427
FIGF	0	0	0	-1.95427
GPR27	0	0	0	-1.95427
GPR35	0	0	0	-1.95427
GYS2	0	0	0	-1.95427
HAR1B	0	0	0	-1.95427
HCG9	0	0	0	-1.95427
HRC	0	0	0	-1.95427
IGDCC4	0	0	0	-1.95427
IGFBPL1	0	0	0	-1.95427
ITLN2	0	0	0	-1.95427
LINC00616	0	0	0	-1.95427
LOC100128176	0	0	0	-1.95427
LOC100996291	0	0	0	-1.95427
LOC400752	0	0	0	-1.95427
LOC644838	0	0	0	-1.95427
LRIT3	0	0	0	-1.95427
MAB21L1	0	0	0	-1.95427
MAPK10	0	0	0	-1.95427
MIR4701	0	0	0	-1.95427
MIR4730	0	0	0	-1.95427
MUC20	0	0	0	-1.95427
MYO18B	0	0	0	-1.95427
NAP1L3	0	0	0	-1.95427
NR1I2	0	0	0	-1.95427
NRTN	0	0	0	-1.95427
OMG	0	0	0	-1.95427
OR2AG2	0	0	0	-1.95427
OR7E14P	0	0	0	-1.95427
PAK6	0	0	0	-1.95427
PDE4C	0	0	0	-1.95427
PPP1R27	0	0	0	-1.95427
PRSS8	0	0	0	-1.95427
PVRL3-AS1	0	0	0	-1.95427
RAD21L1	0	0	0	-1.95427
RGPD3	0	0	0	-1.95427
RNF138P1	0	0	0	-1.95427
RNF223	0	0	0	-1.95427
RPL23AP32	0	0	0	-1.95427
RPSAP52	0	0	0	-1.95427
RRH	0	0	0	-1.95427
RSPH1	0	0	0	-1.95427
SIGLEC5	0	0	0	-1.95427
SLC25A41	0	0	0	-1.95427
SLC52A1	0	0	0	-1.95427
SNORA14B	0	0	0	-1.95427
SNORA51	0	0	0	-1.95427
SNORD65	0	0	0	-1.95427
STON1-GTF2A1L	0	0	0	-1.95427
TBC1D26	0	0	0	-1.95427
TEX12	0	0	0	-1.95427
TEX19	0	0	0	-1.95427
TMEM151A	0	0	0	-1.95427
TMEM179	0	0	0	-1.95427
TPBGL	0	0	0	-1.95427
TPO	0	0	0	-1.95427
ZC3H12B	0	0	0	-1.95427
ZDHHC8P1	0	0	0	-1.95427
ZNF558	0	0	0	-1.95427
TOMM20L	0	0	0	-1.98361
TTC4	0	0	0	-1.98361
ZNF257	0	0	0	-1.98361
ENTPD2	0	0	0	-2.01782
HIST1H2AE	0	0	0	-2.01782
MESTIT1	0	0	0	-2.01782
C1orf229	0	0	0	-2.08458
LIMS3-LOC440895	0	0	0	-2.08458
LINC00857	0	0	0	-2.08458
LOC100131496	0	0	0	-2.08458
LOC339874	0	0	0	-2.08458
PLB1	0	0	0	-2.08458
UNC5CL	0	0	0	-2.08458
MIR4746	0	0	0	-2.12439
UNQ6975	0	0	0	-2.12439
CRYBB3	0	0	0	-2.15508
ABCA17P	0	0	0	-2.27309
AIRE	0	0	0	-2.27309
ALK	0	0	0	-2.27309
ALOXE3	0	0	0	-2.27309
ANKRD63	0	0	0	-2.27309
ATP6V0CP3	0	0	0	-2.27309
CATSPER3	0	0	0	-2.27309
CDRT1	0	0	0	-2.27309
DIP2A-IT1	0	0	0	-2.27309
DUOX2	0	0	0	-2.27309
ENHO	0	0	0	-2.27309
FAM20A	0	0	0	-2.27309
[truncated: 66 more rows]

## Sheet: overlap 2h MPO vs MPO ChIP
Table S3 - Differentially expressed genes determined by RNA-sequencing after 2 and 8 hours of MPO treatment, 8h of treatment with Q91T MPO mutant and TNF-alpha. (E) Overlap 2h MPO DEG and MPO ChIP, Related to Figure 3 and STAR Methods.
Ensembl gene Ids, overlap MPO ChIP and MPO 2 hour RNA-Seq
Ensembl Gene ID	Gene Symbol
ENSG00000002587	HS3ST1
ENSG00000005238	FAM214B
ENSG00000005810	MYCBP2
ENSG00000006468	ETV1
ENSG00000007255	TRAPPC6A
ENSG00000007866	TEAD3
ENSG00000008869	HEATR5B
ENSG00000011405	PIK3C2A
ENSG00000011426	ANLN
ENSG00000019144	PHLDB1
ENSG00000023516	AKAP11
ENSG00000023902	PLEKHO1
ENSG00000028839	TBPL1
ENSG00000033327	GAB2
ENSG00000043143	JADE2
ENSG00000047617	ANO2
ENSG00000048471	SNX29
ENSG00000048707	VPS13D
ENSG00000049130	KITLG
ENSG00000049246	PER3
ENSG00000049759	NEDD4L
ENSG00000050438	SLC4A8
ENSG00000054598	FOXC1
ENSG00000054967	RELT
ENSG00000057704	TMCC3
ENSG00000058668	ATP2B4
ENSG00000059377	TBXAS1
ENSG00000062716	VMP1
ENSG00000063438	AHRR
ENSG00000064687	ABCA7
ENSG00000065054	SLC9A3R2
ENSG00000065308	TRAM2
ENSG00000067955	CBFB
ENSG00000069424	KCNAB2
ENSG00000070404	FSTL3
ENSG00000070444	MNT
ENSG00000072201	LNX1
ENSG00000072840	EVC
ENSG00000073417	PDE8A
ENSG00000074047	GLI2
ENSG00000074590	NUAK1
ENSG00000075391	RASAL2
ENSG00000075426	FOSL2
ENSG00000077157	PPP1R12B
ENSG00000077238	IL4R
ENSG00000077809
ENSG00000078399	HOXA9
ENSG00000079432	CIC
ENSG00000080298	RFX3
ENSG00000080947	CROCCP3
ENSG00000083168	KAT6A
ENSG00000084093	REST
ENSG00000088179	PTPN4
ENSG00000088387	DOCK9
ENSG00000088826	SMOX
ENSG00000091157	WDR7
ENSG00000091651	ORC6
ENSG00000092439	TRPM7
ENSG00000092445	TYRO3
ENSG00000092871	RFFL
ENSG00000093217	XYLB
ENSG00000094916	CBX5
ENSG00000095370	SH2D3C
ENSG00000095383	TBC1D2
ENSG00000095739	BAMBI
ENSG00000096433	ITPR3
ENSG00000099860	GADD45B
ENSG00000100034	PPM1F
ENSG00000100201	DDX17
ENSG00000100292	HMOX1
ENSG00000100311	PDGFB
ENSG00000101255	TRIB3
ENSG00000101265	RASSF2
ENSG00000101298	SNPH
ENSG00000101333	PLCB4
ENSG00000101665	SMAD7
ENSG00000101670	LIPG
ENSG00000103319	EEF2K
ENSG00000104081	BMF
ENSG00000104093	DMXL2
ENSG00000104856	RELB
ENSG00000104903	LYL1
ENSG00000105287	PRKD2
ENSG00000105855	ITGB8
ENSG00000106089	STX1A
ENSG00000106537	TSPAN13
ENSG00000106571	GLI3
ENSG00000107185	RGP1
ENSG00000107551	RASSF4
ENSG00000107821	KAZALD1
ENSG00000107968	MAP3K8
ENSG00000108846	ABCC3
ENSG00000110395	CBL
ENSG00000111799	COL12A1
ENSG00000112159	MDN1
ENSG00000112320	SOBP
ENSG00000112559	MDFI
ENSG00000112624	BICRAL
ENSG00000112773	FAM46A
ENSG00000113240	CLK4
ENSG00000113441	LNPEP
ENSG00000113580	NR3C1
ENSG00000114127	XRN1
ENSG00000114857	NKTR
ENSG00000115159	GPD2
ENSG00000115183	TANC1
ENSG00000115232	ITGA4
ENSG00000115289	PCGF1
ENSG00000115541	HSPE1
ENSG00000115760	BIRC6
ENSG00000115844	DLX2
ENSG00000116095	PLEKHA3
ENSG00000116117	PARD3B
ENSG00000116815	CD58
ENSG00000117318	ID3
ENSG00000117523	PRRC2C
ENSG00000117616	RSRP1
ENSG00000118193	KIF14
ENSG00000118503	TNFAIP3
ENSG00000118689	FOXO3
ENSG00000119048	UBE2B
ENSG00000119630	PGF
ENSG00000119699	TGFB3
ENSG00000120093	HOXB3
ENSG00000120738	EGR1
ENSG00000120875	DUSP4
ENSG00000121390	PSPC1
ENSG00000122490	PQLC1
ENSG00000122779	TRIM24
ENSG00000122863	CHST3
ENSG00000123104	ITPR2
ENSG00000123358	NR4A1
ENSG00000123384	LRP1
ENSG00000123545	NDUFAF4
ENSG00000124177	CHD6
ENSG00000124198	ARFGEF2
ENSG00000124216	SNAI1
ENSG00000124772	CPNE5
ENSG00000124782	RREB1
ENSG00000124942	AHNAK
ENSG00000125148	MT2A
ENSG00000125266	EFNB2
ENSG00000125740	FOSB
ENSG00000125810	CD93
ENSG00000125898	FAM110A
ENSG00000125967	NECAB3
ENSG00000125968	ID1
ENSG00000126882	FAM78A
ENSG00000127863	TNFRSF19
ENSG00000127914	AKAP9
ENSG00000128052	KDR
ENSG00000128283	CDC42EP1
ENSG00000128567	PODXL
ENSG00000128594	LRRC4
ENSG00000128805	ARHGAP22
ENSG00000128917	DLL4
ENSG00000128965	CHAC1
ENSG00000129173	E2F8
ENSG00000129667	RHBDF2
ENSG00000130201
ENSG00000130590	SAMD10
ENSG00000130702	LAMA5
ENSG00000130706	ADRM1
ENSG00000131196	NFATC1
ENSG00000131634	TMEM204
ENSG00000131747	TOP2A
ENSG00000131876	SNRPA1
ENSG00000132793	LPIN3
ENSG00000133056	PIK3C2B
ENSG00000133812	SBF2
ENSG00000133874	RNF122
ENSG00000133983	COX16
ENSG00000134070	IRAK2
ENSG00000134107	BHLHE40
ENSG00000134250	NOTCH2
ENSG00000134780	DAGLA
ENSG00000134982	APC
ENSG00000135312	HTR1B
ENSG00000135365	PHF21A
ENSG00000135480	KRT7
ENSG00000135976	ANKRD36
ENSG00000136114	THSD1
ENSG00000136490	LIMD2
ENSG00000136826	KLF4
ENSG00000137145	DENND4C
ENSG00000137486	ARRB1
ENSG00000137802	MAPKBP1
ENSG00000137812	KNL1
ENSG00000137834	SMAD6
ENSG00000138246	DNAJC13
ENSG00000138434	SSFA2
ENSG00000138604	GLCE
ENSG00000138778	CENPE
ENSG00000138780	GSTCD
ENSG00000139675	HNRNPA1L2
ENSG00000140386	SCAPER
ENSG00000140416	TPM1
ENSG00000141068	KSR1
ENSG00000141298	SSH2
ENSG00000141526	SLC16A3
ENSG00000141562	NARF
ENSG00000141664	ZCCHC2
ENSG00000141753	IGFBP4
ENSG00000141858	SAMD1
ENSG00000142178	SIK1
ENSG00000142279	WTIP
ENSG00000142798	HSPG2
ENSG00000143772	ITPKB
ENSG00000143816	WNT9A
ENSG00000143878	RHOB
ENSG00000143970	ASXL2
ENSG00000144036	EXOC6B
ENSG00000144355	DLX1
ENSG00000144724	PTPRG
ENSG00000144749	LRIG1
ENSG00000145012	LPP
ENSG00000145723	GIN1
ENSG00000145734	BDP1
ENSG00000145911	N4BP3
ENSG00000146232	NFKBIE
ENSG00000146386	ABRACL
ENSG00000146858	ZC3HAV1L
ENSG00000147459	DOCK5
ENSG00000147526	TACC1
ENSG00000147852	VLDLR
ENSG00000147854	UHRF2
ENSG00000148362	PAXX
ENSG00000148634	HERC4
ENSG00000148773	MKI67
ENSG00000148842	CNNM2
ENSG00000148926	ADM
ENSG00000149311	ATM
ENSG00000149489	ROM1
ENSG00000149639	SOGA1
ENSG00000150510	FAM124A
ENSG00000150593	PDCD4
ENSG00000151176	PLBD2
ENSG00000151623	NR3C2
ENSG00000152127	MGAT5
ENSG00000152503	TRIM36
ENSG00000152804	HHEX
ENSG00000152818	UTRN
ENSG00000153094	BCL2L11
ENSG00000153107	ANAPC1
ENSG00000153208	MERTK
ENSG00000153879	CEBPG
ENSG00000153885	KCTD15
ENSG00000154217	PITPNC1
ENSG00000154229	PRKCA
ENSG00000154310	TNIK
ENSG00000154639	CXADR
ENSG00000155846	PPARGC1B
ENSG00000156030	ELMSAN1
ENSG00000156453	PCDH1
ENSG00000156804	FBXO32
ENSG00000157193	LRP8
ENSG00000157557	ETS2
ENSG00000157617	C2CD2
ENSG00000157827	FMNL2
ENSG00000157933	SKI
ENSG00000158859	ADAMTS4
ENSG00000159167	STC1
ENSG00000159433	STARD9
ENSG00000160271	RALGDS
ENSG00000160298	C21orf58
ENSG00000160796	NBEAL2
ENSG00000161149	TUBA3FP
ENSG00000161653	NAGS
ENSG00000161835	GRASP
ENSG00000161940	BCL6B
ENSG00000162545	CAMK2N1
ENSG00000162775	RBM15
ENSG00000162817	C1orf115
ENSG00000163235	TGFA
ENSG00000163491	NEK10
ENSG00000163513	TGFBR2
ENSG00000163661	PTX3
ENSG00000163739	CXCL1
ENSG00000163820	FYCO1
ENSG00000164070	HSPA4L
ENSG00000164187	LMBRD2
ENSG00000164236	ANKRD33B
ENSG00000164300	SERINC5
ENSG00000164327	RICTOR
ENSG00000164548	TRA2A
ENSG00000164683	HEY1
ENSG00000164849	GPR146
ENSG00000165138	ANKS6
ENSG00000166289	PLEKHF1
ENSG00000166326	TRIM44
ENSG00000166886	NAB2
ENSG00000166925	TSC22D4
ENSG00000167191	GPRC5B
ENSG00000167371	PRRT2
ENSG00000167548	KMT2D
ENSG00000167657	DAPK3
ENSG00000167716	WDR81
ENSG00000167889	MGAT5B
ENSG00000167978	SRRM2
ENSG00000168010	ATG16L2
ENSG00000168026	TTC21A
ENSG00000168209	DDIT4
ENSG00000168309	FAM107A
ENSG00000168461	RAB31
ENSG00000168758	SEMA4C
ENSG00000168874	ATOH8
ENSG00000168917	SLC35G2
ENSG00000169252	ADRB2
ENSG00000169692	AGPAT2
ENSG00000170364	SETMAR
ENSG00000170365	SMAD1
ENSG00000170385	SLC30A1
ENSG00000171310	CHST11
ENSG00000171346	KRT15
ENSG00000172819	RARG
ENSG00000173193	PARP14
ENSG00000173334	TRIB1
ENSG00000173530	TNFRSF10D
ENSG00000173706	HEG1
ENSG00000173821	RNF213
ENSG00000173846	PLK3
ENSG00000173868	PHOSPHO1
ENSG00000173894	CBX2
ENSG00000174197	MGA
ENSG00000174306	ZHX3
ENSG00000174705	SH3PXD2B
ENSG00000174989	FBXW8
ENSG00000175130	MARCKSL1
ENSG00000175505	CLCF1
ENSG00000175606	TMEM70
ENSG00000175746	C15orf54
ENSG00000176407	KCMF1
ENSG00000176438	SYNE3
ENSG00000176542	USF3
ENSG00000176845	METRNL
ENSG00000177076	ACER2
ENSG00000177200	CHD9
ENSG00000177374	HIC1
ENSG00000177606	JUN
ENSG00000177685	CRACR2B
ENSG00000177694	NAALADL2
ENSG00000177706	FAM20C
ENSG00000178038	ALS2CL
ENSG00000178502	KLHL11
ENSG00000178607	ERN1
ENSG00000178852	EFCAB13
ENSG00000179104	TMTC2
ENSG00000179588	ZFPM1
ENSG00000179598	PLD6
ENSG00000180730	SHISA2
ENSG00000180801	ARSJ
ENSG00000181007	ZFP82
ENSG00000181826	RELL1
ENSG00000182150	ERCC6L2
ENSG00000183072	NKX2-5
ENSG00000183638	RP1L1
ENSG00000183864	TOB2
ENSG00000184113	CLDN5
ENSG00000184208	C22orf46
ENSG00000184465	WDR27
ENSG00000184545	DUSP8
ENSG00000184916	JAG2
ENSG00000185022	MAFF
ENSG00000185278	ZBTB37
ENSG00000185338	SOCS1
ENSG00000185453	ZSWIM9
ENSG00000185567	AHNAK2
ENSG00000185630	PBX1
ENSG00000185650	ZFP36L1
ENSG00000185730	ZNF696
ENSG00000185900	POMK
ENSG00000186260	MKL2
ENSG00000187193	MT1X
ENSG00000187800	PEAR1
ENSG00000188042	ARL4C
ENSG00000188064	WNT7B
ENSG00000188211	NCR3LG1
ENSG00000188549	CCDC9B
ENSG00000196159	FAT4
ENSG00000196367	TRRAP
ENSG00000196712	NF1
ENSG00000196730	DAPK1
ENSG00000196914	ARHGEF12
ENSG00000197019	SERTAD1
ENSG00000197045	GMFB
ENSG00000197102	DYNC1H1
ENSG00000197385	ZNF860
ENSG00000197461	PDGFA
ENSG00000197535	MYO5A
ENSG00000197776	KLHDC1
ENSG00000198053	SIRPA
ENSG00000198108	CHSY3
ENSG00000198162	MAN1A2
ENSG00000198265	HELZ
ENSG00000198324	FAM109A
ENSG00000198355	PIM3
ENSG00000198440	ZNF583
ENSG00000198517	MAFK
ENSG00000198589	LRBA
ENSG00000198719	DLL1
ENSG00000198830	HMGN2
ENSG00000198862	LTN1
ENSG00000199161	MIR126
ENSG00000204217	BMPR2
ENSG00000205683	DPF3
ENSG00000205763	RP9P
ENSG00000205885	C1RL-AS1
ENSG00000212766	EWSAT1
ENSG00000213888	LINC01521
ENSG00000214021	TTLL3
ENSG00000214944	ARHGEF28
ENSG00000215458	AATBC
ENSG00000221866	PLXNA4
ENSG00000225177	AL590617.2
ENSG00000225485
ENSG00000229953	AL590666.2
ENSG00000232284	GNG12-AS1
ENSG00000232434	AJM1
ENSG00000232442	MHENCR
ENSG00000233280
ENSG00000241990	PRR34-AS1
ENSG00000242338	BMS1P4
ENSG00000242600	MBL1P
ENSG00000243964	RPL23AP65
ENSG00000245060	LINC00847
ENSG00000245532	NEAT1
ENSG00000246273	SBF2-AS1
ENSG00000247271	ZBED5-AS1
ENSG00000251369	ZNF550
ENSG00000253187	HOXA10-AS
ENSG00000253490	LINC02099
ENSG00000254087	LYN
ENSG00000255103
ENSG00000259279
ENSG00000259330	INAFM2
ENSG00000260231	JHDM1D-AS1
ENSG00000260708	AL118516.1
ENSG00000260841
ENSG00000260996	BX255925.1
ENSG00000261373	VPS9D1-AS1
ENSG00000262049	AC139530.1
ENSG00000266010	GATA6-AS1
ENSG00000268364	SMC5-AS1
ENSG00000269690
ENSG00000269825	AC022150.4
ENSG00000269968	AC006064.4
ENSG00000270673	YTHDF3-AS1
ENSG00000272512	AL645608.8
ENSG00000272658
ENSG00000272767	JMJD1C-AS1
