# Supplementary material for: Remodeling of the endothelial cell transcriptional program via paracrine and DNA-binding activities of MPO
Source: iScience. 2024 Jan 12;27(2):108898. doi: 10.1016/j.isci.2024.108898 (PMC10844825; doi:10.1016/j.isci.2024.108898)
Supplement: Table S4. MPO Co-IP MS data, protein phosphorylation analysis [file mmc5.xlsx]

## Sheet: MPO IP nuclear fraction 8h
Table S4 - MPO Co-immunoprecipitation and mass-spectrometry data and results of protein phosphorylation analysis. (A) Proteins co-immunoprecipitated with nuclear MPO, Related to Figure 4 and STAR Methods.
identifier							Student's T-Test (q<0.05; So=0.2)				Means (log2)		Valid values		LFQ intensities (log2)
id	Protein IDs	Majority protein IDs	Protein names	Gene names	iBAQ (log10)	Peptides	T-test Significant MPO-8h_cntr	-Log T-test p-value MPO-8h_cntr	T-test q-value MPO-8h_cntr	T-test Difference MPO-8h_cntr	Mean cntr	Mean MPO-8h	Valid values cntr	Valid values MPO-8h	cntr_01	cntr_02	cntr_03	MPO-8h_04	MPO-8h_05	MPO-8h_06
2	A2NJV5;A0A0A0MRZ7;A0A075B6S2	A2NJV5;A0A0A0MRZ7;A0A075B6S2		IGKV A18;IGKV2D-26;IGKV2D-29	7.43802	2		0.285769	0.766335	0.85052	25.3301	24.9829	2	3	25.4077	21.737	25.2525	25.082	25.0306	24.8361
4	A0AVT1	A0AVT1	Ubiquitin-like modifier-activating enzyme 6	UBA6	6.47616	3		0.396476	0.556413	1.28612	24.9221	24.8833	2	3	24.8318	20.9472	25.0124	24.1856	25.2475	25.2166
52	O00159;Q9UBC5	O00159	Unconventional myosin-Ic	MYO1C	6.37669	5	+	2.73019	0	3.16124	NaN	25.5412	0	3	23.0904	21.6839	22.3655	25.2444	25.6865	25.6925
57	O00541	O00541	Pescadillo homolog	PES1	5.92849	3	+	1.08623	0.0482571	1.23432	NaN	23.1238	0	3	22.3494	20.9117	22.4075	22.7524	23.1231	23.4961
58	O00567	O00567	Nucleolar protein 56	NOP56	6.22191	3	+	1.37922	0.00590476	2.30786	NaN	24.1313	0	3	22.2792	20.3107	22.8803	23.9563	24.2386	24.1989
59	O00571;O15523	O00571;O15523	ATP-dependent RNA helicase DDX3X;ATP-dependent RNA helicase DDX3Y	DDX3X;DDX3Y	6.51041	6	+	3.18352	0	3.4549	NaN	25.4922	0	3	22.6157	21.5199	21.9762	25.167	25.5811	25.7284
60	O14497	O14497	AT-rich interactive domain-containing protein 1A	ARID1A	5.98327	6	+	1.61212	0.00115	2.71554	NaN	24.6256	0	3	23.3766	20.7664	21.5872	24.587	24.6022	24.6875
66	O14744	O14744	Protein arginine N-methyltransferase 5;Protein arginine N-methyltransferase 5, N-terminally processed	PRMT5	7.95391	13		0.0209414	1	0.0462945	28.7243	28.7706	3	3	29.7238	27.2989	29.1503	28.8101	28.8991	28.6027
69	O14974	O14974	Protein phosphatase 1 regulatory subunit 12A	PPP1R12A	5.56839	4		1.03174	0.0707355	1.03092	NaN	22.6555	0	3	21.8824	20.8003	22.1911	22.2667	22.9671	22.7328
70	O14979	O14979	Heterogeneous nuclear ribonucleoprotein D-like	HNRNPDL	6.92454	4	+	1.35173	0.00596154	2.5565	23.8038	25.5245	2	3	23.3446	21.2964	24.2631	25.3129	25.561	25.6997
71	O15042	O15042	U2 snRNP-associated SURP motif-containing protein	U2SURP	5.85074	1		0.610525	0.392887	0.67835	NaN	22.6669	0	3	22.6199	21.0994	22.2465	22.3182	23.0033	22.6793
73	O15145	O15145	Actin-related protein 2/3 complex subunit 3	ARPC3	6.59271	3	+	1.561	0.00528	1.72811	NaN	23.8128	0	3	22.6169	21.0764	22.5606	23.6697	23.8746	23.894
80	O43290	O43290	U4/U6.U5 tri-snRNP-associated protein 1	SART1	6.34092	7	+	2.2616	0	2.91646	NaN	24.8849	0	3	22.9631	21.3654	21.5768	24.521	25.1288	25.0049
81	O43390	O43390	Heterogeneous nuclear ribonucleoprotein R	HNRNPR	7.08909	16	+	2.46234	0	2.57857	24.3613	26.9399	3	3	24.2957	23.7082	25.0799	26.7562	26.8883	27.175
82	O43395	O43395	U4/U6 small nuclear ribonucleoprotein Prp3	PRPF3	6.12434	2	+	2.0105	0.00129577	1.67697	NaN	23.6777	0	3	22.4753	21.3654	22.1614	23.3981	23.8984	23.7366
84	O43719	O43719	HIV Tat-specific factor 1	HTATSF1	5.98729	2		0.102003	0.968523	-0.243621	22.843	22.5994	3	3	24.2391	21.6181	22.6717	23.3236	22.5173	21.9572
86	O60264;P28370	O60264	SWI/SNF-related matrix-associated actin-dependent regulator of chromatin subfamily A member 5	SMARCA5	5.95489	4	+	1.55091	0.00443956	2.35145	NaN	24.1529	0	3	21.952	20.582	22.8703	23.7729	24.1726	24.5132
88	O60506	O60506	Heterogeneous nuclear ribonucleoprotein Q	SYNCRIP	6.69389	13		0.429168	0.501608	1.37102	25.0544	25.0632	2	3	25.2139	20.9677	24.895	25.1275	25.0366	25.0255
90	Q99880;Q99879;Q99877;Q93079;Q5QNW6;P62807;P58876;P57053;O60814;Q16778;P33778;P23527;P06899;Q8N257;Q96A08;A0A2R8Y619	Q99880;Q99879;Q99877;Q93079;Q5QNW6;P62807;P58876;P57053;O60814;Q16778;P33778;P23527;P06899;Q8N257;Q96A08	Histone H2B type 1-L;Histone H2B type 1-M;Histone H2B type 1-N;Histone H2B type 1-H;Histone H2B type 2-F;Histone H2B type 1-C/E/F/G/I;Histone H2B type 1-D;Histone H2B type F-S;Histone H2B type 1-K;Histone H2B type 2-E;Histone H2B type 1-B;Histone H2B type 1-O;Histone H2B type 1-J;Histone H2B type 3-B;Histone H2B type 1-A	HIST1H2BL;HIST1H2BM;HIST1H2BN;HIST1H2BH;HIST2H2BF;HIST1H2BC;HIST1H2BD;H2BFS;HIST1H2BK;HIST2H2BE;HIST1H2BB;HIST1H2BO;HIST1H2BJ;HIST3H2BB;HIST1H2BA	8.71714	7		0.0952663	0.981732	-0.127868	29.1614	29.0335	3	3	28.7828	28.6981	30.0034	28.6467	29.0151	29.4388
96	O75223	O75223	Gamma-glutamylcyclotransferase	GGCT	7.81747	5		0.416093	0.545264	-1.0806	26.2826	25.202	3	3	25.2348	28.1441	25.4689	26.3852	24.5565	24.6643
101	O75475	O75475	PC4 and SFRS1-interacting protein	PSIP1	5.92351	2		0.447913	0.646588	0.495627	NaN	22.5637	0	3	22.4451	21.1876	22.5716	22.2374	22.8463	22.6074
105	O75643	O75643	U5 small nuclear ribonucleoprotein 200 kDa helicase	SNRNP200	5.99367	9		2.42604e-05	1	4.25975e-05	24.2639	24.264	3	3	24.1505	23.351	25.2904	24.0607	24.3464	24.3848
109	O75832	O75832	26S proteasome non-ATPase regulatory subunit 10	PSMD10	6.86858	4		0.103318	0.97522	-0.153845	23.8096	23.6558	3	3	24.1291	22.8876	24.4121	23.6393	24.1152	23.2128
112	O95425	O95425	Supervillin	SVIL	5.76635	6	+	2.73724	0	2.80998	NaN	24.6508	0	3	22.3838	21.2447	21.8939	24.2841	24.7246	24.9436
118	O96019;O94805	O96019;O94805	Actin-like protein 6A;Actin-like protein 6B	ACTL6A;ACTL6B	6.09909	2		0.760667	0.136	1.40639	NaN	23.1476	0	3	23.0839	20.1826	21.9571	23.0355	23.0595	23.3479
119	P00338	P00338	L-lactate dehydrogenase A chain	LDHA	7.2189	6		0.326063	0.679947	1.10334	24.6072	25.7105	3	3	26.4762	22.2932	25.0522	24.4611	26.6659	26.0046
122	P00558;P07205	P00558	Phosphoglycerate kinase 1	PGK1	6.6055	3		0.563861	0.332739	-1.19693	23.5059	NaN	3	0	22.4466	25.2881	22.783	21.8005	22.3162	22.8102
123	P01040	P01040	Cystatin-A;Cystatin-A, N-terminally processed	CSTA	8.63082	10		0.333613	0.715878	-0.681309	28.2021	27.5208	3	3	27.5477	29.4267	27.6319	28.5936	27.3556	26.6132
127	P01834	P01834	Ig kappa chain C region	IGKC	7.98903	6		0.604207	0.324962	-0.960992	25.7366	24.7756	3	3	25.378	26.9936	24.8382	24.3612	25.3526	24.613
128	P01857	P01857	Ig gamma-1 chain C region	IGHG1	9.82353	11		0.381961	0.804084	-0.287526	34.1459	33.8583	3	3	34.6343	33.895	33.9083	33.5958	34.2538	33.7254
132	P02545	P02545	Prelamin-A/C;Lamin-A/C	LMNA	7.85991	35	+	1.15727	0.0304733	1.39141	28.0398	29.4312	3	3	27.9135	27.1541	29.0518	29.1818	29.5683	29.5435
133	P02751	P02751	Fibronectin;Anastellin;Ugl-Y1;Ugl-Y2;Ugl-Y3	FN1	5.94336	8	+	2.19629	0	3.04383	NaN	24.698	0	3	22.187	20.512	22.2636	24.5509	24.6369	24.9063
138	P04040	P04040	Catalase	CAT	7.65418	12		0.448298	0.518879	-0.946503	26.8503	25.9038	3	3	25.766	28.4378	26.3472	26.6815	25.7314	25.2986
144	P04406;O14556	P04406	Glyceraldehyde-3-phosphate dehydrogenase	GAPDH	8.27905	21		0.617001	0.402503	-0.648469	28.5778	27.9294	3	3	27.9713	29.5063	28.2559	27.8844	27.9313	27.9724
146	P04792	P04792	Heat shock protein beta-1	HSPB1	6.98527	2		0.606543	0.784305	-0.204694	24.2566	24.0519	3	3	24.4037	24.1094	24.2568	24.2851	23.8564	24.0143
148	P05089	P05089	Arginase-1	ARG1	7.42985	9		0.534882	0.310867	-1.8588	24.4892	NaN	3	0	23.7926	27.4217	22.2532	22.6309	22.6662	22.594
150	P05114	P05114	Non-histone chromosomal protein HMG-14	HMGN1	7.26461	3		0.898655	0.0642092	1.62838	23.3445	24.2501	2	3	22.9142	21.176	23.7748	23.589	24.331	24.8302
152	P05164;P11678	P05164	Myeloperoxidase;Myeloperoxidase;89 kDa myeloperoxidase;84 kDa myeloperoxidase;Myeloperoxidase light chain;Myeloperoxidase heavy chain	MPO	7.53235	15	+	3.34533	0	6.90459	NaN	29.0009	0	3	23.1558	20.9211	22.2122	28.8601	29.1364	29.0063
153	P05204;O00479;Q15651	P05204	Non-histone chromosomal protein HMG-17	HMGN2	7.95979	4		0.698448	0.164118	1.66205	24.8416	25.5187	2	3	24.5729	21.8868	25.1103	24.8411	25.4069	26.3082
155	P05455	P05455	Lupus La protein	SSB	6.91081	4		0.148875	0.966104	-0.237825	24.9494	24.7115	3	3	25.6705	23.7706	25.4069	24.6841	24.7694	24.6811
161	P06733;P13929;P09104	P06733	Alpha-enolase	ENO1	7.6267	17		0.148382	0.970723	-0.112114	27.1445	27.0324	3	3	27.0039	26.8086	27.621	26.7796	27.0606	27.2569
162	P06748	P06748	Nucleophosmin	NPM1	8.43962	13		0.456738	0.579477	0.655714	28.5811	29.2368	3	3	29.2684	27.3499	29.1249	29.2369	29.1452	29.3284
163	P07195;Q6ZMR3;P07864	P07195	L-lactate dehydrogenase B chain	LDHB	7.533	7		0.119331	0.968129	0.19449	26.2037	26.3982	3	3	26.6436	25.053	26.9143	26.5016	26.544	26.1489
164	P07305	P07305	Histone H1.0;Histone H1.0, N-terminally processed	H1F0	7.98292	7	+	1.36014	0.00630088	1.98382	25.0411	27.0249	3	3	25.1272	23.8417	26.1545	26.7652	27.1582	27.1514
165	P07339	P07339	Cathepsin D;Cathepsin D light chain;Cathepsin D heavy chain	CTSD	7.08232	5		0.755399	0.115325	-1.81574	23.9677	NaN	3	0	22.9701	26.1706	22.7624	22.1409	22.0505	22.2643
166	P07355;A6NMY6	P07355;A6NMY6	Annexin A2;Putative annexin A2-like protein	ANXA2;ANXA2P2	7.8409	15		0.0819108	0.993279	0.107684	27.3776	27.4853	3	3	26.7754	28.2756	27.0817	27.38	27.4322	27.6436
168	P07437;Q9BVA1;Q13885;Q13509	P07437;Q9BVA1;Q13885	Tubulin beta chain;Tubulin beta-2B chain;Tubulin beta-2A chain	TUBB;TUBB2B;TUBB2A	8.04238	15		0.0636316	0.988587	0.121346	28.2566	28.378	3	3	28.9725	26.9366	28.8608	28.476	28.3755	28.2824
169	P07737	P07737	Profilin-1	PFN1	7.1174	3		0.286151	0.799967	0.511695	23.9748	24.4865	3	3	23.9363	22.797	25.191	24.0841	24.6044	24.7709
170	P07814	P07814	Bifunctional glutamate/proline--tRNA ligase;Glutamate--tRNA ligase;Proline--tRNA ligase	EPRS	5.80236	3		0.123829	0.967855	0.260731	22.8736	23.5018	3	2	22.6639	21.822	24.135	23.5554	23.4482	22.3994
171	P07900;Q14568;Q58FG0;Q58FG1;Q58FF6	P07900	Heat shock protein HSP 90-alpha	HSP90AA1	7.40816	18		0.0166782	1	-0.033165	27.2049	27.1717	3	3	27.8297	25.9251	27.8598	27.4387	27.1941	26.8824
172	P07910;P0DMR1;O60812;B7ZW38;B2RXH8	P07910	Heterogeneous nuclear ribonucleoproteins C1/C2	HNRNPC	7.74712	21	+	1.21501	0.0328182	1.19514	26.5643	27.7594	3	3	26.4194	25.8639	27.4095	27.6364	27.6921	27.9497
175	P08238;Q58FF7	P08238	Heat shock protein HSP 90-beta	HSP90AB1	7.53184	20		0.080657	0.988658	0.157862	27.4246	27.5824	3	3	27.9426	26.079	28.2521	27.3276	27.6661	27.7536
178	P08670;P17661;P14136;P41219;Q16352;P07197;P07196	P08670	Vimentin	VIM	8.34575	37	+	1.02568	0.0325714	2.05774	28.9121	30.9698	3	3	29.7898	27.045	29.9014	30.7272	31.0973	31.0849
179	P08708	P08708	40S ribosomal protein S17	RPS17	7.62076	5	+	2.13609	0	3.47213	NaN	25.4307	0	3	22.7743	20.6668	22.4345	24.9887	25.6511	25.6523
180	P08865	P08865	40S ribosomal protein SA	RPSA	6.86723	3		0.989287	0.0513611	1.49636	NaN	23.695	0	3	23.4618	21.0713	22.0628	23.3981	23.8618	23.8251
181	P09012	P09012	U1 small nuclear ribonucleoprotein A	SNRPA	7.18955	4	+	3.90299	0	3.83361	NaN	25.8198	0	3	22.4747	21.7587	21.7251	25.6621	25.8182	25.979
182	P09651;Q32P51	P09651;Q32P51	Heterogeneous nuclear ribonucleoprotein A1;Heterogeneous nuclear ribonucleoprotein A1, N-terminally processed;Heterogeneous nuclear ribonucleoprotein A1-like 2	HNRNPA1;HNRNPA1L2	7.55666	14		0.301066	0.830634	0.369623	26.4091	26.7787	3	3	26.9261	25.4127	26.8884	26.7316	26.7844	26.8202
184	P09874	P09874	Poly [ADP-ribose] polymerase 1	PARP1	6.26304	5	+	2.15322	0.0017037	2.6156	NaN	24.8319	0	3	21.7559	21.6609	23.2322	24.6917	24.8708	24.9332
185	P09936	P09936	Ubiquitin carboxyl-terminal hydrolase isozyme L1	UCHL1	8.24642	3		0.199624	0.917549	0.409264	27.9162	28.3254	3	3	28.6397	26.3422	28.7666	28.3519	28.3955	28.2289
187	P0CF74;A0M8Q6;P15814	P0CF74;A0M8Q6	Ig lambda-6 chain C region;Ig lambda-7 chain C region	IGLC6;IGLC7	7.8836	3		0.323573	0.825752	-0.331184	26.1198	25.7886	3	3	25.4704	26.7727	26.1164	25.4365	26.0777	25.8517
189	P0DMV9;P0DMV8	P0DMV9;P0DMV8	Heat shock 70 kDa protein 1B;Heat shock 70 kDa protein 1A	HSPA1B;HSPA1A	8.18347	19		0.0350916	1	-0.0731392	29.3265	29.2534	3	3	30.2569	27.9581	29.7646	29.3838	29.3056	29.0708
191	P10412;P22492	P10412	Histone H1.4	HIST1H1E	8.05801	16	+	1.052	0.0139048	4.383	27.621	28.2074	1	3	22.3266	21.5256	27.621	27.6964	29.0365	27.8893
192	P10599	P10599	Thioredoxin	TXN	8.32255	5		1.12465	0.0529863	-1.01481	27.7666	26.7518	3	3	27.5838	28.4571	27.2589	27.1837	26.6638	26.4079
194	P10809	P10809	60 kDa heat shock protein, mitochondrial	HSPD1	6.97919	8		0.107457	0.966582	0.177677	25.5639	25.7415	3	3	26.0961	24.5153	26.0802	25.2851	25.6727	26.2669
195	P11021	P11021	78 kDa glucose-regulated protein	HSPA5	6.73432	7	+	3.05463	0	2.3182	NaN	24.8319	0	3	22.4783	22.3863	22.6763	24.4509	24.7525	25.2922
196	P11142;P54652	P11142	Heat shock cognate 71 kDa protein	HSPA8	8.06959	27		0.115302	0.969096	0.189069	28.9906	29.1796	3	3	29.6331	27.8056	29.5329	29.2589	29.2058	29.0741
198	P11387;Q969P6	P11387	DNA topoisomerase 1	TOP1	6.63062	9	+	2.06379	0.00187755	3.60616	NaN	25.7525	0	3	23.5935	21.68	21.1655	25.6218	25.6132	26.0225
200	P11908;P21108	P11908	Ribose-phosphate pyrophosphokinase 2	PRPS2	6.71857	4		0.00234106	1	-0.00406837	23.5736	23.5695	3	3	24.5429	22.6125	23.5653	23.5857	23.7473	23.3756
201	P11940;Q4VXU2;Q9H361;Q96DU9	P11940;Q4VXU2;Q9H361	Polyadenylate-binding protein 1;Polyadenylate-binding protein 1-like;Polyadenylate-binding protein 3	PABPC1;PABPC1L;PABPC3	6.67782	8	+	1.09402	0.0399118	1.35719	23.9235	25.2807	3	3	24.475	22.7965	24.499	25.0085	25.3056	25.5281
202	P12004	P12004	Proliferating cell nuclear antigen	PCNA	8.2489	6		0.218054	0.916349	0.332592	28.383	28.7156	3	3	28.9765	27.2258	28.9468	28.8327	28.864	28.4501
204	P12236	P12236	ADP/ATP translocase 3;ADP/ATP translocase 3, N-terminally processed	SLC25A6	6.78204	4	+	2.24009	0	3.32584	NaN	25.3278	0	3	22.4306	20.8733	22.7019	24.8819	25.4027	25.6987
206	P12277;P06732	P12277	Creatine kinase B-type	CKB	6.9268	5		0.102573	0.972931	-0.153474	24.3749	24.2214	3	3	24.8198	23.3744	24.9305	23.9452	24.1195	24.5995
207	P12814;P35609;Q08043	P12814	Alpha-actinin-1	ACTN1	6.0436	6	+	1.37461	0.00538776	2.90659	NaN	24.075	0	3	22.0858	19.2605	22.1589	23.6877	23.9863	24.5509
208	P12956	P12956	X-ray repair cross-complementing protein 6	XRCC6	6.78191	8		0.141653	0.9705	0.194023	24.8002	24.9943	3	3	25.4783	23.8216	25.1008	25.142	24.9698	24.871
209	P13010	P13010	X-ray repair cross-complementing protein 5	XRCC5	7.35497	7		0.00102126	1	0.00234095	26.8585	26.8609	3	3	27.5931	25.3645	27.6181	26.8159	26.8627	26.904
210	P13639	P13639	Elongation factor 2	EEF2	6.76775	9		0.134762	0.969022	-0.207457	25.3652	25.1578	3	3	26.1332	24.2762	25.6862	25.1027	25.3422	25.0283
213	P14618;P30613	P14618	Pyruvate kinase PKM	PKM	7.40905	14		0.00348232	1	0.0048186	26.7871	26.7919	3	3	27.2803	25.9194	27.1616	26.5495	26.8683	26.9579
215	P14866;Q8WVV9	P14866	Heterogeneous nuclear ribonucleoprotein L	HNRNPL	7.49866	15	+	1.33549	0.00975207	1.7117	25.6488	27.3605	3	3	25.8528	24.5499	26.5436	27.1244	27.369	27.5881
217	P14923;P35222	P14923	Junction plakoglobin	JUP	8.26531	35		0.637257	0.225394	-1.45356	29.1745	27.721	3	3	28.128	31.1455	28.2502	28.106	27.1457	27.9112
220	P22392;P15531;O60361	P22392;P15531;O60361	Nucleoside diphosphate kinase B;Nucleoside diphosphate kinase A;Putative nucleoside diphosphate kinase	NME2;NME1;NME2P1	7.03145	3	+	2.09032	0.00453933	-1.1462	24.1654	NaN	3	0	23.7413	24.3582	24.3968	22.8559	23.1997	23.002
221	P15880	P15880	40S ribosomal protein S2	RPS2	7.98027	12		0.173113	0.957492	0.273862	27.9222	28.1961	3	3	28.6507	26.7488	28.3672	28.0537	28.3588	28.1758
222	P15924	P15924	Desmoplakin	DSP	8.1272	147		0.5368	0.359558	-1.18519	30.7624	29.5772	3	3	29.7203	32.5057	30.0612	30.082	28.7364	29.9133
224	P16401	P16401	Histone H1.5	HIST1H1B	8.8335	15	+	1.33295	0.01	1.82726	28.9511	30.7784	3	3	29.1497	27.7645	29.9392	30.6058	30.8572	30.8722
226	P16403	P16403	Histone H1.2	HIST1H1C	9.15027	17	+	1.4646	0.0054433	2.20497	29.596	31.801	3	3	29.8601	28.3315	30.5965	31.3861	32.0229	31.994
229	P17096	P17096	High mobility group protein HMG-I/HMG-Y	HMGA1	8.19844	7	+	1.11511	0.0445468	1.20219	26.5982	27.8004	3	3	27.0205	25.6379	27.1362	27.4908	27.8902	28.0201
231	P17844	P17844	Probable ATP-dependent RNA helicase DDX5	DDX5	7.33532	16	+	1.46283	0.00533333	2.16376	25.4334	27.5971	3	3	26.2642	24.1019	25.934	27.3537	27.6075	27.8303
232	P17987	P17987	T-complex protein 1 subunit alpha	TCP1	6.88556	6		0.129507	0.961348	-0.182832	25.1144	24.9316	3	3	25.3183	24.17	25.8549	25.028	25.1253	24.6414
233	P18077	P18077	60S ribosomal protein L35a	RPL35A	7.50826	3	+	1.71246	0.00139394	3.27183	22.8647	26.1365	3	3	24.3001	21.3862	22.9078	25.7459	26.4072	26.2565
234	P18124	P18124	60S ribosomal protein L7	RPL7	7.82243	9	+	3.1152	0	6.08303	NaN	27.9758	0	3	23.1167	21.0243	21.5373	27.5862	28.139	28.2021
236	P18621	P18621	60S ribosomal protein L17	RPL17	7.95015	9	+	1.14731	0.0163438	2.03124	25.6827	27.7139	3	3	25.635	24.4012	27.0118	27.1229	27.6746	28.3442
237	P18669;P15259;Q8N0Y7	P18669	Phosphoglycerate mutase 1	PGAM1	6.82745	3		0.198084	0.905152	0.608417	24.141	23.5707	2	3	24.2797	20.6049	24.0023	23.5589	23.607	23.5462
238	P19338	P19338	Nucleolin	NCL	7.71388	21	+	1.34172	0.00624561	2.05151	26.8909	28.9424	3	3	27.5764	25.4668	27.6296	28.8141	29.0147	28.9984
241	P20700	P20700	Lamin-B1	LMNB1	5.42953	2		0.146855	0.97222	-0.171897	NaN	21.7322	0	3	22.3495	21.4906	21.8722	21.0424	21.9146	22.2397
242	P21333	P21333	Filamin-A	FLNA	5.82709	6	+	2.40331	0	3.06662	NaN	25.0449	0	3	22.6939	21.1554	22.0855	24.5513	25.2016	25.3817
244	P22087	P22087	rRNA 2-O-methyltransferase fibrillarin	FBL	7.56227	9		0.498713	0.545752	0.609852	26.5329	27.1428	3	3	26.8135	25.5278	27.2575	27.0638	26.9728	27.3917
246	P22314	P22314	Ubiquitin-like modifier-activating enzyme 1	UBA1	8.08838	14		0.0445991	1	-0.0901915	29.9122	29.822	3	3	30.8975	28.597	30.2421	29.9195	29.9119	29.6346
247	P22528;P35321	P22528;P35321	Cornifin-B;Cornifin-A	SPRR1B;SPRR1A	8.21016	5		0.742441	0.123827	-1.80921	26.6968	25.5901	3	2	25.8237	28.4296	25.8373	25.4549	23.4827	25.7253
249	P22626	P22626	Heterogeneous nuclear ribonucleoproteins A2/B1	HNRNPA2B1	7.86412	17		0.571659	0.470436	0.60649	27.2812	27.8877	3	3	27.6124	26.3525	27.8788	27.8222	27.9371	27.9038
250	P22735	P22735	Protein-glutamine gamma-glutamyltransferase K	TGM1	6.87002	10		0.204348	0.888551	-0.808947	23.9845	NaN	3	0	22.8158	26.9862	22.1515	23.2379	22.7715	23.5171
252	P23246	P23246	Splicing factor, proline- and glutamine-rich	SFPQ	6.99249	10	+	1.16024	0.0106016	2.91211	25.6042	26.2133	1	3	25.6042	21.8041	22.4953	25.9101	26.4787	26.2511
253	P23396	P23396	40S ribosomal protein S3	RPS3	7.43451	11		0.323717	0.76577	0.509992	25.9283	26.4383	3	3	26.8266	24.6803	26.278	26.3835	26.3677	26.5638
254	P23490	P23490	Loricrin	LOR	8.02612	3	+	1.36574	0.00517647	-2.80832	24.7239	NaN	3	0	23.9492	26.6296	23.5929	21.8189	21.8933	22.0345
256	P23528;Q9Y281	P23528;Q9Y281	Cofilin-1;Cofilin-2	CFL1;CFL2	6.97423	3		0.500318	0.379026	1.42638	25.2096	24.4712	1	3	22.9685	20.9564	25.2096	24.0948	24.5141	24.8047
257	P23588	P23588	Eukaryotic translation initiation factor 4B	EIF4B	7.01778	8		0.198291	0.914819	-0.416563	25.4421	25.0256	3	3	26.768	24.1628	25.3956	25.4983	25.0952	24.4832
259	P25398	P25398	40S ribosomal protein S12	RPS12	8.10257	6		0.0400224	1	-0.0766665	26.6252	26.5485	3	3	27.3819	25.344	27.1496	26.3697	26.5746	26.7012
260	P25705	P25705	ATP synthase subunit alpha, mitochondrial	ATP5A1	5.71455	3		0.0859696	0.990649	-0.0713298	NaN	22.4967	0	3	22.5696	22.6035	22.5311	22.0529	22.3857	23.0515
261	P25786	P25786	Proteasome subunit alpha type-1	PSMA1	6.65458	3	+	1.1913	0.0291692	-1.32147	23.8491	NaN	3	0	24.7116	23.0563	23.7795	22.9001	22.1898	22.4931
265	P26373	P26373	60S ribosomal protein L13	RPL13	7.89577	9	+	2.62174	0	5.9597	21.6652	27.6249	3	3	22.9198	21.2705	20.8052	26.695	27.4623	28.7173
266	P26641	P26641	Elongation factor 1-gamma	EEF1G	6.81375	4		0.183898	0.928279	-0.370176	24.6475	24.2773	3	3	25.5931	23.22	25.1293	24.7701	24.0852	23.9766
267	P27635;Q96L21	P27635;Q96L21	60S ribosomal protein L10;60S ribosomal protein L10-like	RPL10;RPL10L	7.37328	8		0.145994	0.968211	0.289613	24.7537	24.627	2	3	25.7465	23.7609	23.5049	24.9833	24.6228	24.275
272	P28799	P28799	Granulins;Acrogranin;Paragranulin;Granulin-1;Granulin-2;Granulin-3;Granulin-4;Granulin-5;Granulin-6;Granulin-7	GRN	7.43411	3		0.0523941	0.99853	-0.105705	26.4623	26.3566	3	3	27.6739	25.2727	26.4403	26.3907	26.3962	26.283
274	P48594;P29508	P48594;P29508	Serpin B4;Serpin B3	SERPINB4;SERPINB3	6.71206	4		0.164735	0.968225	-0.0929178	23.918	23.8251	3	3	24.1067	23.6867	23.9608	23.707	23.6024	24.1659
277	P30050	P30050	60S ribosomal protein L12	RPL12	6.72218	3	+	1.41097	0.00635714	1.76775	NaN	23.8566	0	3	22.7299	20.9893	22.5473	23.4798	24.0336	24.0564
282	P31942	P31942	Heterogeneous nuclear ribonucleoprotein H3	HNRNPH3	6.16551	2		0.696214	0.316199	0.704961	NaN	22.9597	0	3	23.0059	22.0833	21.6749	22.4806	23.2399	23.1585
283	P31943;P55795	P31943;P55795	Heterogeneous nuclear ribonucleoprotein H;Heterogeneous nuclear ribonucleoprotein H, N-terminally processed;Heterogeneous nuclear ribonucleoprotein H2	HNRNPH1;HNRNPH2	7.14013	6		0.0155123	1	0.0219167	25.25	25.2719	3	3	25.7646	24.35	25.6352	25.4994	25.2439	25.0723
284	P31944	P31944	Caspase-14;Caspase-14 subunit p17, mature form;Caspase-14 subunit p10, mature form;Caspase-14 subunit p20, intermediate form;Caspase-14 subunit p8, intermediate form	CASP14	8.02395	14		0.375236	0.641202	-0.803729	26.9529	26.1491	3	3	26.0413	28.4933	26.324	27.0028	25.9946	25.45
285	P31949	P31949	Protein S100-A11;Protein S100-A11, N-terminally processed	S100A11	7.24969	4		0.510707	0.416569	1.04044	NaN	23.206	0	3	22.8163	20.4241	23.2563	23.129	23.4952	22.9938
286	P32119	P32119	Peroxiredoxin-2	PRDX2	7.77839	9		0.318028	0.767402	-0.540491	26.4927	25.9522	3	3	25.9081	27.7818	25.7881	26.1666	26.2561	25.4338
288	P32969	P32969	60S ribosomal protein L9	RPL9	7.39524	4		0.923705	0.0501408	2.10464	24.4521	25.6846	2	3	25.4163	23.4879	21.8358	25.6998	25.2431	26.1109
290	P33991	P33991	DNA replication licensing factor MCM4	MCM4	6.42539	3		0.148859	0.961732	0.397988	24.9417	24.355	2	3	24.9963	21.9877	24.8871	24.4581	24.538	24.0691
292	P35232	P35232	Prohibitin	PHB	6.52762	5	+	1.53308	0.00448889	2.52184	NaN	24.4856	0	3	22.5884	20.5293	22.7736	24.0926	24.4364	24.9279
296	P35579;P35749;Q7Z406;REV__Q9UKV3	P35579	Myosin-9	MYH9	7.21977	47		0.735457	0.213295	0.967889	27.4697	28.4376	3	3	28.1948	26.2744	27.94	28.4075	28.3965	28.5089
297	P35580	P35580	Myosin-10	MYH10	6.29739	19	+	3.13337	0	3.87652	NaN	26.0489	0	3	22.832	21.4267	22.2583	25.8989	26.0778	26.17
299	P35659	P35659	Protein DEK	DEK	6.28439	4		0.8717	0.0667273	1.80072	NaN	23.8303	0	3	23.5252	20.2777	22.2859	23.5366	23.8274	24.127
303	P36578	P36578	60S ribosomal protein L4	RPL4	7.81561	10	+	1.38917	0.0043913	4.1666	25.4808	28.259	2	3	25.6915	21.3155	25.2701	28.0192	28.3386	28.4191
304	P38159;Q96E39;O75526;Q8N7X1	P38159;Q96E39	RNA-binding motif protein, X chromosome;RNA-binding motif protein, X chromosome, N-terminally processed;RNA binding motif protein, X-linked-like-1	RBMX;RBMXL1	7.35422	14		0.611101	0.364377	0.761293	26.0674	26.8287	3	3	25.5021	25.5242	27.1761	26.7012	26.9486	26.8364
307	P39019	P39019	40S ribosomal protein S19	RPS19	6.98039	4	+	3.35851	0	2.97533	NaN	24.8148	0	3	22.3715	21.6541	21.4928	24.6978	24.8065	24.9402
308	P39023;Q92901	P39023	60S ribosomal protein L3	RPL3	7.63283	14	+	1.20172	0.00902564	2.96184	24.937	27.8989	3	3	26.2835	22.6832	25.8444	27.4288	28.0928	28.1751
309	P40227;Q92526	P40227	T-complex protein 1 subunit zeta	CCT6A	7.2727	7		0.0916251	0.979366	0.157874	26.2557	26.4136	3	3	26.8566	25.0413	26.8693	26.5619	26.4322	26.2467
310	P40429;Q6NVV1	P40429;Q6NVV1	60S ribosomal protein L13a;Putative 60S ribosomal protein L13a protein RPL13AP3	RPL13A;RPL13AP3	7.49344	4	+	1.23099	0.0106885	2.17646	24.1036	26.2801	3	3	25.0943	22.5404	24.6762	26.2099	26.7497	25.8807
313	P42167	P42167	Lamina-associated polypeptide 2, isoforms beta/gamma;Thymopoietin;Thymopentin	TMPO	6.3091	4	+	2.1103	0.00146032	1.84194	NaN	24.0714	0	3	22.6719	21.5715	22.4448	23.7772	24.1051	24.3318
315	P42677	P42677	40S ribosomal protein S27	RPS27	7.6235	3	+	2.60888	0	3.78653	NaN	25.6586	0	3	22.7826	21.1456	21.6878	25.123	25.7735	26.0791
316	P42766	P42766	60S ribosomal protein L35	RPL35	7.82794	2	+	1.20338	0.00983333	2.76092	25.2159	25.8336	1	3	25.2159	21.7993	22.2029	25.7809	25.8402	25.8797
317	P43243	P43243	Matrin-3	MATR3	6.12366	3	+	1.58469	0.00434409	2.02236	NaN	23.9925	0	3	22.3372	20.8556	22.7175	23.7192	24.0501	24.2081
318	P43686	P43686	26S protease regulatory subunit 6B	PSMC4	6.64315	4	+	1.7178	0.00119481	-2.38801	23.8542	NaN	3	0	24.9742	22.9666	23.6218	21.7842	21.5573	21.057
319	P45880	P45880	Voltage-dependent anion-selective channel protein 2	VDAC2	6.5526	3	+	2.21229	0.00164286	2.33381	NaN	24.3819	0	3	22.8196	21.4693	21.8553	24.1105	24.3048	24.7303
321	P45974;Q92995	P45974	Ubiquitin carboxyl-terminal hydrolase 5	USP5	7.23193	7	+	2.24445	0	-3.69804	26.171	NaN	3	0	26.5873	25.1811	26.7445	23.2073	21.594	22.6175
322	P46087	P46087	Probable 28S rRNA (cytosine(4447)-C(5))-methyltransferase	NOP2	6.67595	8	+	2.54439	0	3.8825	NaN	25.7293	0	3	22.6732	20.731	22.1362	25.4629	25.9272	25.7979
324	P46776	P46776	60S ribosomal protein L27a	RPL27A	7.69857	5	+	2.6675	0	4.89908	NaN	26.9209	0	3	23.2492	20.8896	21.9268	26.6628	26.9743	27.1257
325	P46777	P46777	60S ribosomal protein L5	RPL5	6.96423	4	+	1.89659	0.0015082	2.75721	NaN	24.6746	0	3	22.7461	20.6594	22.3468	24.622	24.6177	24.7842
326	P46778	P46778	60S ribosomal protein L21	RPL21	7.74587	4	+	1.06567	0.0164724	3.01437	23.5062	26.5205	3	3	25.4228	20.9661	24.1296	26.3724	26.4262	26.7631
327	P46779	P46779	60S ribosomal protein L28	RPL28	7.97109	6	+	1.62723	0.00133333	4.01923	23.9147	27.9339	3	3	25.601	21.8133	24.3299	27.5641	28.0405	28.1972
328	P46781	P46781	40S ribosomal protein S9	RPS9	7.85025	13		0.706135	0.193884	1.26563	26.1784	27.444	3	3	27.2695	24.5892	26.6764	27.263	27.5651	27.5039
330	P46783;Q9NQ39	P46783	40S ribosomal protein S10	RPS10	7.66748	8		0.0141369	1	0.0295747	25.7788	25.8083	3	3	26.5776	24.4207	26.338	25.9588	25.8855	25.5807
333	P47756	P47756	F-actin-capping protein subunit beta	CAPZB	6.76258	4	+	2.97233	0	2.51606	NaN	24.8407	0	3	21.9833	22.1045	22.8862	24.7528	24.7471	25.0221
334	P47914	P47914	60S ribosomal protein L29	RPL29	8.1271	4	+	2.80238	0	5.00252	NaN	27.4743	0	3	22.8632	21.2376	23.3145	27.163	27.4882	27.7716
335	P47929	P47929	Galectin-7	LGALS7	6.99934	4	+	1.35202	0.00910345	-1.77567	23.8142	NaN	3	0	23.8627	24.8437	22.7362	21.9213	22.0062	22.1882
337	P48643	P48643	T-complex protein 1 subunit epsilon	CCT5	6.86565	8		0.167123	0.948479	-0.368123	25.2715	24.9034	3	3	26.5918	23.8327	25.3901	25.3021	24.8973	24.5108
339	P49207	P49207	60S ribosomal protein L34	RPL34	7.75183	6	+	2.23375	0	4.9607	NaN	26.8675	0	3	21.805	20.4059	23.5095	26.4181	27.0765	27.1079
340	P49321	P49321	Nuclear autoantigenic sperm protein	NASP	6.67968	3		0.140942	0.968444	0.226212	24.8036	25.0299	3	3	25.3758	23.64	25.3952	24.8796	25.2702	24.9398
342	P49368	P49368	T-complex protein 1 subunit gamma	CCT3	7.10863	5		0.890667	0.0517203	-2.41604	25.8487	25.8262	3	1	25.7536	25.9468	25.8456	25.8262	21.5358	22.9359
351	P50914	P50914	60S ribosomal protein L14	RPL14	7.40642	5	+	1.48874	0.00522772	1.99617	23.0887	25.0848	3	3	24.0483	21.941	23.2767	25.0398	24.9707	25.2441
352	P50990	P50990	T-complex protein 1 subunit theta	CCT8	6.9764	4		0.0220422	1	-0.0569655	25.7836	25.7266	3	3	26.8244	24.1113	26.415	25.7908	25.9938	25.3953
353	P50991	P50991	T-complex protein 1 subunit delta	CCT4	7.10605	8		0.0697386	0.992997	-0.116322	26.0653	25.949	3	3	26.9772	25.0129	26.2059	26.006	26.1173	25.7237
354	P51114;P51116;Q06787	P51114;P51116;Q06787	Fragile X mental retardation syndrome-related protein 1;Fragile X mental retardation syndrome-related protein 2;Fragile X mental retardation protein 1	FXR1;FXR2;FMR1	5.91224	2		0.489014	0.50668	0.76243	NaN	23.042	0	3	23.2669	21.2205	22.3511	22.4115	23.1721	23.5423
355	P51532;P51531	P51532	Transcription activator BRG1	SMARCA4	6.40753	9		0.302243	0.803647	0.45447	24.5057	24.9601	3	3	25.0516	23.2991	25.1663	24.9651	24.795	25.1202
356	P51665	P51665	26S proteasome non-ATPase regulatory subunit 7	PSMD7	7.00736	1		0.128285	0.962432	-0.200438	24.6337	24.4333	3	3	25.2744	23.5174	25.1094	24.4946	24.6067	24.1986
359	P51965;Q96LR5;Q969T4	P51965;Q96LR5;Q969T4	Ubiquitin-conjugating enzyme E2 E1;Ubiquitin-conjugating enzyme E2 E2;Ubiquitin-conjugating enzyme E2 E3	UBE2E1;UBE2E2;UBE2E3	6.61376	2		0.354651	0.64125	1.01168	23.3875	22.9719	1	3	23.3875	19.615	22.878	22.8059	23.1719	22.9377
360	P51991	P51991	Heterogeneous nuclear ribonucleoprotein A3	HNRNPA3	7.62377	13		0.901814	0.12087	0.973258	26.2458	27.219	3	3	26.221	25.3938	27.1225	27.3467	27.1815	27.1289
361	P52272	P52272	Heterogeneous nuclear ribonucleoprotein M	HNRNPM	6.95901	19	+	1.81063	0.00121053	2.02118	24.6393	26.6605	3	3	23.7062	24.9595	25.2522	26.3521	26.8483	26.7811
364	P52907;P47755	P52907	F-actin-capping protein subunit alpha-1	CAPZA1	7.01924	5	+	1.62005	0.00110843	2.47065	23.2335	25.259	2	3	21.898	22.3521	24.1149	24.9171	25.396	25.4638
365	P52926	P52926	High mobility group protein HMGI-C	HMGA2	7.26257	5		0.932905	0.136268	0.817274	23.4979	24.3152	3	3	23.7089	22.8316	23.9532	23.8613	24.5689	24.5153
366	P53396	P53396	ATP-citrate synthase	ACLY	6.07449	5		0.183818	0.931051	0.379549	23.2357	23.6153	3	3	23.1827	21.9369	24.5876	23.2894	23.6336	23.9229
368	P54105	P54105	Methylosome subunit pICln	CLNS1A	6.98155	2		0.789799	0.0986918	-1.71436	23.5013	NaN	3	0	25.2245	22.1286	23.1507	21.4891	21.2597	22.6119
375	P55072	P55072	Transitional endoplasmic reticulum ATPase	VCP	7.74925	20		0.050129	0.999287	0.101997	28.2082	28.3101	3	3	29.0575	26.8474	28.7195	28.4679	28.3997	28.0628
379	P60174	P60174	Triosephosphate isomerase	TPI1	6.69197	5		0.655501	0.35461	-0.689859	23.8042	NaN	3	0	23.3261	24.7559	23.3305	23.1518	23.0937	23.0974
384	P60842;Q14240	P60842;Q14240	Eukaryotic initiation factor 4A-I;Eukaryotic initiation factor 4A-II;Eukaryotic initiation factor 4A-II, N-terminally processed	EIF4A1;EIF4A2	6.84163	4		0.654754	0.248972	-1.06569	24.661	23.5953	3	3	26.0804	23.6152	24.2875	23.5797	23.6568	23.5496
385	P60866	P60866	40S ribosomal protein S20	RPS20	8.02522	3		0.000491168	1	0.00117493	26.0595	26.0607	3	3	27.1444	24.6362	26.3978	26.3924	26.1814	25.6082
391	P61160	P61160	Actin-related protein 2	ACTR2	6.70798	5	+	2.23899	0.00184	2.46428	NaN	24.5625	0	3	22.4826	21.2341	22.5778	24.27	24.6538	24.7636
392	P84077;P61204;P84085;P18085	P84077;P61204;P84085;P18085	ADP-ribosylation factor 1;ADP-ribosylation factor 3;ADP-ribosylation factor 5;ADP-ribosylation factor 4	ARF1;ARF3;ARF5;ARF4	6.8379	2		0.22634	0.886742	0.474919	23.8665	23.5301	2	3	23.7422	21.4325	23.9908	23.358	23.7066	23.5258
394	P61247	P61247	40S ribosomal protein S3a	RPS3A	7.82652	12		0.70072	0.212069	1.1119	26.8634	27.9753	3	3	27.3624	25.4646	27.7633	27.6855	28.1109	28.1297
395	P61254;Q9UNX3	P61254;Q9UNX3	60S ribosomal protein L26;60S ribosomal protein L26-like 1	RPL26;RPL26L1	8.05477	9	+	1.28981	0.00641441	2.6043	24.9276	27.5319	3	3	25.8018	23.1097	25.8711	27.8892	27.6891	27.0173
396	P61313	P61313	60S ribosomal protein L15	RPL15	7.58269	8	+	1.22827	0.00659259	3.76381	25.8844	26.9706	1	3	25.8844	20.9941	22.742	27.1519	27.1045	26.6555
397	P61353	P61353	60S ribosomal protein L27	RPL27	7.74744	4	+	2.78387	0	4.7268	NaN	26.7155	0	3	22.1911	20.8416	22.9333	26.5128	26.6788	26.9548
400	P61978	P61978	Heterogeneous nuclear ribonucleoprotein K	HNRNPK	7.23137	11		0.128771	0.965826	0.221226	25.8459	26.0671	3	3	26.5123	24.5959	26.4294	26.2038	25.9259	26.0715
401	P62081	P62081	40S ribosomal protein S7	RPS7	7.85429	10		0.543837	0.37625	1.03058	26.2639	27.2945	3	3	26.6132	24.7541	27.4244	26.899	27.8275	27.1569
404	P62241	P62241	40S ribosomal protein S8	RPS8	8.01523	8	+	1.53251	0.00116456	3.56863	24.6007	28.1693	3	3	26.1832	22.6479	24.9711	27.6384	28.2786	28.591
405	P62244	P62244	40S ribosomal protein S15a	RPS15A	8.00792	6		0.00182662	1	0.0041701	26.4508	26.455	3	3	27.6135	25.0677	26.6711	26.5624	26.4234	26.3791
406	P62249	P62249	40S ribosomal protein S16	RPS16	7.21197	5		0.928845	0.0857215	1.18474	24.2141	25.3988	3	3	25.1286	23.1649	24.3488	25.4003	25.1008	25.6954
408	P62263	P62263	40S ribosomal protein S14	RPS14	8.24366	8	+	1.72905	0.00135294	3.01029	24.7802	27.7905	3	3	25.7641	23.2898	25.2868	27.3777	28.0689	27.925
409	P62266	P62266	40S ribosomal protein S23	RPS23	7.93606	8	+	1.26639	0.0061913	2.56158	24.6977	27.2592	3	3	25.6689	22.8373	25.5868	26.8968	27.3613	27.5197
410	P62269	P62269	40S ribosomal protein S18	RPS18	7.93827	10		0.470689	0.544777	0.702288	26.4848	27.1871	3	3	27.5194	25.3759	26.559	26.9755	27.5514	27.0342
412	P62277	P62277	40S ribosomal protein S13	RPS13	7.04626	5		0.909103	0.0617718	1.71869	23.399	24.5774	2	3	24.5013	22.2966	21.7781	24.1452	25.1175	24.4694
413	P62280	P62280	40S ribosomal protein S11	RPS11	7.81968	9	+	0.875709	0.0434203	3.90261	25.779	27.6318	2	3	26.1589	19.6295	25.399	27.1766	27.7631	27.9555
417	P62316	P62316	Small nuclear ribonucleoprotein Sm D2	SNRPD2	7.84136	5	+	1.16384	0.0162171	1.90426	25.0048	26.9091	3	3	24.6813	23.9203	26.4128	26.5017	26.972	27.2535
418	P62318	P62318	Small nuclear ribonucleoprotein Sm D3	SNRPD3	7.74259	5		0.220208	0.921656	0.268141	25.611	25.8791	3	3	25.968	24.7145	26.1504	25.6808	26.1659	25.7906
420	P62424	P62424	60S ribosomal protein L7a	RPL7A	8.02403	11	+	1.66048	0.00127778	3.07724	25.2805	28.3577	3	3	26.3751	23.6748	25.7915	27.9737	28.4607	28.6387
421	P62701;Q8TD47;P22090	P62701	40S ribosomal protein S4, X isoform	RPS4X	7.78697	15	+	0.996315	0.0497305	1.54322	26.3367	27.88	3	3	27.3973	24.9614	26.6516	27.7693	27.8077	28.0629
422	P62750	P62750	60S ribosomal protein L23a	RPL23A	8.23279	9	+	2.6832	0.00155932	1.36418	26.7387	28.1029	3	3	27.0699	26.4235	26.7227	28.0388	28.1888	28.0811
423	P62753	P62753	40S ribosomal protein S6	RPS6	8.0773	8	+	1.56105	0.0011358	3.03586	25.102	28.1378	3	3	25.9835	23.3769	25.9455	27.7173	28.1534	28.5429
424	P62805	P62805	Histone H4	HIST1H4A	8.49438	11		0.288101	0.88439	-0.288131	28.1178	27.8297	3	3	28.4734	27.3197	28.5604	27.8971	27.8768	27.7152
426	P62829	P62829	60S ribosomal protein L23	RPL23	7.44573	3	+	2.31033	0	4.90204	NaN	26.3611	0	3	23.017	20.0834	21.2768	26.0034	26.5045	26.5756
427	P62841	P62841	40S ribosomal protein S15	RPS15	8.29612	4		0.247933	0.840539	0.599244	26.9615	27.5607	3	3	28.4618	25.1854	27.2372	27.5446	27.6366	27.501
428	P62847	P62847	40S ribosomal protein S24	RPS24	7.52622	4	+	1.61921	0.00131429	3.86015	NaN	25.7026	0	3	23.6336	19.9102	21.9835	25.7463	25.9752	25.3864
429	P62851	P62851	40S ribosomal protein S25	RPS25	7.50879	3	+	1.36259	0.00665421	2.19506	23.292	25.4871	3	3	24.3794	21.9693	23.5273	24.9706	25.82	25.6706
431	P62857	P62857	40S ribosomal protein S28	RPS28	8.29785	3		0.398867	0.518077	-1.78089	26.6152	26.5744	3	2	27.4872	25.1982	27.1602	21.3542	26.8695	26.2793
433	P62888	P62888	60S ribosomal protein L30	RPL30	7.80432	7	+	3.59327	0	4.41656	NaN	26.7952	0	3	23.0548	21.8941	22.1871	26.6101	26.8911	26.8845
434	P62899	P62899	60S ribosomal protein L31	RPL31	8.09802	7	+	1.16812	0.00991597	3.44778	25.9949	28.0804	2	3	26.1924	21.9081	25.7973	27.6169	28.4182	28.2061
435	P62906	P62906	60S ribosomal protein L10a	RPL10A	7.61709	6	+	3.15557	0	5.56531	NaN	26.9986	0	3	21.96	20.2763	22.0635	26.8057	27.0201	27.1699
436	P62910	P62910	60S ribosomal protein L32	RPL32	7.58397	6	+	2.92503	0	4.65563	NaN	26.5171	0	3	22.4418	20.8871	22.2556	25.9736	26.6557	26.9221
437	P62913	P62913	60S ribosomal protein L11	RPL11	7.24025	5	+	2.38745	0	3.49834	NaN	25.3379	0	3	22.4139	20.6939	22.411	25.2842	25.1123	25.6173
438	P62917	P62917	60S ribosomal protein L8	RPL8	7.87224	12		0.567966	0.360804	0.972024	26.3114	27.2834	3	3	26.8504	24.9133	27.1705	26.8737	27.1442	27.8323
439	P62937;P0DN26;A0A0B4J2A2;A0A075B767;A0A075B759;Q9Y536;F5H284	P62937	Peptidyl-prolyl cis-trans isomerase A;Peptidyl-prolyl cis-trans isomerase A, N-terminally processed	PPIA	6.96721	3		0.208724	0.910151	0.441061	23.5134	23.9545	3	3	23.3001	22.3805	24.8597	23.2257	24.1218	24.5159
440	P62979	P62979	Ubiquitin-40S ribosomal protein S27a;Ubiquitin;40S ribosomal protein S27a	RPS27A	9.29914	8		0.0166733	1	-0.0226657	30.891	30.8683	3	3	31.3677	29.9946	31.3107	30.9575	30.8552	30.7923
441	P62995	P62995	Transformer-2 protein homolog beta	TRA2B	7.30933	6		0.592603	0.351613	0.896549	24.8606	25.7571	3	3	25.3392	23.5295	25.7131	25.6571	25.7932	25.8211
444	P63173	P63173	60S ribosomal protein L38	RPL38	7.39677	2	+	1.69834	0.00122667	2.56625	NaN	24.4815	0	3	23.1126	20.8991	21.734	24.1462	24.9223	24.3759
446	P63261;Q562R1;A5A3E0	P63261	Actin, cytoplasmic 2;Actin, cytoplasmic 2, N-terminally processed	ACTG1	9.34541	27	+	1.19934	0.013024	2.14637	31.2853	33.4316	3	3	31.8318	29.6454	32.3786	33.2511	33.4411	33.6027
447	P67809	P67809	Nuclease-sensitive element-binding protein 1	YBX1	7.21075	6		0.253788	0.805148	0.945213	25.3901	24.9464	2	3	26.2525	24.5277	21.2234	25.1398	24.8187	24.8807
449	P68133;P68032;P63267;P62736	P68133;P68032;P63267;P62736	Actin, alpha skeletal muscle;Actin, alpha cardiac muscle 1;Actin, gamma-enteric smooth muscle;Actin, aortic smooth muscle	ACTA1;ACTC1;ACTG2;ACTA2	8.09649	14	+	1.51493	0.0055	1.95895	26.6021	28.561	3	3	27.1512	25.4337	27.2213	28.8073	28.4111	28.4647
451	Q5VTE0;P68104;Q05639	Q5VTE0;P68104;Q05639	Putative elongation factor 1-alpha-like 3;Elongation factor 1-alpha 1;Elongation factor 1-alpha 2	EEF1A1P5;EEF1A1;EEF1A2	8.04571	10		0.0679045	0.990081	0.124233	28.2165	28.3407	3	3	28.9546	26.9473	28.7475	28.4026	28.3548	28.2647
452	P68363;P68366;Q9H853	P68363;P68366	Tubulin alpha-1B chain;Tubulin alpha-4A chain	TUBA1B;TUBA4A	8.20774	16		0.0402248	1	0.088185	28.6864	28.7746	3	3	29.5393	27.2011	29.3189	28.7861	28.7859	28.7519
453	P68371;Q3ZCM7;A6NNZ2;CON__ENSEMBL:ENSBTAP00000025008;Q9H4B7	P68371	Tubulin beta-4B chain	TUBB4B	6.6041	14	+	2.84491	0	2.55878	NaN	24.0044	0	3	21.9779	21.016	21.3429	23.7404	23.969	24.3038
455	P68871;P02042	P68871	Hemoglobin subunit beta;LVV-hemorphin-7;Spinorphin	HBB	6.73979	6		0.881288	0.0611579	1.8123	23.7788	23.7874	1	3	21.6153	20.5313	23.7788	23.8195	23.6371	23.9057
458	P78371	P78371	T-complex protein 1 subunit beta	CCT2	7.52401	9		0.0291888	1	0.0546023	27.2864	27.341	3	3	27.9495	26.0339	27.8759	27.36	27.2378	27.4253
461	P81605	P81605	Dermcidin;Survival-promoting peptide;DCD-1	DCD	8.99511	6		0.380791	0.701467	-0.4994	29.7015	29.2021	3	3	30.487	29.2204	29.3969	28.7983	29.9682	28.8398
462	P83731	P83731	60S ribosomal protein L24	RPL24	7.61871	7	+	1.62918	0.00124324	3.12906	24.101	26.3905	2	3	24.38	21.5824	23.822	26.0015	26.6604	26.5097
463	P84090	P84090	Enhancer of rudimentary homolog	ERH	7.61374	6		0.146119	0.96651	0.323804	24.7971	25.1209	3	3	25.5054	23.17	25.7159	24.9028	25.2872	25.1727
464	P84098	P84098	60S ribosomal protein L19	RPL19	8.01098	5		0.768689	0.164452	1.15665	25.8783	27.0349	3	3	26.9947	24.66	25.98	27.3382	26.8624	26.904
465	P84103	P84103	Serine/arginine-rich splicing factor 3	SRSF3	7.72593	7		0.950045	0.0609536	1.3931	25.0864	26.4795	3	3	25.8271	23.7345	25.6976	26.2574	26.5647	26.6164
467	P98175	P98175	RNA-binding protein 10	RBM10	6.34653	3		0.196203	0.906876	0.682943	24.4627	23.8213	2	3	24.7119	20.4897	24.2135	24.0518	23.7582	23.654
470	Q00839	Q00839	Heterogeneous nuclear ribonucleoprotein U	HNRNPU	8.33175	34	+	1.82252	0.00112195	1.69455	29.1571	30.8517	3	3	29.3818	28.353	29.7366	30.8536	30.8535	30.848
471	Q01082;O15020	Q01082	Spectrin beta chain, non-erythrocytic 1	SPTBN1	6.97226	43	+	4.40723	0	7.80826	21.4253	28.8798	2	3	21.4577	20.3641	21.3929	28.6036	28.8242	29.2117
472	Q01130;Q9BRL6	Q01130;Q9BRL6	Serine/arginine-rich splicing factor 2;Serine/arginine-rich splicing factor 8	SRSF2;SRSF8	7.30492	4		0.0893594	0.982754	0.172335	24.7209	24.8933	3	3	25.4834	23.4325	25.2469	24.8632	24.5183	25.2984
473	Q01469	Q01469	Fatty acid-binding protein, epidermal	FABP5	8.22482	9	+	1.41264	0.00653211	-1.83244	27.3652	25.5328	3	3	26.6788	28.5325	26.8844	25.8152	25.3385	25.4447
476	Q02413;Q86SJ6	Q02413	Desmoglein-1	DSG1	8.23855	25		0.404916	0.588778	-0.904032	28.8592	27.9552	3	3	27.8907	30.6249	28.062	28.6297	27.6512	27.5846
477	Q02543	Q02543	60S ribosomal protein L18a	RPL18A	7.45313	6	+	3.24632	0	4.9749	NaN	26.4698	0	3	22.1874	20.6546	21.6425	26.0548	26.5626	26.7918
479	Q02878	Q02878	60S ribosomal protein L6	RPL6	7.98423	15	+	1.57918	0.00109524	2.76086	25.7972	28.5581	3	3	27.2868	24.6444	25.4604	28.8708	28.578	28.2255
480	Q02880;P11388	Q02880	DNA topoisomerase 2-beta	TOP2B	5.86388	6	+	3.08219	0	2.89816	NaN	24.5022	0	3	21.9024	21.0227	21.8871	24.2346	24.6091	24.6629
483	Q03135;P56539	Q03135	Caveolin-1	CAV1	8.27579	7		0.683778	0.18124	1.58126	27.0939	28.6752	3	3	27.6621	25.084	28.5357	28.3171	28.8217	28.8868
485	Q05682	Q05682	Caldesmon	CALD1	5.79971	2		0.346792	0.697877	0.681997	NaN	22.5678	0	3	23.0913	20.8986	21.6674	21.5651	23.1231	23.0151
486	Q06830;Q13162	Q06830	Peroxiredoxin-1	PRDX1	7.89549	10		0.923967	0.0814872	-1.23658	27.2019	25.9654	3	3	26.6626	28.4287	26.5145	26.1537	25.9815	25.7609
487	Q07020	Q07020	60S ribosomal protein L18	RPL18	7.68381	6	+	3.53292	0	4.98186	NaN	26.8254	0	3	22.5201	21.1256	21.885	26.6155	27.0417	26.8191
488	Q07065	Q07065	Cytoskeleton-associated protein 4	CKAP4	6.53021	8	+	3.48383	0	4.03062	NaN	25.5281	0	3	21.7581	20.9787	21.7555	25.0583	25.7159	25.81
489	Q07157	Q07157	Tight junction protein ZO-1	TJP1	5.44937	3		0.944922	0.06136	1.43405	NaN	23.2305	0	3	22.7559	20.5095	22.1241	22.7772	23.3303	23.5841
490	Q07666;Q5VWX1;O75525;Q9H6N6	Q07666;Q5VWX1	KH domain-containing, RNA-binding, signal transduction-associated protein 1;KH domain-containing, RNA-binding, signal transduction-associated protein 2	KHDRBS1;KHDRBS2	6.87254	4	+	3.6608	0	3.6314	NaN	24.9148	0	3	21.5575	20.8221	21.4707	24.5882	25.0329	25.1233
491	Q07955	Q07955	Serine/arginine-rich splicing factor 1	SRSF1	7.19507	5		0.5086	0.414184	1.07852	24.2801	25.3587	3	3	25.4554	22.4747	24.9104	25.2186	25.1985	25.6589
492	Q08188	Q08188	Protein-glutamine gamma-glutamyltransferase E;Protein-glutamine gamma-glutamyltransferase E 50 kDa catalytic chain;Protein-glutamine gamma-glutamyltransferase E 27 kDa non-catalytic chain	TGM3	7.51915	17		0.635383	0.182306	-2.45966	25.7813	23.3217	3	3	24.2193	28.9241	24.2006	24.8399	22.5994	22.5258
493	Q08211	Q08211	ATP-dependent RNA helicase A	DHX9	7.15014	20		0.584857	0.334962	1.02761	26.5612	27.5888	3	3	27.3359	25.0239	27.3238	27.2896	27.8014	27.6754
495	Q08554	Q08554	Desmocollin-1	DSC1	8.13049	15		0.396276	0.585898	-1.03758	28.9473	27.9097	3	3	28.0442	30.8225	27.9753	29.0769	27.2091	27.4432
496	Q09028	Q09028	Histone-binding protein RBBP4	RBBP4	7.45445	3		0.321629	0.682009	1.22925	25.7844	25.7559	2	3	27.3471	24.2217	22.0112	26.1592	25.8088	25.2998
500	Q0ZGT2	Q0ZGT2	Nexilin	NEXN	6.81048	11	+	1.97047	0.00173585	4.06935	NaN	25.9535	0	3	22.8102	20.1027	22.7397	25.6821	26.0628	26.1158
502	Q12874	Q12874	Splicing factor 3A subunit 3	SF3A3	6.03201	2		0.0322714	1	-0.0402177	NaN	22.8659	0	3	23.3812	22.1715	23.1656	23.2198	22.8299	22.5479
504	Q12905	Q12905	Interleukin enhancer-binding factor 2	ILF2	6.6511	5	+	3.46391	0	2.73956	NaN	24.7776	0	3	21.7657	21.8667	22.4817	24.7111	24.6649	24.9568
505	Q12906;Q96SI9	Q12906	Interleukin enhancer-binding factor 3	ILF3	6.80171	14	+	3.40028	0	4.58089	NaN	26.2366	0	3	21.6739	20.9971	22.2962	25.8844	26.3046	26.5209
507	Q13151	Q13151	Heterogeneous nuclear ribonucleoprotein A0	HNRNPA0	7.84401	10		1.05558	0.0534694	1.17106	26.5402	27.7112	3	3	27.0829	25.5235	27.014	27.5736	27.623	27.937
511	Q13247	Q13247	Serine/arginine-rich splicing factor 6	SRSF6	7.14882	3		0.0708068	0.991189	0.132685	25.0204	25.1531	3	3	25.9293	23.7752	25.3567	24.911	25.2325	25.3157
513	Q13347	Q13347	Eukaryotic translation initiation factor 3 subunit I	EIF3I	6.54073	2		0.312749	0.730078	0.790759	23.8632	23.6282	2	3	23.9853	20.786	23.7411	23.708	23.749	23.4276
515	Q13435	Q13435	Splicing factor 3B subunit 2	SF3B2	6.3461	5	+	2.18617	0	3.54632	NaN	24.8368	0	3	22.4841	20.1688	21.2185	25.0598	24.8424	24.6082
516	Q13501	Q13501	Sequestosome-1	SQSTM1	7.00234	4		0.675569	0.146361	2.32974	26.2501	25.6409	1	3	22.7761	20.9073	26.2501	25.5464	25.7111	25.6652
524	Q13835	Q13835	Plakophilin-1	PKP1	7.15643	18	+	0.96634	0.0372444	-2.39412	25.7482	24.2423	3	1	24.2229	27.7916	25.2303	24.2423	23.1602	22.6598
525	Q13867	Q13867	Bleomycin hydrolase	BLMH	7.56731	14		0.293305	0.748914	-0.896029	26.0031	25.107	3	3	24.9003	28.0774	25.0315	26.4486	24.5347	24.3377
526	Q14103	Q14103	Heterogeneous nuclear ribonucleoprotein D0	HNRNPD	7.34559	6	+	2.09671	0.00141538	1.67829	24.234	25.9122	3	3	24.2299	23.6792	24.7928	26.145	25.8112	25.7805
527	Q14152	Q14152	Eukaryotic translation initiation factor 3 subunit A	EIF3A	6.17843	5		0.184314	0.924769	-0.456293	23.6012	23.145	3	3	25.1617	22.375	23.267	24.0319	22.9447	22.4583
531	Q14574	Q14574	Desmocollin-3	DSC3	6.36682	4		0.126238	0.965576	-0.399054	23.239	NaN	3	0	22.1147	25.1649	22.4372	21.6851	22.9535	23.8811
535	Q14764	Q14764	Major vault protein	MVP	5.93777	3	+	1.78175	0.00464368	1.65177	NaN	23.7295	0	3	22.3255	21.6384	22.2693	23.0304	23.9951	24.1631
539	Q14980	Q14980	Nuclear mitotic apparatus protein 1	NUMA1	6.33666	18	+	2.61242	0	4.69273	NaN	26.5094	0	3	22.5038	20.478	22.4681	26.1772	26.7077	26.6432
542	Q15029	Q15029	116 kDa U5 small nuclear ribonucleoprotein component	EFTUD2	6.17377	5	+	1.92668	0.00148387	2.44154	NaN	24.4684	0	3	22.7313	20.9691	22.3802	24.1942	24.5404	24.6705
544	Q15149;P58107	Q15149	Plectin	PLEC	6.15903	35	+	1.28039	0.00584906	3.30924	24.8002	26.9493	2	3	24.7062	21.3199	24.8942	27.642	26.565	26.641
546	Q15233	Q15233	Non-POU domain-containing octamer-binding protein	NONO	6.90401	7	+	2.00723	0.00161404	3.3938	NaN	25.3272	0	3	22.4152	20.5309	22.8541	25.0511	25.2808	25.6496
547	Q15365;Q15366;P57721	Q15365	Poly(rC)-binding protein 1	PCBP1	6.70938	4	+	2.20074	0.00176923	2.59291	NaN	24.5298	0	3	21.8778	21.3869	22.546	24.1108	24.2277	25.2509
549	Q15393	Q15393	Splicing factor 3B subunit 3	SF3B3	6.51947	10		0.0680071	0.993369	-0.162505	24.7243	24.5618	3	3	26.0246	23.2587	24.8896	24.8717	24.6947	24.1189
550	Q15397	Q15397	Pumilio domain-containing protein KIAA0020	KIAA0020	6.52766	5	+	1.37121	0.00555789	3.3279	NaN	25.3517	0	3	22.3344	19.9722	23.7649	24.8741	25.474	25.7071
551	Q15424;Q14151	Q15424;Q14151	Scaffold attachment factor B1;Scaffold attachment factor B2	SAFB;SAFB2	6.22477	4	+	2.59908	0	1.92694	NaN	24.1967	0	3	22.5436	21.7498	22.5157	24.2072	23.9869	24.3958
554	Q15517	Q15517	Corneodesmosin	CDSN	7.89228	5		0.362356	0.64409	-0.936317	26.6194	25.6831	3	3	25.7019	28.4075	25.7488	26.8261	24.7815	25.4416
560	Q16531	Q16531	DNA damage-binding protein 1	DDB1	6.5216	4		0.0565097	0.991907	-0.13616	24.8384	24.7023	3	3	25.7635	23.2716	25.4802	24.8398	25.084	24.1831
561	Q16576	Q16576	Histone-binding protein RBBP7	RBBP7	7.59601	5		0.138382	0.965038	0.351378	26.3424	26.6938	3	3	27.344	24.4828	27.2004	26.451	26.811	26.8193
562	Q16610	Q16610	Extracellular matrix protein 1	ECM1	7.25154	9		0.448097	0.46944	-1.42465	25.0497	24.179	3	2	23.4121	27.3855	24.3514	24.7937	23.5644	22.517
563	Q16629	Q16629	Serine/arginine-rich splicing factor 7	SRSF7	7.24704	4		0.354995	0.7	0.632362	24.4086	25.041	3	3	25.49	23.003	24.7328	25.0991	25.1528	24.871
564	Q16643	Q16643	Drebrin	DBN1	7.84815	25	+	1.9383	0.00180392	4.86809	24.3092	29.1773	3	3	24.1128	22.5135	26.3015	29.0157	29.3374	29.1789
565	Q16666	Q16666	Gamma-interferon-inducible protein 16	IFI16	6.50417	6	+	2.06301	0.00167273	3.06014	NaN	25.4005	0	3	23.5562	21.8349	21.6299	25.043	25.6453	25.5132
566	Q16777;Q6FI13;Q99878;Q96KK5;Q9BTM1;Q93077;Q7L7L0;P20671;P0C0S8;P04908;Q96QV6;P16104;Q8IUE6	Q16777;Q6FI13;Q99878;Q96KK5;Q9BTM1;Q93077;Q7L7L0;P20671;P0C0S8;P04908;Q96QV6;P16104	Histone H2A type 2-C;Histone H2A type 2-A;Histone H2A type 1-J;Histone H2A type 1-H;Histone H2A.J;Histone H2A type 1-C;Histone H2A type 3;Histone H2A type 1-D;Histone H2A type 1;Histone H2A type 1-B/E;Histone H2A type 1-A;Histone H2AX	HIST2H2AC;HIST2H2AA3;HIST1H2AJ;HIST1H2AH;H2AFJ;HIST1H2AC;HIST3H2A;HIST1H2AD;HIST1H2AG;HIST1H2AB;HIST1H2AA;H2AFX	8.52955	5		0.0148448	1	-0.0216726	27.9806	27.9589	3	3	28.3168	27.0436	28.5814	27.7879	28.103	27.9859
568	Q1KMD3	Q1KMD3	Heterogeneous nuclear ribonucleoprotein U-like protein 2	HNRNPUL2	6.33395	3	+	1.27368	0.00647273	2.79956	NaN	24.8638	0	3	23.606	20.2139	22.3727	24.3027	25.0721	25.2165
572	Q5BKZ1	Q5BKZ1	DBIRD complex subunit ZNF326	ZNF326	6.17234	4	+	1.48063	0.00429787	2.61195	NaN	23.9101	0	3	22.5624	19.8441	21.488	23.4931	24.0939	24.1433
574	Q5JTH9	Q5JTH9	RRP12-like protein	RRP12	5.83603	4		0.681665	0.158156	2.04347	NaN	24.0644	0	3	23.4577	19.3538	23.2513	23.5158	24.3301	24.3472
575	Q5SSJ5	Q5SSJ5	Heterochromatin protein 1-binding protein 3	HP1BP3	7.66193	19	+	1.5263	0.00459091	2.64054	25.8033	28.4439	3	3	26.3253	24.291	26.7936	28.0138	28.5889	28.7289
576	Q5T749	Q5T749	Keratinocyte proline-rich protein	KPRP	8.23305	20		0.532519	0.358426	-1.26293	28.4639	27.2009	3	3	27.5379	30.2744	27.5793	28.2137	26.9138	26.4753
577	Q5T750	Q5T750	Skin-specific protein 32	XP32	7.54594	7		0.37048	0.605217	-1.21376	24.6859	24.7361	3	1	23.506	26.971	23.5806	24.7361	22.1151	23.5653
581	Q6NZI2	Q6NZI2	Polymerase I and transcript release factor	PTRF	7.43101	8		0.710008	0.134135	2.00788	24.7006	26.7085	3	3	26.1587	22.2158	25.7274	26.0666	26.8983	27.1606
583	Q6P2Q9	Q6P2Q9	Pre-mRNA-processing-splicing factor 8	PRPF8	5.96166	6	+	1.85385	0.00153333	3.14414	NaN	25.2636	0	3	23.2698	20.8091	22.2796	24.8096	25.3654	25.6159
587	Q6UWP8	Q6UWP8	Suprabasin	SBSN	6.98936	8		0.366253	0.616807	-1.16772	24.5649	23.3972	3	3	24.1792	26.5749	22.9406	24.9562	22.9159	22.3194
591	Q71DI3;Q6NXT2;Q16695;P84243	Q71DI3;Q6NXT2;Q16695;P84243	Histone H3.2;Histone H3.3C;Histone H3.1t;Histone H3.3	HIST2H3A;H3F3C;HIST3H3;H3F3A	8.36039	5		0.0106394	1	-0.0255597	27.1563	27.1308	3	3	26.9605	25.9778	28.5307	26.6007	27.2823	27.5092
597	Q7Z6Z7	Q7Z6Z7	E3 ubiquitin-protein ligase HUWE1	HUWE1	6.54856	18		0.104051	0.963636	0.193368	26.4229	26.6162	3	3	27.1084	25.1038	27.0564	26.7191	26.7371	26.3925
599	Q86V48	Q86V48	Leucine zipper protein 1	LUZP1	5.78922	6	+	3.13087	0	2.29374	NaN	23.8113	0	3	21.4707	21.4485	21.6336	23.3401	23.9745	24.1194
603	Q8IYB3	Q8IYB3	Serine/arginine repetitive matrix protein 1	SRRM1	5.84546	3		1.0337	0.0510069	1.28219	NaN	23.252	0	3	21.9132	21.1011	22.8952	22.7354	23.6134	23.4073
605	Q8N1F7	Q8N1F7	Nuclear pore complex protein Nup93	NUP93	6.62149	6		0.0287106	1	-0.0521704	25.181	25.1288	3	3	25.8364	23.9668	25.7397	25.0086	25.1966	25.1812
611	Q8TAQ2	Q8TAQ2	SWI/SNF complex subunit SMARCC2	SMARCC2	6.53875	10		0.144476	0.965069	0.158633	24.8992	25.0579	3	3	24.9664	24.188	25.5433	24.8445	25.2069	25.1221
617	Q8WTT2	Q8WTT2	Nucleolar complex protein 3 homolog	NOC3L	5.64172	2		0.598765	0.508546	0.493424	NaN	22.379	0	3	22.0617	21.3549	22.24	22.0577	22.8735	22.2057
619	Q8WVV4	Q8WVV4	Protein POF1B	POF1B	7.1183	10		0.567926	0.306235	-1.36707	24.7159	23.3488	3	3	24.332	26.6717	23.144	23.6892	22.8248	23.5324
623	Q92499	Q92499	ATP-dependent RNA helicase DDX1	DDX1	6.23616	2	+	2.16271	0.0014375	1.60673	NaN	23.7826	0	3	22.5089	21.6401	22.3787	24.0882	23.7046	23.5551
625	Q92522	Q92522	Histone H1x	H1FX	7.6049	6	+	0.894887	0.0421606	3.2533	25.4941	27.0672	2	3	25.3493	20.4537	25.6389	26.6554	27.3315	27.2148
627	Q92769;Q13547	Q92769;Q13547	Histone deacetylase 2;Histone deacetylase 1	HDAC2;HDAC1	6.51222	3		0.042264	1	0.0756098	23.279	23.3546	3	3	24.2556	22.1851	23.3964	23.2745	23.2276	23.5617
628	Q92804	Q92804	TATA-binding protein-associated factor 2N	TAF15	6.90731	7	+	1.52904	0.00108235	3.07275	25.0265	26.272	1	3	22.4748	22.0966	25.0265	26.0403	26.358	26.4179
630	Q92841	Q92841	Probable ATP-dependent RNA helicase DDX17	DDX17	6.78045	12	+	1.67386	0.00117949	2.4423	23.5399	25.9822	3	3	23.6122	22.3809	24.6267	25.7191	26.0495	26.1781
633	Q92922	Q92922	SWI/SNF complex subunit SMARCC1	SMARCC1	6.18015	6		0.361941	0.625936	1.14456	24.0176	23.8436	2	3	24.0811	20.062	23.9542	23.8549	23.8017	23.8743
636	Q969Q0	Q969Q0	60S ribosomal protein L36a-like	RPL36AL	7.65929	5		0.881475	0.0832357	1.42159	24.844	25.5198	2	3	24.7825	22.6067	24.9054	25.4154	25.4602	25.6838
650	Q96P63	Q96P63	Serpin B12	SERPINB12	7.66508	11		0.447648	0.468358	-1.40532	25.5969	24.1915	3	3	24.1497	28.1858	24.4551	24.3311	23.4859	24.7576
651	Q96PK6	Q96PK6	RNA-binding protein 14	RBM14	6.36536	4	+	2.33315	0	2.62431	NaN	24.1233	0	3	22.3683	21.1926	20.936	24.3647	23.9245	24.0807
654	Q99460	Q99460	26S proteasome non-ATPase regulatory subunit 1	PSMD1	6.06588	7	+	1.88113	0.00137313	2.16969	NaN	24.0639	0	3	22.6689	20.9372	22.0765	24.1521	24.0527	23.9869
656	Q99623	Q99623	Prohibitin-2	PHB2	6.58698	3	+	1.20166	0.0123871	2.18902	NaN	24.5325	0	3	21.8486	21.2177	23.9641	24.226	24.442	24.9295
659	Q99832	Q99832	T-complex protein 1 subunit eta	CCT7	7.27731	10		0.41106	0.502936	1.87954	26.953	26.8938	2	3	26.7842	21.1367	27.1218	26.9294	27.0056	26.7462
660	Q99873;Q9NR22	Q99873	Protein arginine N-methyltransferase 1	PRMT1	7.50804	7		0.142177	0.9683	0.275908	26.1473	26.4232	3	3	26.9475	24.7306	26.7638	26.3249	26.6492	26.2955
662	Q9BQA1	Q9BQA1	Methylosome protein 50	WDR77	8.65639	12		0.148001	0.968121	0.289424	29.4471	29.7365	3	3	30.243	28.014	30.0842	29.6888	29.9633	29.5574
663	Q9BQE3	Q9BQE3	Tubulin alpha-1C chain	TUBA1C	7.12172	16		0.000609217	1	0.00140953	25.2796	25.281	3	3	26.2494	23.8778	25.7114	25.5267	25.4971	24.8191
664	Q9BQG0	Q9BQG0	Myb-binding protein 1A	MYBBP1A	6.52962	13	+	2.53672	0	4.88137	NaN	26.3927	0	3	22.8066	20.2788	21.4485	26.0344	26.5538	26.5898
666	Q9BUJ2	Q9BUJ2	Heterogeneous nuclear ribonucleoprotein U-like protein 1	HNRNPUL1	6.09499	4		0.882827	0.0614595	1.97849	NaN	24.0056	0	3	23.7255	20.1753	22.1806	23.6501	24.1051	24.2616
674	Q9C0C9	Q9C0C9	E2/E3 hybrid ubiquitin-protein ligase UBE2O	UBE2O	6.30745	3		0.449264	0.460382	1.51803	25.5345	24.2346	1	3	25.5345	20.7362	21.879	24.4312	24.3141	23.9585
676	Q9H0A0	Q9H0A0	N-acetyltransferase 10	NAT10	6.75823	10	+	2.58584	0	4.68998	NaN	26.7635	0	3	23.1326	20.8001	22.288	26.4457	26.8615	26.9834
689	Q9NR30;Q9BQ39	Q9NR30	Nucleolar RNA helicase 2	DDX21	7.6641	32	+	1.65023	0.00126027	3.15036	25.9212	29.0716	3	3	27.1425	24.3413	26.2799	28.5423	29.2654	29.407
690	Q9NWB6	Q9NWB6	Arginine and glutamate-rich protein 1	ARGLU1	7.32027	5		0.817985	0.326066	0.52364	24.9456	25.4693	3	3	25.1514	24.376	25.3095	25.3411	25.4921	25.5747
695	Q9NYF8	Q9NYF8	Bcl-2-associated transcription factor 1	BCLAF1	7.02768	9		0.126928	0.972694	0.285059	25.6853	25.9704	3	3	26.6227	24.0593	26.374	25.9376	26.17	25.8035
697	Q9NZT1	Q9NZT1	Calmodulin-like protein 5	CALML5	8.60486	4	+	1.16517	0.0368358	-1.238	28.9462	27.7082	3	3	28.5646	29.7498	28.5242	28.3001	27.3756	27.4489
699	Q9P2E9;REV__Q9P2M7	Q9P2E9	Ribosome-binding protein 1	RRBP1	7.05637	39	+	3.2986	0	6.72569	22.6815	28.5684	1	3	22.6815	20.7047	22.1419	28.0072	28.8177	28.8803
704	Q9UDY2	Q9UDY2	Tight junction protein ZO-2	TJP2	5.90693	6	+	1.69639	0.00106977	1.9998	NaN	24.2471	0	3	23.1052	21.9446	21.6921	23.6257	24.546	24.5695
705	Q9UHB6	Q9UHB6	LIM domain and actin-binding protein 1	LIMA1	6.27885	4	+	2.16956	0	3.05388	NaN	25.1459	0	3	23.0101	22.2067	21.0592	24.7911	25.289	25.3575
708	Q9UI42	Q9UI42	Carboxypeptidase A4	CPA4	6.95323	4		0.612558	0.268584	-1.20023	24.2561	NaN	3	0	23.4079	25.8925	23.468	22.908	22.5872	23.6725
711	Q9UKM9	Q9UKM9	RNA-binding protein Raly	RALY	6.51536	3		0.532833	0.462707	0.762738	22.6354	23.3981	3	3	22.0199	22.1052	23.7811	23.9213	23.0887	23.1843
712	Q9ULT8	Q9ULT8	E3 ubiquitin-protein ligase HECTD1	HECTD1	5.74498	4		0.0236596	1	-0.0288448	24.0797	23.6591	2	3	24.1611	22.9043	23.9983	23.7043	23.8087	23.4641
713	Q9ULV4	Q9ULV4	Coronin-1C	CORO1C	6.13532	3		0.448209	0.535502	0.874605	NaN	23.1711	0	3	22.9792	20.7721	23.1382	22.5158	23.2924	23.7051
715	Q9UMS4	Q9UMS4	Pre-mRNA-processing factor 19	PRPF19	7.26228	8		0.0748857	0.994212	0.154594	25.7412	25.8958	3	3	26.8212	24.3646	26.038	25.8393	25.8985	25.9497
719	Q9UQ35	Q9UQ35	Serine/arginine repetitive matrix protein 2	SRRM2	5.78303	6	+	2.40728	0	2.62486	NaN	24.7076	0	3	22.4691	21.2707	22.5084	24.4154	24.7201	24.9872
724	Q9Y2W1	Q9Y2W1	Thyroid hormone receptor-associated protein 3	THRAP3	7.28556	15		0.0175022	1	-0.026776	26.9528	26.9261	3	3	27.8215	26.0771	26.9599	26.981	27.0061	26.791
725	Q9Y2X3	Q9Y2X3	Nucleolar protein 58	NOP58	6.48895	5	+	2.101	0.00158621	2.6826	NaN	24.7499	0	3	22.7148	21.0553	22.4319	24.392	24.8426	25.0152
726	Q9Y383	Q9Y383	Putative RNA-binding protein Luc7-like 2	LUC7L2	6.52295	2		0.288195	0.801983	-0.50413	23.3177	23.3984	3	2	23.565	22.5414	23.8468	23.3941	23.4028	21.6439
730	Q9Y3Y2	Q9Y3Y2	Chromatin target of PRMT1 protein	CHTOP	7.42413	3		0.65931	0.242864	1.11673	24.0335	25.1503	3	3	23.8188	22.8259	25.4559	25.1169	25.1456	25.1883
731	Q9Y490	Q9Y490	Talin-1	TLN1	5.00048	4		0.533691	0.634182	0.387575	NaN	22.263	0	3	21.8287	21.4868	22.3108	21.843	22.412	22.534
732	Q9Y4C2	Q9Y4C2	TRPM8 channel-associated factor 1	TCAF1	6.24042	2		0.149402	0.964427	0.33742	24.4787	23.3072	1	3	24.4787	21.6457	22.7848	23.4584	23.5052	22.9579
733	Q9Y4I1	Q9Y4I1	Unconventional myosin-Va	MYO5A	5.81084	5	+	1.32253	0.00601942	3.00148	NaN	24.4968	0	3	21.9686	19.511	23.0063	24.0691	24.5465	24.8748
736	Q9Y6Y0	Q9Y6Y0	Influenza virus NS1A-binding protein	IVNS1ABP	7.06036	2		0.232894	0.836393	0.892199	26.5451	25.9569	2	3	26.432	22.1038	26.6583	25.8804	26.4343	25.5559

## Sheet: Phospho-(STY)
Table S4 - MPO Co-immunoprecipitation and mass-spectrometry data and results of protein phosphorylation analysis. (B) Sites with changes in phosphorylation of STY sites, Related to Figure 4.
				intensities log2									T-test overview	overview best fit								T-test details
Protein	Protein names	Gene names	Protein group IDs	cntr_01	cntr_02	cntr_03	MPO-8h_04	MPO-8h_05	MPO-8h_06	Amino acid	Charge	Multiplicity	Student's T-test Significant MPO-8h_cntr	Localization prob	PEP	Score	Delta score	Score for localization	Mass error [ppm]	Intensity	Position	-Log Student's T-test p-value MPO-8h_cntr	Student's T-test q-value MPO-8h_cntr	Student's T-test Difference MPO-8h_cntr	Student's T-test Test statistic MPO-8h_cntr	Proteins	Positions within proteins	Leading proteins	Sequence window	Unique identifier	Number of Phospho (STY)
P16401	Histone H1.5	HIST1H1B	233	22.7842	21.8648	NaN	24.9227	24.8482	24.4898	S	2	___1	+	1	2.72369e-38	251.12	241.86	249.34	0.55659	169910000	18	2.09891	0	2.42909	4.16227	P16401	18	P16401	ETAPAETATPAPVEKSPAKKKATKKAAGAGA	UID11	1
Q00839	Heterogeneous nuclear ribonucleoprotein U	HNRNPU	481	NaN	NaN	NaN	23.7416	23.4764	22.6868	S	2	___1		0.960161	0.0254377	55.754	40.125	55.754	1.4394	32449000	4	0	0.909091	NaN	0	Q00839	4	Q00839	____________MSSSPVNVKKLKVSELKEE	UID22	1
Q6PEY2	Tubulin alpha-3E chain	TUBA3E	603	30.8295	27.6531	27.0681	26.4231	26.1626	29.5253	S	2	___1		0.700348	0.0138443	82.287	45.862	82.287	1.2759	4334400000	165	0.291539	0.822	-1.14659	-0.6401	Q6PEY2	165	Q6PEY2	ASLLMERLSVDYSKKSKLEFAIYPAPQVSTA	UID35	1
Q9NYF8	Bcl-2-associated transcription factor 1	BCLAF1	724	NaN	NaN	NaN	21.2506	21.6203	20.9359	S	2	___1		1	7.80199e-05	131.48	110.17	100.82	-0.71079	7724600	177	0	0.833333	NaN	0	Q9NYF8	177	Q9NYF8	QEKQTKKAEGEPQEESPLKSKSQEEPKDTFE	UID40	1
Q15031	Probable leucine--tRNA ligase, mitochondrial	LARS2	556	34.317	33.7998	33.5011	NaN	NaN	NaN	T	3	___1		0.855381	0.0117577	67.385	49.756	57.175	2.1656	48562000000	110	0	0.769231	NaN	0	Q15031	110	Q15031	GKLHMGHVRVYTISDTIARFQKMRGMQVINP	UID54	1
Q6P435	Putative uncharacterized SMG1-like protein;Serine/threonine-protein kinase SMG1	SMG1	602	NaN	NaN	NaN	23.5006	22.914	23.1857	T	2	___1		1	0.00947298	80.165	31.069	80.165	2.5231	29312000	126	0	0.714286	NaN	0	Q6P435;Q96Q15	126;130	Q6P435	SPEFTSVQHGSRALATKDMRKSQERSMSYCD	UID61	1
Q7RTU0	Transcription factor 24	TCF24	615	22.6835	26.1884	22.1069	NaN	NaN	NaN	T	3	___1		0.999884	0.0209449	63.624	33.06	63.624	1.2965	87723000	143	0	0.666667	NaN	0	Q7RTU0	143	Q7RTU0	PVKKWPMRSRLYIGATGQFLKHSVSGEKTNH	UID63	1
Q8TB72	Pumilio homolog 2	PUM2	636	24.2262	22.9805	22.2376	24.3496	23.4859	22.4934	T	3	___1		0.5	0.0300445	67.981	51.508	60.682	-0.40768	71875000	1029	0.137931	0.811111	0.294884	0.297855	Q8TB72	1029	Q8TB72	PAQRKIIMHKIRPHITTLRKYTYGKHILAKL	UID67	1
Q8TB72	Pumilio homolog 2	PUM2	636	24.2262	22.9805	22.2376	24.3496	23.4859	22.4934	T	3	___1		0.5	0.0300445	67.981	51.508	60.682	-0.40768	71875000	1030	0.137931	0.73	0.294884	0.297855	Q8TB72	1030	Q8TB72	AQRKIIMHKIRPHITTLRKYTYGKHILAKLE	UID68	1
Q9NXC5	WD repeat-containing protein mio	MIOS	722	26.3771	27.6932	25.7216	26.8123	24.657	25.6668	T	3	___1		0.878274	0.0221386	61.161	9.8752	61.161	1.3557	557060000	429	0.447559	0.911	-0.885248	-0.842539	Q9NXC5	429	Q9NXC5	ILAGNEDPQLKSLWYTLHFMKQYTEDMDQKS	UID69	1
P11388	DNA topoisomerase 2-alpha	TOP2A	205	25.8042	25.7469	25.5849	NaN	NaN	NaN	Y	2	___1		1	0.0362777	74.464	16.606	74.464	0.21912	165230000	34	0	0.625	NaN	0	P11388	34	P11388	KKNEDAKKRLSVERIYQKKTQLEHILLRPDT	UID74	1
Q9UQ03	Coronin-2B	CORO2B	753	27.9339	27.2911	NaN	27.7043	26.901	25.9886	Y	2	___1		0.973205	0.00327604	80.245	66.017	80.245	-2.7607	1300700000	12	0.451388	0.7288	-0.747877	-0.846778	Q9UQ03	12	Q9UQ03	____MTVTKMSWRPQYRSSKFRNVYGKVANR	UID77	1
Q9Y2X0	Mediator of RNA polymerase II transcription subunit 16	MED16	760	NaN	NaN	NaN	22.4	24.5475	24.538	Y	2	___1		0.816121	0.0337238	47.774	22.844	47.774	-2.8936	59720000	406	0	0.588235	NaN	0	Q9Y2X0	406	Q9Y2X0	VHIVHRLSLQTMAVFYSSAAPRPVDEPAMKR	UID78	1
O00602	Ficolin-1	FCN1	64	25.1656	24.5424	24.1696	24.8039	24.2257	24.0378	S	3	___2		1	0.00742746	72.29	25.411	47.712	-2.6377	147070000	222	0.29514	0.866286	-0.270081	-0.473092	O00602	222	O00602	DLVDFEGNHQFAKYKSFKVADEAEKYKLVLG	UID81	2
P80108	Phosphatidylinositol-glycan-specific phospholipase D	GPLD1	471	22.8813	22.6434	22.152	NaN	NaN	NaN	S	2	___2		0.68517	0.0270986	51.771	24.004	51.771	2.6309	18938000	652	0	0.555556	NaN	0	P80108	652	P80108	TISGDKAMGKLGTSLSSGHVLMNGTLKQVLL	UID97	2
P80108	Phosphatidylinositol-glycan-specific phospholipase D	GPLD1	471	22.8813	22.6434	22.152	NaN	NaN	NaN	S	2	___2		0.68517	0.0270986	51.771	24.004	51.771	2.6309	18938000	653	0	0.526316	NaN	0	P80108	653	P80108	ISGDKAMGKLGTSLSSGHVLMNGTLKQVLLV	UID98	2
Q08AE8	Protein spire homolog 1	SPIRE1	508	23.5041	27.1649	21.3249	NaN	NaN	NaN	S	2	___2		1	0.01285	78.513	53.318	78.513	-3.1337	164990000	668	0	0.5	NaN	0	Q08AE8	668	Q08AE8	MRSEKPSTAHHRPLRSIARFSSKSKSMDKSD	UID101	2
Q08AE8	Protein spire homolog 1	SPIRE1	508	23.5041	27.1649	21.3249	NaN	NaN	NaN	S	2	___2		0.680504	0.01285	78.513	53.318	78.513	-3.1337	164990000	674	0	0.47619	NaN	0	Q08AE8	674	Q08AE8	STAHHRPLRSIARFSSKSKSMDKSDEELQFP	UID102	2
Q53G59	Kelch-like protein 12	KLHL12	586	19.3945	23.7997	19.2361	NaN	NaN	NaN	S	3	___2		0.9999	0.023456	55.353	6.3717	55.353	-0.63622	15909000	22	0	0.454545	NaN	0	Q53G59	22	Q53G59	PKDIMTNTHAKSILNSMNSLRKSNTLCDVTL	UID108	2
Q53G59	Kelch-like protein 12	KLHL12	586	19.3945	23.7997	19.2361	NaN	NaN	NaN	S	3	___2		0.999964	0.023456	55.353	6.3717	55.353	-0.63622	15909000	25	0	0.434783	NaN	0	Q53G59	25	Q53G59	IMTNTHAKSILNSMNSLRKSNTLCDVTLRVE	UID109	2
Q8N823	Zinc finger protein 611;Zinc finger protein 600;Zinc finger protein 808	ZNF611;ZNF600;ZNF808	608	20.5043	NaN	23.7329	24.5141	24.3851	24.166	S	3	___2		0.997243	0.0223483	56.139	46.294	56.139	2.6338	206590000	138	0.791052	0.45	2.23647	1.58572	Q8N823;Q6ZNG1;Q8N4W9	138;69;138	Q8N823	NGLEAPMTKIKKLTGSTDQHDHRHAGNKPIK	UID114	2
P80108	Phosphatidylinositol-glycan-specific phospholipase D	GPLD1	471	22.8813	22.6434	22.152	NaN	NaN	NaN	T	2	___2		0.891697	0.0270986	48.405	21.377	48.405	3.9853	18938000	661	0	0.416667	NaN	0	P80108	661	P80108	KLGTSLSSGHVLMNGTLKQVLLVGAPTYDDV	UID130	2
Q8N823	Zinc finger protein 611;Zinc finger protein 600;Zinc finger protein 808	ZNF611;ZNF600;ZNF808	608	20.5043	NaN	23.7329	24.5141	24.3851	24.166	T	3	___2		0.997243	0.0223483	56.139	46.294	56.139	2.6338	206590000	136	0.791052	0.3	2.23647	1.58572	Q8N823;Q6ZNG1;Q8N4W9	136;67;136	Q8N823	ERNGLEAPMTKIKKLTGSTDQHDHRHAGNKP	UID140	2
O00602	Ficolin-1	FCN1	64	25.1656	24.5424	24.1696	24.8039	24.2257	24.0378	Y	3	___2		1	0.00742746	72.29	25.411	47.712	-2.6377	147070000	220	0.29514	0.758	-0.270081	-0.473092	O00602	220	O00602	RVDLVDFEGNHQFAKYKSFKVADEAEKYKLV	UID151	2
P56277	Cx9C motif-containing protein 4	CMC4	390	NaN	NaN	NaN	21.1669	21.7856	21.949	S	2	___3		1	0.0139124	58.172	36.821	58.172	2.2414	10018000	65	0	0.4	NaN	0	P56277	65	P56277	CSGFEKEEEENLTRKSASK____________	UID171	3
P56277	Cx9C motif-containing protein 4	CMC4	390	NaN	NaN	NaN	21.1669	21.7856	21.949	S	2	___3		1	0.0139124	58.172	36.821	58.172	2.2414	10018000	67	0	0.384615	NaN	0	P56277	67	P56277	GFEKEEEENLTRKSASK______________	UID172	3
P56277	Cx9C motif-containing protein 4	CMC4	390	NaN	NaN	NaN	21.1669	21.7856	21.949	T	2	___3		1	0.0139124	58.172	36.821	58.172	2.2414	10018000	62	0	0.37037	NaN	0	P56277	62	P56277	SVVCSGFEKEEEENLTRKSASK_________	UID204	3
