# Supplementary material for: Remodeling of the endothelial cell transcriptional program via paracrine and DNA-binding activities of MPO
Source: iScience. 2024 Jan 12;27(2):108898. doi: 10.1016/j.isci.2024.108898 (PMC10844825; doi:10.1016/j.isci.2024.108898)
Supplement: Table S5. 3′ end sequencing data [file mmc6.xlsx]

## Sheet: siRNActr_MPO_vs_siRNAILF3_MPO
Table S5 - Differentially expressed genes determined by 3'-end sequencing. (A) Regulation of transcription caused by combined treatment of cells with control siRNA and MPO compared to the combined treatment with siRNA against ILF3 and MPO, Related to STAR Methods.
Ensembl Gene ID	baseMean	log2FoldChange	lfcSE	stat	pvalue	padj	Gene_name
ENSG00000009307	2656.07	0.365154	0.0856308	4.26428	2.00548e-05	0.00753959	CSDE1
ENSG00000023445	91.0455	-1.82848	0.374506	-4.88237	1.04819e-06	0.000716486	BIRC3
ENSG00000033867	686.587	0.518718	0.133612	3.88228	0.000103481	0.0268303	SLC4A7
ENSG00000056097	733.984	0.462995	0.123882	3.73739	0.000185943	0.0399459	ZFR
ENSG00000077232	518.261	-0.683606	0.14342	-4.76644	1.87506e-06	0.00112974	DNAJC10
ENSG00000102158	190.039	-0.76644	0.223584	-3.42798	0.000608097	0.0993974	MAGT1
ENSG00000102802	181.126	0.972138	0.229781	4.23072	2.32941e-05	0.00802297	MEDAG
ENSG00000104368	203.765	-0.971726	0.217365	-4.47047	7.80468e-06	0.00326019	PLAT
ENSG00000105483	591.048	0.506046	0.142068	3.562	0.000368043	0.0691828	CARD8
ENSG00000105825	1194.71	0.721845	0.105662	6.83166	8.39379e-12	1.57782e-08	TFPI2
ENSG00000118680	724.805	0.620285	0.154987	4.00218	6.27607e-05	0.0186766	MYL12B
ENSG00000121966	307.728	0.67776	0.189692	3.57296	0.000352975	0.0680517	CXCR4
ENSG00000124766	4086.58	0.33847	0.0863106	3.92154	8.79842e-05	0.0236269	SOX4
ENSG00000125378	479.907	0.512233	0.146693	3.49187	0.000479644	0.0801432	BMP4
ENSG00000125944	926.578	0.398189	0.113827	3.49819	0.000468422	0.080047	HNRNPR
ENSG00000129351	567.194	-1.42075	0.141787	-10.0203	1.24175e-23	9.33673e-20	ILF3
ENSG00000130513	2275.32	-0.354506	0.093963	-3.77282	0.00016141	0.036777	GDF15
ENSG00000130725	194.034	-0.894231	0.238417	-3.75071	0.000176335	0.0389961	UBE2M
ENSG00000131016	8077.73	0.305155	0.0828974	3.68111	0.000232218	0.0471905	AKAP12
ENSG00000133574	461.582	0.544266	0.153081	3.55543	0.000377368	0.0692056	GIMAP4
ENSG00000136928	377.864	-0.57707	0.168657	-3.42157	0.000622612	0.0996047	GABBR2
ENSG00000140264	1532.41	0.55282	0.118294	4.67327	2.96436e-06	0.00159207	SERF2
ENSG00000142541	2924.62	0.45297	0.0865313	5.23475	1.65204e-07	0.000126041	RPL13A
ENSG00000143164	120.038	-1.01709	0.275204	-3.69577	0.000219224	0.0457874	DCAF6
ENSG00000145901	232.024	-0.707759	0.201686	-3.5092	0.000449453	0.0785916	TNIP1
ENSG00000152377	1575.66	0.386767	0.0968029	3.99541	6.45819e-05	0.0186766	SPOCK1
ENSG00000160746	172.049	-1.48096	0.236745	-6.25551	3.96216e-10	5.95829e-07	ANO10
ENSG00000160789	1501.83	-0.457899	0.104022	-4.40195	1.07284e-05	0.00424564	LMNA
ENSG00000163453	1662.56	0.436905	0.0963857	4.53288	5.81855e-06	0.00257351	IGFBP7
ENSG00000163661	1887.12	-0.560017	0.0939438	-5.96119	2.504e-09	3.13793e-06	PTX3
ENSG00000164733	2266.16	0.352178	0.0997104	3.53201	0.000412407	0.0738307	CTSB
ENSG00000166670	162.416	0.94793	0.236558	4.00719	6.14466e-05	0.0186766	MMP10
ENSG00000168309	230.379	-0.764142	0.210808	-3.62482	0.000289158	0.0572152	FAM107A
ENSG00000170891	179.593	1.03326	0.226354	4.56477	5.00046e-06	0.0023499	CYTL1
ENSG00000172965	741.042	0.579556	0.143749	4.03172	5.53692e-05	0.0181009	MIR4435-2HG
ENSG00000173207	302.62	-1.04143	0.189944	-5.48286	4.1851e-08	3.93347e-05	CKS1B
ENSG00000175264	497.28	0.82495	0.157672	5.23206	1.6763e-07	0.000126041	CHST1
ENSG00000182220	525.3	0.672798	0.141398	4.7582	1.95327e-06	0.00112974	ATP6AP2
ENSG00000182718	5053.17	0.338751	0.0895962	3.78086	0.000156288	0.0367228	ANXA2
ENSG00000185088	4150.17	0.346165	0.0877263	3.94597	7.94785e-05	0.0221333	RPS27L
ENSG00000196611	13659.2	0.6374	0.0724153	8.80201	1.34393e-18	5.0525e-15	MMP1
ENSG00000196628	3523.72	0.470918	0.0834818	5.64096	1.69106e-08	1.81644e-05	TCF4
ENSG00000222041	684.567	0.633392	0.149774	4.22899	2.34746e-05	0.00802297	CYTOR
ENSG00000239039	236.116	1.04861	0.226353	4.6326	3.61095e-06	0.00181005	SNORD13
ENSG00000242265	157.557	0.930936	0.241144	3.86049	0.000113159	0.0283614	PEG10
ENSG00000251562	56780.6	0.297668	0.077302	3.85072	0.00011777	0.0285649	MALAT1
ENSG00000264229	1421.26	0.902276	0.123408	7.31133	2.64506e-13	6.6294e-10	RNU4ATAC

## Sheet: siRNAILF3_vs_siRNActr
Table S5 - Differentially expressed genes determined by 3'-end sequencing. (B) Regulation of transcription caused by siRNA against ILF3 compared to control siRNA, Related to STAR Methods.
baseMean	log2FoldChange	lfcSE	stat	pvalue	padj	Gene_name
ENSG00000009307	2488.94	0.48435	0.0881354	5.49552	3.89552e-08	1.8846e-05	CSDE1
ENSG00000023445	79.132	-1.30871	0.299689	-4.36691	1.26018e-05	0.00284506	BIRC3
ENSG00000048140	134.407	-0.755716	0.217909	-3.46804	0.000524275	0.0493182	TSPAN17
ENSG00000050165	367.064	0.505662	0.140941	3.58776	0.000333527	0.0364351	DKK3
ENSG00000068489	425.606	-0.454004	0.140034	-3.2421	0.00118652	0.0818902	PRR11
ENSG00000071626	598.718	0.422232	0.132617	3.18385	0.00145329	0.0937441	DAZAP1
ENSG00000073803	183.54	0.710334	0.185769	3.82375	0.000131437	0.0174554	MAP3K13
ENSG00000077232	526.156	-0.544875	0.145286	-3.75036	0.000176578	0.0221475	DNAJC10
ENSG00000078401	3176.14	0.358072	0.0838099	4.27243	1.9335e-05	0.00394021	EDN1
ENSG00000078808	736.078	-0.39002	0.11299	-3.4518	0.00055687	0.0516669	SDF4
ENSG00000090621	1132.28	0.395267	0.116452	3.39423	0.000688211	0.0578834	PABPC4
ENSG00000099260	811.614	0.376588	0.118881	3.16776	0.00153616	0.0954535	PALMD
ENSG00000099795	167.789	-0.86633	0.207204	-4.18105	2.90167e-05	0.00560123	NDUFB7
ENSG00000100311	137.894	1.44131	0.224357	6.42419	1.32573e-10	1.1224e-07	PDGFB
ENSG00000101335	154.615	-1.31972	0.221712	-5.95242	2.64206e-09	1.62679e-06	MYL9
ENSG00000101670	73.2687	0.893478	0.28011	3.18974	0.00142399	0.0927374	LIPG
ENSG00000102024	912.178	0.435373	0.116007	3.75299	0.000174735	0.0221475	PLS3
ENSG00000102030	281.92	-0.63621	0.172048	-3.69786	0.000217423	0.0258352	NAA10
ENSG00000102317	1272.52	0.439125	0.102903	4.26736	1.97796e-05	0.00394021	RBM3
ENSG00000102802	158.014	1.21966	0.19682	6.19685	5.76061e-10	3.90166e-07	MEDAG
ENSG00000104368	195.505	-0.871476	0.185	-4.71068	2.46886e-06	0.000643138	PLAT
ENSG00000105483	590.804	0.514583	0.126629	4.0637	4.83002e-05	0.00817844	CARD8
ENSG00000105821	368.168	-0.562958	0.147112	-3.82674	0.00012985	0.0174554	DNAJC2
ENSG00000105825	1050.22	0.804939	0.110093	7.31147	2.6424e-13	3.57939e-10	TFPI2
ENSG00000105849	340.75	-0.522392	0.150438	-3.47247	0.000515685	0.0491934	POLR1F
ENSG00000106803	467.409	0.53553	0.138506	3.86647	0.000110423	0.0162586	SEC61B
ENSG00000107281	261.735	-0.601103	0.170552	-3.52446	0.000424354	0.0428978	NPDC1
ENSG00000109971	579.646	0.432968	0.121882	3.55237	0.000381776	0.0397811	HSPA8
ENSG00000113140	3396.67	0.398226	0.0844185	4.71729	2.39006e-06	0.000643138	SPARC
ENSG00000115286	76.3163	-0.921636	0.281654	-3.27222	0.00106705	0.0795417	NDUFS7
ENSG00000115414	3232.42	0.27458	0.0868867	3.1602	0.00157659	0.097075	FN1
ENSG00000116473	163.892	0.636029	0.195193	3.25847	0.00112016	0.0809836	RAP1A
ENSG00000116741	79.5718	0.892635	0.268262	3.32748	0.000876359	0.0674498	RGS2
ENSG00000117395	532.09	-0.634116	0.124798	-5.08114	3.75183e-07	0.000149478	EBNA1BP2
ENSG00000118680	702.44	0.923857	0.125199	7.37908	1.59387e-13	2.69881e-10	MYL12B
ENSG00000119681	918.547	0.564811	0.136163	4.14805	3.35314e-05	0.00582329	LTBP2
ENSG00000120279	571.991	0.445261	0.132347	3.36434	0.000767281	0.0616479	MYCT1
ENSG00000121966	247.58	0.784564	0.165702	4.73479	2.19281e-06	0.000643138	CXCR4
ENSG00000122565	1719.08	-0.470459	0.106644	-4.41148	1.02667e-05	0.00239781	CBX3
ENSG00000122861	134.131	0.770363	0.224729	3.42797	0.000608122	0.053491	PLAU
ENSG00000125868	1889.11	-0.319575	0.0950803	-3.36111	0.000776313	0.0616479	DSTN
ENSG00000125968	319.182	0.508911	0.156233	3.2574	0.0011244	0.0809836	ID1
ENSG00000126522	52.5842	-1.1969	0.352417	-3.39626	0.000683137	0.0578834	ASL
ENSG00000128272	1264.42	-0.361444	0.114086	-3.16817	0.00153402	0.0954535	ATF4
ENSG00000128567	608.597	0.779795	0.137515	5.67062	1.42285e-08	7.41303e-06	PODXL
ENSG00000129351	504.481	-1.71764	0.144205	-11.9111	1.03543e-32	7.01298e-29	ILF3
ENSG00000130513	2069.47	-0.326495	0.0954122	-3.42194	0.000621762	0.0539897	GDF15
ENSG00000130725	161.235	-1.00549	0.213004	-4.72051	2.35258e-06	0.000643138	UBE2M
ENSG00000130826	528.594	-0.419102	0.124895	-3.35562	0.000791875	0.0616479	DKC1
ENSG00000131408	62.6544	-1.36641	0.355923	-3.83905	0.000123509	0.017072	NR1H2
ENSG00000131711	5212.92	-0.35803	0.102739	-3.48485	0.000492411	0.0483348	MAP1B
ENSG00000131795	443.099	0.433558	0.135769	3.19334	0.00140637	0.092479	NA
ENSG00000135318	228.425	0.592062	0.171735	3.44753	0.000565741	0.0517806	NT5E
ENSG00000135842	121.171	-0.740977	0.227886	-3.25153	0.00114786	0.0809836	NIBAN1
ENSG00000136928	346.362	-0.565037	0.148849	-3.79604	0.000147027	0.0191502	GABBR2
ENSG00000140264	1672.16	0.410519	0.125472	3.27179	0.0010687	0.0795417	SERF2
ENSG00000140931	221.027	0.56941	0.175558	3.24343	0.00118102	0.0818902	CMTM3
ENSG00000142541	2802.63	0.520026	0.107344	4.84449	1.26937e-06	0.000409403	RPL13A
ENSG00000142871	1084.36	0.4668	0.146889	3.1779	0.00148345	0.0942271	CCN1
ENSG00000143878	881.067	0.586947	0.108093	5.43004	5.63426e-08	2.54406e-05	RHOB
ENSG00000145247	207.679	0.672014	0.180649	3.72	0.000199224	0.0240955	OCIAD2
ENSG00000145390	243.715	-0.577138	0.171987	-3.35571	0.000791621	0.0616479	USP53
ENSG00000149428	530.445	-0.400083	0.124712	-3.20805	0.00133639	0.0887389	HYOU1
ENSG00000150551	592.317	0.482573	0.120318	4.01081	6.05118e-05	0.00999625	LYPD1
ENSG00000150593	107.695	0.792496	0.234163	3.38437	0.000713412	0.0589261	PDCD4
ENSG00000150687	3157.02	0.415699	0.088977	4.67198	2.98313e-06	0.000748324	PRSS23
ENSG00000152377	1344.46	0.351463	0.100415	3.50011	0.000465059	0.0463213	SPOCK1
ENSG00000156453	389.392	0.616388	0.17265	3.57015	0.000356774	0.0383561	PCDH1
ENSG00000160746	177.997	-1.73158	0.204969	-8.448	2.96324e-17	1.0035e-13	ANO10
ENSG00000162616	268.986	-0.654598	0.164066	-3.98985	6.61161e-05	0.0105997	DNAJB4
ENSG00000163453	1640.53	0.697806	0.110344	6.3239	2.55046e-10	1.91936e-07	IGFBP7
ENSG00000163661	1882.96	-0.52836	0.0916149	-5.76718	8.06096e-09	4.54974e-06	PTX3
ENSG00000163762	266.361	0.637613	0.176106	3.62061	0.000293904	0.0337392	TM4SF18
ENSG00000163811	763.18	-0.382523	0.118808	-3.21967	0.00128339	0.0860636	WDR43
ENSG00000163947	171.381	-0.668285	0.194642	-3.43341	0.000596041	0.0534162	ARHGEF3
ENSG00000164733	1961.14	0.364036	0.0925121	3.93501	8.31919e-05	0.0128059	CTSB
ENSG00000165886	202.194	-0.806457	0.224617	-3.59037	0.000330212	0.0364351	UBTD1
ENSG00000166033	418.711	0.498673	0.136426	3.65526	0.000256919	0.030002	HTRA1
ENSG00000166670	113.41	1.55754	0.234745	6.63503	3.24427e-11	3.13906e-08	MMP10
ENSG00000167671	265.285	-0.530982	0.16423	-3.23316	0.00122431	0.0829225	UBXN6
ENSG00000167775	83.5059	-1.25353	0.288335	-4.34749	1.37705e-05	0.00300864	CD320
ENSG00000168061	79.6438	-1.45028	0.34918	-4.1534	3.27574e-05	0.00582329	SAC3D1
ENSG00000170144	403.93	0.453775	0.134421	3.37576	0.000736114	0.0600687	HNRNPA3
ENSG00000170891	153.238	1.00458	0.204419	4.91433	8.90887e-07	0.000301699	CYTL1
ENSG00000173207	290.131	-1.10354	0.15785	-6.99106	2.72826e-12	3.07975e-09	CKS1B
ENSG00000174177	53.8649	-1.50465	0.360376	-4.17521	2.97718e-05	0.00560123	CTU2
ENSG00000175040	111.887	0.731211	0.230165	3.1769	0.0014886	0.0942271	CHST2
ENSG00000175264	468.533	0.673578	0.133784	5.03481	4.78335e-07	0.000179987	CHST1
ENSG00000178719	387.97	-0.467469	0.14185	-3.29551	0.000982423	0.0747635	GRINA
ENSG00000181019	1067.6	-0.380366	0.110833	-3.43189	0.000599385	0.0534162	NQO1
ENSG00000182718	4694.38	0.374123	0.115484	3.2396	0.00119698	0.0818902	ANXA2
ENSG00000185187	116.792	-0.86423	0.243025	-3.55614	0.000376351	0.0397811	SIGIRR
ENSG00000185803	135.767	-0.905142	0.232248	-3.89731	9.72682e-05	0.0146399	SLC52A2
ENSG00000187653	413.8	0.648201	0.139906	4.63311	3.6022e-06	0.000871347	TMSB4XP8
ENSG00000189403	744.817	0.474838	0.127319	3.72952	0.000191848	0.0236252	HMGB1
ENSG00000196611	11459.8	0.639397	0.0780571	8.19141	2.5819e-16	5.82906e-13	MMP1
ENSG00000196628	3173.55	0.440879	0.103267	4.26931	1.96075e-05	0.00394021	TCF4
ENSG00000196781	199.942	0.602145	0.177486	3.39263	0.000692242	0.0578834	TLE1
ENSG00000197956	7375.07	0.399634	0.110746	3.60855	0.000307916	0.0347586	S100A6
ENSG00000198242	568.651	0.470306	0.122021	3.85429	0.000116065	0.016406	RPL23A
ENSG00000203883	92.5593	1.7092	0.315876	5.41098	6.26821e-08	2.65341e-05	SOX18
ENSG00000205542	4322.4	0.646188	0.130508	4.95134	7.3706e-07	0.000262742	TMSB4X
ENSG00000214063	104.443	-1.23883	0.256731	-4.8254	1.39723e-06	0.000430157	TSPAN4
ENSG00000214548	460.312	-0.567646	0.173969	-3.26291	0.00110276	0.0809836	MEG3
ENSG00000222041	613.072	0.540759	0.135676	3.98565	6.72948e-05	0.0105997	CYTOR
ENSG00000229807	724.648	-0.492681	0.127841	-3.85386	0.000116269	0.016406	XIST
ENSG00000234851	1664.52	0.506651	0.121698	4.16319	3.13828e-05	0.00574475	RPL23AP42
ENSG00000241685	195.512	0.584483	0.179645	3.25355	0.00113974	0.0809836	ARPC1A
ENSG00000242265	98.1388	0.889676	0.255805	3.47795	0.00050527	0.0488885	PEG10
ENSG00000243449	102.283	-0.87955	0.249447	-3.526	0.000421891	0.0428978	C4orf48

## Sheet: siRNAILF3_vs_siRNAILF3_MPO
Table S5 - Differentially expressed genes determined by 3'-end sequencing. (C) Regulation of transcription caused by siRNA against ILF3 compared to combined treatment of cells with siRNA against ILF3 and MPO, Related to STAR Methods.
baseMean	log2FoldChange	lfcSE	stat	pvalue	padj	Gene_name
ENSG00000010278	799.585	-1.22633	0.164754	-7.4434	9.81251e-14	3.5168e-10	CD9
ENSG00000101096	174.814	1.02925	0.274312	3.75211	0.000175352	0.0966864	NFATC2
ENSG00000120738	92.8452	2.77859	0.403568	6.88505	5.77684e-12	1.38028e-08	EGR1
ENSG00000125740	82.8248	6.88757	0.902952	7.62783	2.38738e-14	1.71128e-10	FOSB
ENSG00000136295	482.725	-0.728148	0.193235	-3.76821	0.000164425	0.0966864	TTYH3
ENSG00000142627	65.7695	-1.56569	0.40172	-3.89747	9.72047e-05	0.0774181	EPHA2
ENSG00000142871	1095.73	-0.709748	0.151164	-4.69522	2.66325e-06	0.0031817	CCN1
ENSG00000162772	112.667	1.23485	0.327535	3.77012	0.000163172	0.0966864	ATF3
ENSG00000165886	226.069	1.06355	0.258127	4.12028	3.7842e-05	0.0387502	UBTD1
ENSG00000179051	551.128	-0.964854	0.185032	-5.21452	1.84295e-07	0.000264206	RCC2
ENSG00000179820	738.103	0.616337	0.160273	3.84554	0.000120286	0.0862207	MYADM
ENSG00000187653	442.47	-0.737352	0.185917	-3.96603	7.30784e-05	0.0654783	TMSB4XP8
ENSG00000205542	4546.03	-0.797572	0.137268	-5.81031	6.2357e-09	1.11744e-05	TMSB4X

## Sheet: siRNActrNT_vs_siRNActr_MPO
Table S5 - Differentially expressed genes determined by 3'-end sequencing. (D) Regulation of transcription caused when cells treated with control siRNA or combination of control siRNA and MPO were compared, related to STAR Methods.
baseMean	log2FoldChange	lfcSE	stat	pvalue	padj	Gene name
ENSG00000026025	16733.2	0.227946	0.0464051	4.91209	9.01119e-07	0.00056521	VIM
ENSG00000049130	104.659	0.832704	0.225718	3.68913	0.000225018	0.0591871	KITLG
ENSG00000067082	1196.53	0.301266	0.0763497	3.94586	7.95127e-05	0.0274937	KLF6
ENSG00000078401	2684.61	-0.255627	0.0565574	-4.51978	6.19027e-06	0.00280419	EDN1
ENSG00000100906	531.561	0.440929	0.112984	3.90258	9.51716e-05	0.0298473	NFKBIA
ENSG00000101096	159.761	1.25122	0.19164	6.52899	6.62125e-11	1.07979e-07	NFATC2
ENSG00000105193	5029	-0.23639	0.0526008	-4.49403	6.98875e-06	0.0029645	RPS16
ENSG00000112306	10938.4	-0.190389	0.0527198	-3.61133	0.00030463	0.07097	RPS12
ENSG00000114315	241.514	0.94222	0.157551	5.98042	2.22556e-09	3.02454e-06	HES1
ENSG00000115963	559.742	0.412527	0.107048	3.85365	0.000116368	0.0340379	RND3
ENSG00000116285	66.9682	1.13545	0.288065	3.94165	8.09234e-05	0.0274937	ERRFI1
ENSG00000120738	98.3714	3.02304	0.273791	11.0414	2.41155e-28	1.96638e-24	EGR1
ENSG00000125740	77.0882	6.47789	0.637599	10.1598	2.99605e-24	1.22149e-20	FOSB
ENSG00000138166	75.201	1.24155	0.276787	4.48559	7.27128e-06	0.0029645	DUSP5
ENSG00000140264	1365.42	-0.329559	0.0841973	-3.91413	9.07317e-05	0.0295931	SERF2
ENSG00000143384	576.605	0.566241	0.101331	5.58801	2.29688e-08	2.65014e-05	MCL1
ENSG00000146592	114.639	1.08884	0.21808	4.99285	5.94947e-07	0.000441018	CREB5
ENSG00000149273	4668.85	-0.15713	0.0441917	-3.55564	0.00037706	0.085404	RPS3
ENSG00000154734	101.593	1.21764	0.236639	5.14556	2.6672e-07	0.000217483	ADAMTS1
ENSG00000159167	273.998	0.698112	0.148402	4.70418	2.54889e-06	0.00122257	STC1
ENSG00000160789	1429.27	0.369703	0.0781318	4.73179	2.22548e-06	0.00113416	LMNA
ENSG00000160888	590	0.37255	0.103033	3.61582	0.000299399	0.07097	IER2
ENSG00000162772	123.824	1.17508	0.211101	5.56643	2.60009e-08	2.65014e-05	ATF3
ENSG00000166441	9681.52	-0.171068	0.0399165	-4.28564	1.8221e-05	0.00707496	RPL27A
ENSG00000167470	418.822	0.620259	0.120199	5.16028	2.4658e-07	0.000217483	MIDN
ENSG00000171223	109.526	1.07774	0.224607	4.79832	1.60005e-06	0.000869786	JUNB
ENSG00000171988	557.968	0.689763	0.10197	6.76436	1.33896e-11	2.72948e-08	JMJD1C
ENSG00000177469	7818.74	0.14568	0.0393303	3.70401	0.000212216	0.0576804	CAVIN1
ENSG00000179776	753.852	0.33753	0.0960652	3.51355	0.00044216	0.0974425	CDH5
ENSG00000179820	852.709	0.632521	0.0904971	6.98941	2.76048e-12	7.50299e-09	MYADM
ENSG00000181634	250.838	0.561318	0.149848	3.7459	0.000179745	0.0505393	TNFSF15
ENSG00000186480	183.873	0.656937	0.17993	3.65107	0.000261149	0.0645275	INSIG1
ENSG00000188042	219.794	0.670695	0.162337	4.1315	3.60411e-05	0.0133582	ARL4C
ENSG00000197756	11484.9	-0.22094	0.0457276	-4.83165	1.35404e-06	0.000788629	RPL37A
ENSG00000213741	10621.2	-0.242249	0.0489294	-4.951	7.38343e-07	0.000501704	RPS29
ENSG00000233927	2992.85	-0.214173	0.0583951	-3.66765	0.000244791	0.0623759	RPS28
ENSG00000251562	46001.2	0.131564	0.0341498	3.85257	0.000116883	0.0340379	MALAT1

## Sheet: DE compared in 2 conditions
Table S5 - Differentially expressed genes determined by 3'-end sequencing. (E) Pairwise comparison of two groups, Related to STAR Methods.
control siRNA - siRNA to ILF3 compared with control siRNA +MPO - siRNA to ILF3+MPO	siRNA to ILF3 - siRNA ILF3+MPO compared with siRNA ILF3 - control siRNA	control siRNA - control siRNA+MPO compared with siRNA ILF3 - siRNA ILF3+MPO	control siRNA - control siRNA+MPO compared with siRNA ILF3 - control siRNA
CSDE1	CCN1	NFATC2	EDN1
BIRC3	UBTD1	EGR1	SERF2
DNAJC10	TMSB4XP8	FOSB
MEDAG	TMSB4X	ATF3
PLAT		MYADM
CARD8
TFPI2
MYL12B
CXCR4
ILF3
GDF15
UBE2M
GABBR2
SERF2
RPL13A
SPOCK1
ANO10
IGFBP7
PTX3
CTSB
MMP10
CYTL1
CKS1B
CHST1
ANXA2
MMP1
TCF4
CYTOR
PEG10
